# Supplementary material for: Two oppositely-charged sf3b1 mutations cause defective development, impaired immune response, and aberrant selection of intronic branch sites in Drosophila
Source: PLoS Genet. 2021 Nov 1;17(11):e1009861. doi: 10.1371/journal.pgen.1009861 (PMC8559932; doi:10.1371/journal.pgen.1009861)
Supplement: S3 Table — (XLSX) [file pgen.1009861.s014.xlsx]

## Sheet: Note
	S3 Table. Significantly changed gene expression in the sf3b1 mutant flies.
		1. sf3b1-H698D strain
		2. sf3b1-698R strain

## Sheet: 1. H698D
		strain		Fold changes to the WT (log2)
Gene ID	WT	H698D-1	H698D-2	H698D-1	H698D-2
FBgn0031018	4.25079	425.993	472.073	6.6119	6.79999
FBgn0052751	2.55684	32.1211	45.1511	3.66877	4.19903
FBgn0043576	47.2417	396.149	780.893	3.50549	3.7175
FBgn0265367	2.2309	23.3983	21.4365	3.43941	3.17354
FBgn0030776	41.9915	308.883	392.602	2.87807	3.21413
FBgn0264745	64.7011	400.333	355.139	2.72747	2.36383
FBgn0015035	25.9626	136.532	138.815	2.5974	2.24926
FBgn0040104	18.4198	82.2006	153.932	2.18058	3.03355
FBgn0262357	55.3173	223.056	147.86	2.03356	1.39505
FBgn0016974	136.314	514.074	356.061	2.01374	1.2919
FBgn0259951	23.2099	86.1418	211.505	1.9428	3.14344
FBgn0030048	369.503	1193.23	1138.72	1.84994	1.48282
FBgn0033769	141.962	456.256	451.061	1.74314	1.61486
FBgn0034712	6.94475	22.9057	35.6546	1.71181	2.38115
FBgn0033997	17.8808	52.1421	66.0797	1.67165	1.75143
FBgn0042132	639.16	1783.1	2269.01	1.66132	1.66789
FBgn0033748	97.4123	289.383	256.974	1.58906	1.38159
FBgn0031381	598.316	1723.11	1873.41	1.54892	1.62545
FBgn0035887	112.097	300.295	306.315	1.44458	1.42931
FBgn0262029	57.0458	144.342	136.642	1.36013	1.23498
FBgn0037204	11.2073	27.0792	50.1975	1.3311	2.13787
FBgn0030873	687.752	1624.21	1670.77	1.26762	1.25516
FBgn0014417	2382.66	5658.13	4723.62	1.25282	0.985571
FBgn0051550	1635.76	3656.86	3108.93	1.16398	0.925793
FBgn0043575	797.418	1780.93	1537.79	1.16028	0.950079
FBgn0034468	139.443	301.101	393.578	1.11697	1.49341
FBgn0033698	1074.49	2226.89	2102.83	1.06911	0.954113
FBgn0031157	128.138	264.589	247.528	1.04104	0.955029
FBgn0053530	84.2906	144.231	215.498	0.993173	1.16594
FBgn0004414	494.494	904.997	1206.5	0.885373	1.2758
FBgn0030051	98.1803	172.791	224.554	0.822065	1.18552
FBgn0030666	144.708	214.703	575.75	0.752023	1.83374
FBgn0037372	398.238	604.875	892.493	0.608846	1.16163
FBgn0037973	815.709	541.717	490.875	-0.589631	-0.731832
FBgn0035926	3127.35	2066.73	967.19	-0.593904	-1.69405
FBgn0265508	831.34	486.331	526.032	-0.609841	-0.80408
FBgn0002569	828.346	539.209	307.633	-0.614746	-1.43292
FBgn0030593	2706.98	1687.36	1449.74	-0.638463	-0.940744
FBgn0038733	293.866	184.21	101.925	-0.665394	-1.53646
FBgn0262593	930.609	569.128	489.558	-0.670386	-0.96122
FBgn0262574	321.422	189.682	53.5819	-0.674485	-2.67554
FBgn0031653	12293.7	7589.34	7269.75	-0.686884	-0.763631
FBgn0037448	191.742	115.754	83.4673	-0.697619	-1.2194
FBgn0038449	563.472	347.339	236.568	-0.697837	-1.2527
FBgn0261575	5227.81	3049.64	2667.6	-0.727005	-1.01678
FBgn0039873	947.413	569.875	325.892	-0.730407	-1.54297
FBgn0002570	10517.4	6051.82	5123.11	-0.735147	-1.09508
FBgn0050295	621.035	341.087	387.195	-0.751236	-0.787934
FBgn0025454	3215.32	1871.74	1572.71	-0.752188	-1.05698
FBgn0036619	302.345	174.547	140.913	-0.769711	-1.13001
FBgn0050360	4623.04	2680.57	2491.74	-0.783891	-0.891441
FBgn0040005	2041.19	1166.92	1138.54	-0.798439	-0.848338
FBgn0264296	367.594	210.01	149.394	-0.805302	-1.29098
FBgn0038849	122.554	68.7006	51.3988	-0.833069	-1.26091
FBgn0027556	3683.37	1960.61	1851.16	-0.836731	-1.0601
FBgn0262572	142.556	79.7653	56.4102	-0.842599	-1.32926
FBgn0039656	127.09	66.4846	44.7277	-0.84808	-1.58996
FBgn0035208	688.805	372.265	58.6125	-0.855058	-3.609
FBgn0031663	1008.52	535.002	458.17	-0.858331	-1.19244
FBgn0034663	1257.07	691.167	569.081	-0.860691	-1.14212
FBgn0024289	2761.59	1501.87	1442.8	-0.875209	-0.937487
FBgn0013275	125.762	66.9952	12.6441	-0.877966	-3.44882
FBgn0052407	295.947	153.115	136.21	-0.886159	-1.17973
FBgn0259821	286.731	153.693	135.001	-0.895729	-1.08808
FBgn0065076	46.2176	24.8421	9.77414	-0.898904	-2.21971
FBgn0039307	290.957	138.149	116.238	-0.899591	-1.48177
FBgn0270927	555.292	288.722	316.406	-0.907536	-0.845196
FBgn0001253	103.51	54.2185	18.9948	-0.911241	-2.5363
FBgn0036992	1225.14	492.471	515.859	-0.925745	-1.55461
FBgn0031700	653.75	338.821	248.249	-0.931336	-1.40689
FBgn0038680	415.04	214.656	214.23	-0.93553	-0.963163
FBgn0040736	1496.63	767.031	564.252	-0.946469	-1.42059
FBgn0002869	415.81	212.682	60.4436	-0.957568	-2.80248
FBgn0262838	45.6554	22.9767	12.2658	-0.968875	-1.87398
FBgn0037515	705.027	356.365	426.625	-0.978091	-0.728282
FBgn0085241	1415.81	706.214	571.476	-0.9873	-1.32126
FBgn0085227	128.521	64.4956	40.2189	-0.988035	-1.66876
FBgn0036262	6327.52	3092.63	2467.16	-1.02079	-1.36769
FBgn0037697	239.62	115.885	82.84	-1.02191	-1.56828
FBgn0033203	161.424	78.5727	74.885	-1.0321	-1.1098
FBgn0032055	2886.14	1404.7	929.816	-1.03641	-1.63399
FBgn0033296	3448.42	1668.15	1364.15	-1.04576	-1.33719
FBgn0031176	34972.6	16943.1	13701.7	-1.04935	-1.34784
FBgn0035621	242.846	115.399	20.2017	-1.05879	-3.67378
FBgn0040211	319.798	152.588	119.799	-1.07036	-1.40895
FBgn0266281	55.0541	25.767	11.7952	-1.07705	-2.24571
FBgn0033297	1791.28	831.118	907.786	-1.08709	-0.998129
FBgn0024294	97.9273	43.3884	12.7814	-1.09181	-3.10522
FBgn0051044	220.332	100.584	118.045	-1.10047	-0.934487
FBgn0025583	577.583	118.513	321.095	-1.10886	-1.48299
FBgn0035300	132.316	61.1347	51.0168	-1.10892	-1.39759
FBgn0035476	147.165	67.3311	40.4615	-1.12253	-1.86548
FBgn0036891	296.132	125.352	138.37	-1.14633	-1.18268
FBgn0033392	420.352	189.403	226.331	-1.15053	-0.890781
FBgn0040733	708.429	313.855	44.275	-1.1562	-4.00461
FBgn0047000	53.5935	23.9627	15.1397	-1.16674	-1.79908
FBgn0033792	219.917	96.9506	69.7252	-1.16813	-1.68208
FBgn0026755	114.158	50.2895	39.2698	-1.17984	-1.55679
FBgn0033372	172.695	72.4729	86.1833	-1.18416	-1.06976
FBgn0261509	178.001	76.0457	67.1324	-1.19975	-1.42068
FBgn0029766	1607.94	608.565	1009.34	-1.2005	-0.846258
FBgn0054040	451.662	162.537	76.8519	-1.2115	-2.79228
FBgn0002939	659.524	278.392	312.596	-1.23421	-1.08564
FBgn0265967	88.3537	34.0519	36.3223	-1.24142	-1.37486
FBgn0033275	205.412	85.0864	34.2186	-1.24203	-2.64511
FBgn0037386	379.883	151.843	139.398	-1.24299	-1.51746
FBgn0002571	989.601	404.308	384.635	-1.28727	-1.36729
FBgn0065048	99.5227	40.7178	17.8875	-1.28829	-2.48685
FBgn0003975	112.857	45.3198	35.2975	-1.3141	-1.66154
FBgn0011294	40.405	16.1455	3.64708	-1.31475	-3.38314
FBgn0040729	177.634	27.2631	65.0184	-1.32776	-2.14174
FBgn0034511	489.917	192.911	265.917	-1.33883	-0.88449
FBgn0086027	90.5656	34.6585	18.1464	-1.35667	-2.35724
FBgn0036352	133.754	50.2637	13.0207	-1.3656	-3.51978
FBgn0063499	308.328	115.157	124.457	-1.369	-1.35247
FBgn0037601	92.913	34.7824	35.98	-1.40968	-1.36155
FBgn0038126	55.7694	20.7139	20.1333	-1.42395	-1.48815
FBgn0039795	49.522	17.9646	8.14534	-1.43162	-2.72574
FBgn0034247	1921.47	700.45	557.385	-1.44894	-1.78972
FBgn0034321	121.507	36.2993	34.5709	-1.47185	-2.03233
FBgn0051704	71.5773	15.9664	24.9368	-1.4775	-1.96078
FBgn0035056	64.6505	21.6306	5.07368	-1.48608	-3.9007
FBgn0034382	1018.06	357.5	387.248	-1.50076	-1.39914
FBgn0028952	430.607	145.748	112.279	-1.51031	-2
FBgn0040099	402.082	122.847	130.579	-1.52422	-1.79658
FBgn0019928	881.531	303.613	384.095	-1.53145	-1.20264
FBgn0040775	503.014	171.753	121.807	-1.54446	-2.04246
FBgn0263039	53.9059	18.1687	15.5028	-1.5473	-1.8222
FBgn0263660	214.396	70.9093	39.5499	-1.57853	-2.4564
FBgn0039475	820.963	258.66	379.769	-1.61892	-1.15146
FBgn0033826	970.104	309.371	304.096	-1.63055	-1.6867
FBgn0051148	177.177	56.9077	57.8476	-1.63639	-1.62096
FBgn0027073	593.653	177.131	185.428	-1.64961	-1.76557
FBgn0058198	165.561	52.0639	59.6135	-1.65597	-1.46228
FBgn0038676	57.3787	17.6609	13.4459	-1.66502	-2.17733
FBgn0039768	281.408	86.2044	95.3788	-1.69251	-1.59123
FBgn0040723	620.376	183.739	143.193	-1.71904	-2.14094
FBgn0004183	85.0841	17.6307	31.4293	-1.72231	-1.85174
FBgn0038056	441.55	127.87	180.22	-1.73824	-1.33834
FBgn0033294	828.082	247.215	399.957	-1.73883	-1.05464
FBgn0033999	1049.88	310.502	230.688	-1.74109	-2.20235
FBgn0263617	89.4672	25.7987	9.06199	-1.76572	-3.32804
FBgn0032067	140.835	39.0375	42.5113	-1.77185	-1.82262
FBgn0034480	540.77	154.847	149.232	-1.79425	-1.85748
FBgn0259229	169.382	48.7363	56.5313	-1.79672	-1.57746
FBgn0051091	87.2816	24.8757	35.2108	-1.81048	-1.32754
FBgn0032066	1133.59	307.476	217.693	-1.83186	-2.43122
FBgn0053003	22.2689	5.76795	3.1613	-1.9118	-2.89771
FBgn0031634	106.31	23.8535	27.1086	-1.96826	-2.1126
FBgn0028920	4588.9	1145.48	1924.35	-1.99085	-1.26225
FBgn0028534	3430.6	851.502	1107.84	-2.00217	-1.63601
FBgn0065047	58.7873	14.5166	16.7321	-2.01599	-1.81154
FBgn0053306	714.166	166.98	316.175	-2.02046	-1.24326
FBgn0031533	303.845	72.183	109.962	-2.04998	-1.48167
FBgn0034329	487.232	100.01	203.457	-2.06622	-1.44207
FBgn0028533	2567.9	609.38	967.104	-2.06688	-1.41396
FBgn0040735	693.635	156.087	76.4376	-2.07436	-3.24931
FBgn0032069	10384.9	2372.81	3642.58	-2.08183	-1.55565
FBgn0051463	180.218	42.2513	63.9477	-2.08544	-1.50424
FBgn0034356	442.813	97.6285	82.2872	-2.10155	-2.49558
FBgn0028532	266.689	61.4814	97.0683	-2.11648	-1.44606
FBgn0001285	1416.75	308.447	330.975	-2.19473	-2.09819
FBgn0032068	4436.27	932.253	1321.3	-2.24769	-1.74747
FBgn0263081	876.242	143.023	355.556	-2.56048	-1.34831
FBgn0050489	114.006	12.4809	13.7311	-2.57977	-3.46448
FBgn0034331	837.449	114.1	500.802	-2.65748	-0.92987
FBgn0030899	37.061	4.94531	1.14976	-2.8842	-4.83693
FBgn0264439	449.661	52.8437	34.223	-2.96873	-3.83941
FBgn0051955	94.2873	10.0219	14.2959	-3.15048	-2.80752
FBgn0038067	89.5124	9.90698	11.4231	-3.18455	-2.9074
FBgn0053012	54.2563	5.73736	13.0004	-3.22831	-2.04302
FBgn0262532	53.2254	4.4043	6.31025	-3.46319	-3.1105
FBgn0264084	29.9307	2.65565	3.77482	-3.46425	-2.88531
FBgn0010359	248.491	2.42096	11.6243	-3.5613	-5.28899
FBgn0266319	64.4373	4.35469	7.62869	-3.61786	-3.2954
FBgn0033789	100.96	7.77032	13.5933	-3.65395	-2.96855
FBgn0051281	188.191	12.5463	12.8217	-3.84019	-3.89146
FBgn0034328	143.946	9.34812	48.6241	-3.85375	-1.62824
FBgn0050031	328.097	0.68984	34.1596	-5.68012	-4.18098
FBgn0262944	56.6705	0.319366	0	-7.25987	-8.25565
FBgn0015714	241.058	0	5.21149	-10.3275	-5.53485

## Sheet: 2. H698R
		strain		Fold changes to the WT (log2)
Gene ID	WT	H698R1	H698R-2	H698R-1	H698R-2
FBgn0263657	0	8.89873	9.83069	5.68359	5.87703
FBgn0266247	1.12902	14.3057	20.0169	4.49798	3.70087
FBgn0267644	2.07982	35.2676	36.2552	4.26718	3.91397
FBgn0052279	0.881448	16.2905	9.48076	4.13714	3.3984
FBgn0265367	2.2309	31.4009	23.8697	3.85585	3.31291
FBgn0015035	25.9626	265.279	111.595	3.54969	1.93699
FBgn0031412	3.50912	22.6672	22.4844	2.72087	2.63622
FBgn0264745	64.7011	376.767	355.969	2.63693	2.37354
FBgn0264566	4.56502	19.9115	19.9519	2.19081	2.04628
FBgn0034328	143.946	603.651	375.579	2.15199	1.30725
FBgn0259951	23.2099	98.2201	127.547	2.12884	2.41022
FBgn0267607	13.5419	46.8645	43.9585	1.80265	1.68248
FBgn0001224	148.293	479.688	323.356	1.68307	1.14068
FBgn0043576	47.2417	109.768	447.663	1.65873	2.91148
FBgn0031381	598.316	1846.88	1814.21	1.64442	1.58185
FBgn0042132	639.16	1709.63	2156.29	1.59718	1.59749
FBgn0031547	29.8573	82.0208	85.1139	1.45884	1.51138
FBgn0016974	136.314	331.55	291.67	1.37788	1.0067
FBgn0035941	26.6515	62.4915	78.0823	1.28731	1.49451
FBgn0038914	220.961	284.625	599.295	1.22798	0.904093
FBgn0040256	322.232	742.832	665.214	1.2045	1.04684
FBgn0051550	1635.76	3420.49	2981.63	1.06398	0.868796
FBgn0040318	31.4916	65.2442	72.09	1.05628	1.18608
FBgn0039932	100.351	186.648	185.474	1.03069	0.759117
FBgn0019650	128.855	252.757	217.219	0.993205	0.728778
FBgn0037372	398.238	786.112	697.289	0.981723	0.81024
FBgn0034318	169.536	321.588	420.621	0.920015	1.31423
FBgn0034197	129.997	231.341	241.881	0.901929	0.83044
FBgn0035933	563.31	1028.88	940.287	0.873187	0.735876
FBgn0261561	296.605	537.654	745.819	0.873135	1.31418
FBgn0033395	909.751	1600.63	1689.31	0.85799	0.851102
FBgn0031440	59.4055	98.141	124.79	0.84774	0.955864
FBgn0034219	97.2996	158.778	205.195	0.847071	0.953008
FBgn0262123	266.867	475.362	549.136	0.844988	1.02806
FBgn0053229	1619.6	2361.57	3373.1	0.832699	0.820285
FBgn0036154	117.952	171.152	235.338	0.754764	0.811052
FBgn0051106	298.365	499.571	516.437	0.744153	0.792891
FBgn0033304	178.397	297.928	473.144	0.736682	1.406
FBgn0063499	308.328	488.562	521.467	0.712353	0.715936
FBgn0031549	718.402	1108.59	1192.09	0.710407	0.654624
FBgn0001230	192.336	295.471	383.406	0.709139	0.908928
FBgn0039116	252.768	335.627	443.725	0.590724	0.654399
FBgn0038020	300.88	430.009	476.804	0.590546	0.594451
FBgn0285944	929.655	569.309	585.649	-0.61411	-0.755602
FBgn0266005	356.578	189.236	273.551	-0.621415	-0.626365
FBgn0085241	1415.81	911.057	552.379	-0.625173	-1.36975
FBgn0033274	818.046	502.496	436.16	-0.638395	-0.971042
FBgn0014417	2382.66	1508.68	1229.04	-0.657999	-0.953264
FBgn0262895	545.225	324.954	285.289	-0.664678	-1.0072
FBgn0017590	188.296	117.733	118.718	-0.66574	-0.680179
FBgn0034382	1018.06	639.611	496.124	-0.666621	-1.04169
FBgn0003358	5197.72	3242.2	2957.48	-0.678342	-0.816189
FBgn0030615	319.97	172.47	222.891	-0.692643	-0.696832
FBgn0270927	555.292	327.496	282.074	-0.730557	-1.00665
FBgn0031835	212.786	118.218	141.268	-0.731168	-0.701143
FBgn0262593	930.609	546.223	567.434	-0.735156	-0.747151
FBgn0050042	1261.68	725.08	756.406	-0.74208	-0.793667
FBgn0026255	186.098	110.434	93.6618	-0.758198	-0.991716
FBgn0037215	2518.72	1433.55	1576.28	-0.785372	-0.701846
FBgn0028931	153.298	87.2686	71.2239	-0.787648	-1.11958
FBgn0036891	296.132	160.747	133.119	-0.793871	-1.23998
FBgn0035208	688.805	388.902	41.59	-0.795369	-4.08228
FBgn0031176	34972.6	19920.7	13032.5	-0.819973	-1.41587
FBgn0033275	205.412	112.45	12.3577	-0.848807	-4.09107
FBgn0052407	295.947	157.603	152.337	-0.852222	-1.01666
FBgn0040005	2041.19	1109.59	1042.14	-0.875079	-0.97189
FBgn0267428	235.498	126.403	131.241	-0.879115	-0.858114
FBgn0037521	1294.54	687.249	675.97	-0.908156	-0.942728
FBgn0263235	503.77	262.706	306.361	-0.93508	-0.723798
FBgn0264794	85.9818	43.6719	46.0994	-0.957935	-0.925344
FBgn0086027	90.5656	45.5068	40.5251	-0.964697	-1.18465
FBgn0024294	97.9273	47.2649	13.7484	-0.974716	-2.91536
FBgn0085195	2476.17	1028.64	1483.54	-0.98119	-0.976065
FBgn0032253	350.634	175.38	231.675	-0.983964	-0.611944
FBgn0083970	156.453	74.1893	89.9514	-0.984801	-0.889606
FBgn0250910	124.907	61.6715	73.372	-0.984857	-0.80767
FBgn0259229	169.382	84.6735	60.6769	-1.01054	-1.48064
FBgn0013688	3979.74	1884.48	1104.97	-1.07551	-1.85124
FBgn0036352	133.754	60.9034	7.12328	-1.0875	-4.29087
FBgn0028532	266.689	124.136	136.096	-1.11174	-0.966361
FBgn0002869	415.81	186.412	76.8787	-1.15478	-2.43699
FBgn0033392	420.352	185.192	192.845	-1.18627	-1.11641
FBgn0037923	97.4935	38.5073	58.5086	-1.21595	-0.844018
FBgn0058198	165.561	68.6	53.2071	-1.26671	-1.64463
FBgn0283508	142.689	57.9936	22.525	-1.27842	-2.69101
FBgn0051463	180.218	74.3599	100.668	-1.27935	-0.845659
FBgn0261509	178.001	72.3834	57.5824	-1.28276	-1.65097
FBgn0038790	1156.34	472.249	264.085	-1.28796	-2.13612
FBgn0028920	4588.9	1823.84	2867.46	-1.32408	-0.682882
FBgn0037782	382.742	149.177	180.71	-1.36539	-1.08094
FBgn0053192	676.268	254.009	126.415	-1.3678	-2.46946
FBgn0027073	593.653	214.795	234.361	-1.37761	-1.42847
FBgn0019928	881.531	335.935	342.375	-1.39098	-1.36657
FBgn0034053	340.706	122.209	217.311	-1.4206	-0.70684
FBgn0263763	201.046	16.248	187.417	-1.46234	-0.932326
FBgn0039307	290.957	88.1208	197.583	-1.54936	-0.706577
FBgn0040723	620.376	206.628	194.736	-1.55815	-1.70334
FBgn0262146	1040.64	337.85	170.373	-1.62037	-2.6179
FBgn0028952	430.607	133.532	123.035	-1.63785	-1.84907
FBgn0065048	99.5227	31.6981	42.0705	-1.65238	-1.23068
FBgn0051704	71.5773	13.5378	25.4006	-1.72263	-1.96346
FBgn0032067	140.835	40.8003	51.448	-1.72488	-1.51277
FBgn0053306	714.166	206.081	402.957	-1.72491	-0.893662
FBgn0038056	441.55	125.684	169.725	-1.7687	-1.42208
FBgn0031533	303.845	88.0563	147.538	-1.77214	-1.06284
FBgn0032066	1133.59	316.3	344.972	-1.79601	-1.75738
FBgn0032055	2886.14	787.699	665.441	-1.87481	-2.11446
FBgn0032068	4436.27	1192.89	1601.98	-1.89549	-1.46654
FBgn0050104	304.657	78.04	139.713	-1.90172	-1.18797
FBgn0033826	970.104	189.92	483.413	-2.34108	-1.01778
FBgn0263081	876.242	166.884	411.261	-2.34692	-1.139
FBgn0032069	10384.9	1629.95	3952.89	-2.62714	-1.43513
FBgn0264084	29.9307	4.57027	1.47265	-2.70428	-4.4772
FBgn0038067	89.5124	10.3602	10.6371	-3.1065	-3.08675
FBgn0010359	248.491	2.75448	16.0658	-3.33625	-4.87475
FBgn0260393	83.7011	3.17758	1.79457	-4.71196	-5.66066
FBgn0266885	7.64284	0	0.371246	-5.27148	-4.45297
FBgn0263322	13.7762	0	0	-6.16425	-6.21705
FBgn0050031	328.097	0.330403	49.2785	-6.52755	-3.65977
FBgn0262944	56.6705	0.374696	0.371246	-7.21002	-7.33286
