# Supplementary material for: Two oppositely-charged sf3b1 mutations cause defective development, impaired immune response, and aberrant selection of intronic branch sites in Drosophila
Source: PLoS Genet. 2021 Nov 1;17(11):e1009861. doi: 10.1371/journal.pgen.1009861 (PMC8559932; doi:10.1371/journal.pgen.1009861)
Supplement: S4 Table — (XLSX) [file pgen.1009861.s015.xlsx]

## Sheet: Note
	S4 Table. Significantly changed AS events in the sf3b1 mutant flies.
		1. sf3b1-H698D strain
		2. sf3b1-H698R strain

## Sheet: 1. H698D
SE
IndexID	GeneID	chr	strand	exonStart_0base	exonEnd	upstreamES	upstreamEE	downstreamES	downstreamEE	Delta_PSI
2R-:12512783:12513359:12512872:12513259	FBgn0033749	2R	-	12512872	12513259	12512681	12512783	12513359	12513508	0.907
X+:21374459:21375306:21374641:21374740	FBgn0003423	X	+	21374641	21374740	21374311	21374459	21375306	21375493	0.87
2L+:10376553:10377247:10376765:10376884	FBgn0032233	2L	+	10376765	10376884	10376477	10376553	10377247	10377388	0.847
2R+:1072045:1076634:1075008:1075149	FBgn0003256	2R	+	1075008	1075149	1071974	1072045	1076634	1080441	0.634
2R-:2119244:2261828:2245872:2246006	FBgn0263780	2R	-	2245872	2246006	2053344	2119244	2261828	2262115	0.633
3R+:25519729:25595073:25564079:25574922	FBgn0011666	3R	+	25564079	25574922	25518322	25519729	25595073	25600210	0.631
X-:13276547:13285202:13284891:13285139	FBgn0041210	X	-	13284891	13285139	13271481	13276547	13285202	13285632	0.598
2R-:2119244:2261828:2203943:2204165	FBgn0263780	2R	-	2203943	2204165	2053344	2119244	2261828	2262115	0.592
4-:189248:191308:190024:190061	FBgn0039890	4	-	190024	190061	188424	189248	191308	191386	0.589
3L-:709407:709556:709459:709491	FBgn0025676	3L	-	709459	709491	709211	709407	709556	709613	0.586
X-:16694371:16695117:16694613:16694836	FBgn0259923	X	-	16694613	16694836	16694042	16694371	16695117	16695173	0.582
4-:189248:191308:190002:190061	FBgn0039890	4	-	190002	190061	188424	189248	191308	193489	0.572
2L-:33270:34557:33844:34288	FBgn0051973	2L	-	33844	34288	30393	33270	34557	34604	0.568
3L+:27279539:27331993:27323293:27323574	FBgn0024804	3L	+	27323293	27323574	27279480	27279539	27331993	27332108	0.557
X+:21374459:21375306:21374657:21374740	FBgn0003423	X	+	21374657	21374740	21374311	21374459	21375306	21375493	0.551
2L+:5043383:5046146:5044306:5044689	FBgn0264743	2L	+	5044306	5044689	5043269	5043383	5046146	5047206	0.541
X+:4688317:4691596:4688605:4688672	FBgn0011760	X	+	4688605	4688672	4688202	4688317	4691596	4691844	0.534
3R+:15393498:15399112:15396309:15396377	FBgn0262483	3R	+	15396309	15396377	15393209	15393498	15399112	15400011	0.533
2R+:17839789:17840747:17840434:17840499	FBgn0259211	2R	+	17840434	17840499	17839593	17839789	17840747	17841528	0.517
2R-:2557832:2565118:2562626:2562805	FBgn0058263	2R	-	2562626	2562805	2557746	2557832	2565118	2565385	0.516
2L+:13670597:13672777:13672138:13672712	FBgn0028527	2L	+	13672138	13672712	13670440	13670597	13672777	13672967	0.504
3R+:9420047:9440680:9432593:9432839	FBgn0261552	3R	+	9432593	9432839	9419872	9420047	9440680	9441665	0.5
2R-:7475559:7476888:7476246:7476420	FBgn0010548	2R	-	7476246	7476420	7475341	7475559	7476888	7477162	0.497
2R+:1072045:1076634:1074271:1074364	FBgn0003256	2R	+	1074271	1074364	1071974	1072045	1076634	1076761	0.494
2L+:12287808:12298567:12288904:12289344	FBgn0000114	2L	+	12288904	12289344	12287222	12287808	12298567	12298749	0.493
X+:1774222:1778369:1775566:1775738	FBgn0026086	X	+	1775566	1775738	1773724	1774222	1778369	1778560	0.49
2L+:13670597:13672777:13672138:13672221	FBgn0028527	2L	+	13672138	13672221	13670437	13670597	13672777	13672967	0.486
3R+:21199396:21200759:21199527:21199763	FBgn0264357	3R	+	21199527	21199763	21199180	21199396	21200759	21202330	0.486
X+:1774222:1778369:1775657:1775738	FBgn0026086	X	+	1775657	1775738	1773724	1774222	1778369	1778560	0.475
4+:535880:537174:536965:537075	FBgn0004607	4	+	536965	537075	532982	535880	537174	538373	0.474
2R-:19546059:19573987:19564461:19564512	FBgn0003435	2R	-	19564461	19564512	19546011	19546059	19573987	19574066	0.468
X+:4688317:4691596:4688455:4688672	FBgn0011760	X	+	4688455	4688672	4688202	4688317	4691596	4691676	0.467
2R-:13213436:13214418:13213750:13213949	FBgn0033807	2R	-	13213750	13213949	13213022	13213436	13214418	13214496	0.465
3L+:19847603:19858377:19848169:19848398	FBgn0020389	3L	+	19848169	19848398	19847308	19847603	19858377	19858492	0.454
X+:1774222:1778369:1775678:1775738	FBgn0026086	X	+	1775678	1775738	1773724	1774222	1778369	1778699	0.454
3R-:7251240:7251803:7251295:7251520	FBgn0011282	3R	-	7251295	7251520	7251175	7251240	7251803	7251957	0.448
X+:4688317:4691596:4688583:4688672	FBgn0011760	X	+	4688583	4688672	4688202	4688317	4691596	4691844	0.44
X+:9616615:9620342:9618091:9618182	FBgn0261931	X	+	9618091	9618182	9616057	9616615	9620342	9620531	0.437
X+:4688317:4691596:4688450:4688672	FBgn0011760	X	+	4688450	4688672	4688202	4688317	4691596	4691844	0.431
2L-:14222081:14233647:14229458:14229536	FBgn0016930	2L	-	14229458	14229536	14222016	14222081	14233647	14234126	0.4
X+:1774222:1778369:1775605:1775738	FBgn0026086	X	+	1775605	1775738	1773724	1774222	1778369	1778699	0.399
X-:12783589:12784701:12784461:12784513	FBgn0052647	X	-	12784461	12784513	12777076	12783589	12784701	12784958	0.391
2R-:927570:951126:929050:949946	FBgn0069969	2R	-	929050	949946	927388	927570	951126	951252	0.391
4+:671166:680439:671246:671387	FBgn0039920	4	+	671246	671387	671141	671166	680439	680594	0.387
4-:189248:193672:190002:190061	FBgn0039890	4	-	190002	190061	188577	189248	193672	193829	0.382
2R-:927570:951126:949870:949946	FBgn0069969	2R	-	949870	949946	927355	927570	951126	951252	0.381
2L+:20647788:20648419:20648197:20648248	FBgn0259936	2L	+	20648197	20648248	20647532	20647788	20648419	20648479	0.378
2R-:927570:951126:929050:929292	FBgn0069969	2R	-	929050	929292	927355	927570	951126	951252	0.369
2L+:163001:175360:164158:164234	FBgn0016977	2L	+	164158	164234	160008	163001	175360	175447	0.36
2L-:7223697:7227103:7225605:7225856	FBgn0259111	2L	-	7225605	7225856	7223327	7223697	7227103	7227346	0.358
3L-:17893556:17895765:17894077:17894264	FBgn0036769	3L	-	17894077	17894264	17893442	17893556	17895765	17895862	0.349
X+:15804487:15805557:15805056:15805177	FBgn0003345	X	+	15805056	15805177	15804369	15804487	15805557	15806321	0.345
2L+:7033018:7034483:7034167:7034273	FBgn0031883	2L	+	7034167	7034273	7032897	7033018	7034483	7034693	0.344
3R-:18197120:18199533:18199206:18199240	FBgn0011481	3R	-	18199206	18199240	18192493	18197120	18199533	18199595	0.343
2R+:8666071:8674646:8666767:8666794	FBgn0263120	2R	+	8666767	8666794	8665990	8666071	8674646	8674871	0.343
2L+:7033018:7034483:7034180:7034273	FBgn0031883	2L	+	7034180	7034273	7032897	7033018	7034483	7034912	0.336
2R-:19546059:19573987:19564440:19564512	FBgn0003435	2R	-	19564440	19564512	19546011	19546059	19573987	19574066	0.335
2R-:21217174:21217727:21217236:21217434	FBgn0034605	2R	-	21217236	21217434	21217015	21217174	21217727	21217779	0.329
2R-:13213436:13214418:13213750:13213931	FBgn0033807	2R	-	13213750	13213931	13213022	13213436	13214418	13214496	0.312
3R+:5486884:5487834:5487059:5487177	FBgn0051550	3R	+	5487059	5487177	5486234	5486884	5487834	5488307	0.299
X+:16289322:16291940:16291035:16291091	FBgn0285954	X	+	16291035	16291091	16289225	16289322	16291940	16292110	0.298
4+:742550:745165:742787:743602	FBgn0005666	4	+	742787	743602	737735	742550	745165	746071	0.297
3R+:5486884:5487834:5487051:5487177	FBgn0051550	3R	+	5487051	5487177	5486234	5486884	5487834	5489090	0.296
3R+:5486884:5487834:5487049:5487177	FBgn0051550	3R	+	5487049	5487177	5486234	5486884	5487834	5488307	0.294
3L-:26008177:26013542:26010106:26010345	FBgn0058178	3L	-	26010106	26010345	26008060	26008177	26013542	26014112	0.292
3L+:12806337:12807092:12806855:12807010	FBgn0262714	3L	+	12806855	12807010	12805901	12806337	12807092	12808476	0.288
3R+:25646743:25647498:25647342:25647441	FBgn0039350	3R	+	25647342	25647441	25646681	25646743	25647498	25647653	0.282
3R-:27705851:27706554:27706259:27706501	FBgn0039543	3R	-	27706259	27706501	27705463	27705851	27706554	27706751	0.282
3L+:16113365:16114311:16113895:16114081	FBgn0010280	3L	+	16113895	16114081	16113211	16113365	16114311	16114843	0.268
3R-:4444562:4446165:4445331:4445415	FBgn0051522	3R	-	4445331	4445415	4444505	4444562	4446165	4446246	0.268
3L+:6550869:6562321:6551773:6551967	FBgn0042185	3L	+	6551773	6551967	6550737	6550869	6562321	6562418	0.264
3L+:16113365:16114311:16113884:16114081	FBgn0010280	3L	+	16113884	16114081	16113211	16113365	16114311	16114843	0.259
3L-:19487249:19487969:19487674:19487767	FBgn0062928	3L	-	19487674	19487767	19487161	19487249	19487969	19488439	0.258
X-:8905384:8906108:8905479:8905588	FBgn0011586	X	-	8905479	8905588	8904727	8905384	8906108	8906248	0.2575
2R+:10296047:10304623:10300489:10300588	FBgn0033504	2R	+	10300489	10300588	10295868	10296047	10304623	10304930	0.253
2R+:22820478:22821148:22820668:22820816	FBgn0050271	2R	+	22820668	22820816	22820386	22820478	22821148	22821756	0.233
3R+:25637968:25647498:25646681:25646743	FBgn0039350	3R	+	25646681	25646743	25637842	25637968	25647498	25647653	0.23
4-:189248:193672:190002:190077	FBgn0039890	4	-	190002	190077	188424	189248	193672	193829	0.223
2R+:7635200:7638597:7635547:7635605	FBgn0263077	2R	+	7635547	7635605	7634758	7635200	7638597	7639871	0.222
2R-:2522730:2565118:2562626:2562805	FBgn0058263	2R	-	2562626	2562805	2522572	2522730	2565118	2565385	0.2195
3R-:5335060:5349467:5335713:5336635	FBgn0013576	3R	-	5335713	5336635	5334404	5335060	5349467	5350010	0.217
3R+:5486884:5487834:5487050:5487177	FBgn0051550	3R	+	5487050	5487177	5486234	5486884	5487834	5488307	0.21
3L+:12806337:12807092:12806852:12807010	FBgn0262714	3L	+	12806852	12807010	12805901	12806337	12807092	12808476	0.201
2L-:4844951:4845253:4845086:4845158	FBgn0031637	2L	-	4845086	4845158	4844711	4844951	4845253	4845575	0.198
3L+:16113365:16114311:16113895:16114141	FBgn0010280	3L	+	16113895	16114141	16113211	16113365	16114311	16114720	0.198
3R-:19857684:19860885:19860646:19860761	FBgn0261984	3R	-	19860646	19860761	19857240	19857684	19860885	19861291	0.19
2L-:21062608:21071302:21069354:21069581	FBgn0032910	2L	-	21069354	21069581	21062454	21062608	21071302	21071502	0.187
3L+:16113365:16114311:16113884:16114141	FBgn0010280	3L	+	16113884	16114141	16113211	16113365	16114311	16114843	0.185
3R+:20958167:20963724:20962214:20962295	FBgn0002921	3R	+	20962214	20962295	20957733	20958167	20963724	20963856	0.174
2R-:7467050:7467482:7467220:7467316	FBgn0010548	2R	-	7467220	7467316	7466878	7467050	7467482	7467633	0.169
3R-:27657955:27658468:27658066:27658113	FBgn0002772	3R	-	27658066	27658113	27657562	27657955	27658468	27658555	0.161
2L+:6920861:6923783:6922734:6922826	FBgn0004838	2L	+	6922734	6922826	6920703	6920861	6923783	6924400	0.158
X+:6872921:6876341:6875931:6876046	FBgn0263993	X	+	6875931	6876046	6872721	6872921	6876341	6881580	0.158
2L-:2310870:2330655:2323350:2323449	FBgn0031413	2L	-	2323350	2323449	2310661	2310870	2330655	2330807	0.156
2L+:4988848:4990307:4989389:4989410	FBgn0083962	2L	+	4989389	4989410	4988733	4988848	4990307	4990450	0.14
3L-:3221981:3222926:3222365:3222445	FBgn0035422	3L	-	3222365	3222445	3221877	3221981	3222926	3222960	0.134
2L-:19528369:19530089:19528865:19528996	FBgn0032801	2L	-	19528865	19528996	19527760	19528369	19530089	19530305	0.132
3R-:18197120:18199533:18198701:18198755	FBgn0011481	3R	-	18198701	18198755	18194859	18197120	18199533	18199595	0.129
2L+:7033018:7034483:7034198:7034273	FBgn0031883	2L	+	7034198	7034273	7032914	7033018	7034483	7034693	0.1265
2R-:15936580:15938446:15937020:15937879	FBgn0034051	2R	-	15937020	15937879	15935892	15936580	15938446	15939257	0.118
X-:8905384:8906108:8905504:8905588	FBgn0011586	X	-	8905504	8905588	8904358	8905384	8906108	8906248	0.1015
2R-:18758126:18758450:18758224:18758284	FBgn0259682	2R	-	18758224	18758284	18758021	18758126	18758450	18758583	0.092
3L+:25120985:25121617:25121043:25121213	FBgn0260008	3L	+	25121043	25121213	25120912	25120985	25121617	25121959	-0.074
4+:308289:309538:308430:308574	FBgn0026777	4	+	308430	308574	308092	308289	309538	309633	-0.088
X-:15848004:15848885:15848297:15848347	FBgn0014391	X	-	15848297	15848347	15847858	15848004	15848885	15849016	-0.095
3L-:11179716:11183633:11182154:11182643	FBgn0036144	3L	-	11182154	11182643	11179533	11179716	11183633	11184208	-0.099
2R+:16110671:16111740:16111500:16111554	FBgn0034075	2R	+	16111500	16111554	16110501	16110671	16111740	16111926	-0.105
2R+:13159103:13159730:13159533:13159673	FBgn0085468	2R	+	13159533	13159673	13159016	13159103	13159730	13160190	-0.107
3L-:17649246:17653991:17650558:17650626	FBgn0052177	3L	-	17650558	17650626	17647441	17649246	17653991	17654280	-0.107
2L-:19387769:19388039:19387861:19387936	FBgn0032774	2L	-	19387861	19387936	19387537	19387769	19388039	19388313	-0.114
2L+:22312038:22356902:22325761:22325846	FBgn0039972	2L	+	22325761	22325846	22311926	22312038	22356902	22356984	-0.116
2L+:21275806:21281131:21277277:21280447	FBgn0032938	2L	+	21277277	21280447	21275378	21275806	21281131	21282037	-0.119
4-:1192770:1193707:1193559:1193654	FBgn0039924	4	-	1193559	1193654	1192706	1192770	1193707	1193847	-0.122
2R-:4727953:4728432:4728008:4728351	FBgn0026401	2R	-	4728008	4728351	4726847	4727953	4728432	4728566	-0.127
4+:210680:211853:211591:211798	FBgn0024811	4	+	211591	211798	210431	210680	211853	211982	-0.129
2R+:16114866:16115353:16114939:16115053	FBgn0034075	2R	+	16114939	16115053	16114034	16114866	16115353	16115758	-0.13
4+:210680:211853:211591:211792	FBgn0024811	4	+	211591	211792	210585	210680	211853	211982	-0.13
4+:210680:212627:211591:211794	FBgn0024811	4	+	211591	211794	210585	210680	212627	213165	-0.131
X-:289272:290252:289870:289943	FBgn0040370	X	-	289870	289943	289040	289272	290252	290596	-0.131
2L+:13550293:13551141:13550356:13550420	FBgn0259984	2L	+	13550356	13550420	13550138	13550293	13551141	13551666	-0.134
4-:1038458:1045155:1043467:1043524	FBgn0264607	4	-	1043467	1043524	1038358	1038458	1045155	1045248	-0.138
3L+:16077282:16080758:16077722:16077809	FBgn0005536	3L	+	16077722	16077809	16077191	16077282	16080758	16082026	-0.146
4+:210680:212627:211594:211794	FBgn0024811	4	+	211594	211794	210585	210680	212627	213165	-0.153
2L+:4396172:4396809:4396266:4396406	FBgn0022153	2L	+	4396266	4396406	4395235	4396172	4396809	4399074	-0.1555
2R-:5604516:5604709:5604582:5604650	FBgn0039969	2R	-	5604582	5604650	5604467	5604516	5604709	5604834	-0.1565
3R-:31756553:31757110:31756640:31757054	FBgn0017448	3R	-	31756640	31757054	31755853	31756553	31757110	31757468	-0.158
3R-:21789760:21791530:21790708:21790738	FBgn0013759	3R	-	21790708	21790738	21789661	21789760	21791530	21791599	-0.16
2R-:13488132:13491434:13489741:13489873	FBgn0033844	2R	-	13489741	13489873	13487973	13488132	13491434	13491593	-0.165
3L-:19487106:19487969:19487674:19487767	FBgn0062928	3L	-	19487674	19487767	19486745	19487106	19487969	19488439	-0.166
4+:210680:211853:211594:211798	FBgn0024811	4	+	211594	211798	210585	210680	211853	211982	-0.167
3R+:20958167:20962214:20959358:20959380	FBgn0002921	3R	+	20959358	20959380	20958054	20958167	20962214	20962295	-0.17
2R-:4239156:4242760:4242088:4242699	FBgn0262117	2R	-	4242088	4242699	4238522	4239156	4242760	4242934	-0.1705
2R+:10888225:10888470:10888282:10888396	FBgn0050020	2R	+	10888282	10888396	10888075	10888225	10888470	10888821	-0.1705
4-:190061:193338:191301:191386	FBgn0039890	4	-	191301	191386	190002	190061	193338	193489	-0.171
4+:210680:212627:211589:211822	FBgn0024811	4	+	211589	211822	210557	210680	212627	212729	-0.174
4+:210680:212627:211589:211794	FBgn0024811	4	+	211589	211794	210557	210680	212627	212729	-0.174
3R-:25747233:25749269:25749026:25749143	FBgn0066101	3R	-	25749026	25749143	25747006	25747233	25749269	25749389	-0.1745
4+:210680:212627:211594:211822	FBgn0024811	4	+	211594	211822	210480	210680	212627	212729	-0.176
4+:210680:211853:211594:211792	FBgn0024811	4	+	211594	211792	210480	210680	211853	212274	-0.179
2L-:8193229:8195020:8194044:8194059	FBgn0031995	2L	-	8194044	8194059	8193124	8193229	8195020	8195569	-0.185
4+:210680:211853:211594:211764	FBgn0024811	4	+	211594	211764	210223	210680	211853	212729	-0.189
3L+:23738184:23740954:23740160:23740171	FBgn0040056	3L	+	23740160	23740171	23737959	23738184	23740954	23741084	-0.192
3R+:20958167:20962214:20959348:20959380	FBgn0002921	3R	+	20959348	20959380	20957733	20958167	20962214	20962295	-0.196
2R+:24883734:24887222:24884525:24887144	FBgn0085442	2R	+	24884525	24887144	24883673	24883734	24887222	24888615	-0.202
3R+:20958167:20962214:20959347:20959380	FBgn0002921	3R	+	20959347	20959380	20957733	20958167	20962214	20962295	-0.204
2R-:5604516:5604709:5604582:5604648	FBgn0039969	2R	-	5604582	5604648	5604243	5604516	5604709	5604834	-0.207
2L-:4844772:4845253:4845086:4845158	FBgn0031637	2L	-	4845086	4845158	4844711	4844772	4845253	4845575	-0.208
3L-:20235677:20236433:20236119:20236328	FBgn0036958	3L	-	20236119	20236328	20235501	20235677	20236433	20239547	-0.215
4+:210680:211853:210743:210832	FBgn0024811	4	+	210743	210832	210557	210680	211853	211982	-0.218
2L-:19387769:19388039:19387851:19387936	FBgn0032774	2L	-	19387851	19387936	19387537	19387769	19388039	19388569	-0.219
2L-:2310870:2357077:2323350:2323449	FBgn0031413	2L	-	2323350	2323449	2310661	2310870	2357077	2357356	-0.2215
3L+:19794159:19794898:19794223:19794325	FBgn0261283	3L	+	19794223	19794325	19793934	19794159	19794898	19796392	-0.226
2L+:7821648:7822641:7821832:7822056	FBgn0027515	2L	+	7821832	7822056	7821549	7821648	7822641	7824028	-0.232
2R-:5604516:5604709:5604588:5604650	FBgn0039969	2R	-	5604588	5604650	5604243	5604516	5604709	5604834	-0.2375
4-:1192770:1193707:1193559:1193621	FBgn0039924	4	-	1193559	1193621	1192706	1192770	1193707	1195596	-0.238
3L+:12806337:12807092:12806867:12807010	FBgn0262714	3L	+	12806867	12807010	12805901	12806337	12807092	12808476	-0.238
3L+:19794159:19794898:19794223:19794396	FBgn0261283	3L	+	19794223	19794396	19793934	19794159	19794898	19796392	-0.244
2L+:22927765:22939353:22938773:22939305	FBgn0002566	2L	+	22938773	22939305	22925565	22927765	22939353	22939834	-0.251
2R+:21583615:21583795:21583678:21583738	FBgn0050222	2R	+	21583678	21583738	21583491	21583615	21583795	21584201	-0.251
3L-:15947579:15954524:15952101:15952325	FBgn0000489	3L	-	15952101	15952325	15946907	15947579	15954524	15954587	-0.253
3R+:20958167:20962214:20959245:20959380	FBgn0002921	3R	+	20959245	20959380	20957733	20958167	20962214	20963856	-0.26
3R+:20958167:20962214:20959236:20959380	FBgn0002921	3R	+	20959236	20959380	20958054	20958167	20962214	20962295	-0.2615
3L+:25120985:25125543:25121617:25122986	FBgn0260008	3L	+	25121617	25122986	25120748	25120985	25125543	25126171	-0.27
2L+:22927765:22939353:22939153:22939305	FBgn0002566	2L	+	22939153	22939305	22925565	22927765	22939353	22939540	-0.2705
4+:210680:211853:211589:211794	FBgn0024811	4	+	211589	211794	210557	210680	211853	211982	-0.273
3R-:25747233:25749269:25748102:25749143	FBgn0066101	3R	-	25748102	25749143	25744979	25747233	25749269	25754485	-0.278
2L+:7821648:7822641:7821835:7822056	FBgn0027515	2L	+	7821835	7822056	7821534	7821648	7822641	7823100	-0.278
3L+:25120985:25125543:25121617:25121813	FBgn0260008	3L	+	25121617	25121813	25120893	25120985	25125543	25126171	-0.281
3L+:25120985:25125543:25121617:25121817	FBgn0260008	3L	+	25121617	25121817	25120912	25120985	25125543	25126171	-0.281
2L+:11790214:11790369:11790271:11790310	FBgn0032375	2L	+	11790271	11790310	11790175	11790214	11790369	11790426	-0.281
3R+:20958167:20962214:20959246:20959380	FBgn0002921	3R	+	20959246	20959380	20958054	20958167	20962214	20962295	-0.285
2L-:2310870:2357077:2323350:2330810	FBgn0031413	2L	-	2323350	2330810	2310125	2310870	2357077	2357356	-0.2905
X-:21628709:21629973:21628843:21629792	FBgn0024807	X	-	21628843	21629792	21628360	21628709	21629973	21630148	-0.2915
4+:210680:211853:211627:211794	FBgn0024811	4	+	211627	211794	210557	210680	211853	212274	-0.297
3L-:2500462:2503142:2501069:2502723	FBgn0035348	3L	-	2501069	2502723	2499371	2500462	2503142	2503606	-0.298
3R-:25747233:25749269:25748102:25748225	FBgn0066101	3R	-	25748102	25748225	25747006	25747233	25749269	25749389	-0.299
2R-:4727953:4728432:4728008:4728057	FBgn0026401	2R	-	4728008	4728057	4726847	4727953	4728432	4728551	-0.3
3R-:14277542:14286208:14279092:14279541	FBgn0003862	3R	-	14279092	14279541	14276305	14277542	14286208	14286903	-0.302
4+:210680:211853:211574:211794	FBgn0024811	4	+	211574	211794	210557	210680	211853	212274	-0.303
2R+:21293789:21294053:21293853:21293878	FBgn0016726	2R	+	21293853	21293878	21293767	21293789	21294053	21294165	-0.307
4+:210680:211853:211751:211794	FBgn0024811	4	+	211751	211794	210480	210680	211853	211982	-0.3075
4+:960038:962400:962250:962347	FBgn0264822	4	+	962250	962347	959674	960038	962400	962692	-0.308
4+:210680:211853:211591:211794	FBgn0024811	4	+	211591	211794	210223	210680	211853	212729	-0.3095
3R+:20958167:20962214:20959237:20959380	FBgn0002921	3R	+	20959237	20959380	20957733	20958167	20962214	20962295	-0.311
4+:210680:211853:211594:211794	FBgn0024811	4	+	211594	211794	210585	210680	211853	212274	-0.3115
3R+:9592185:9621518:9607912:9607974	FBgn0037720	3R	+	9607912	9607974	9591928	9592185	9621518	9622417	-0.3205
4-:188169:188424:188229:188369	FBgn0039890	4	-	188229	188369	187996	188169	188424	188523	-0.322
3R+:7193688:7195693:7194197:7194458	FBgn0086372	3R	+	7194197	7194458	7193592	7193688	7195693	7195895	-0.3265
4+:210680:211853:211589:211798	FBgn0024811	4	+	211589	211798	210431	210680	211853	211982	-0.329
2R+:21293789:21294053:21293849:21293878	FBgn0016726	2R	+	21293849	21293878	21293767	21293789	21294053	21294165	-0.33
4-:1015620:1026769:1026215:1026365	FBgn0025741	4	-	1026215	1026365	1014965	1015620	1026769	1026838	-0.332
2L-:10348973:10351714:10350719:10350777	FBgn0085396	2L	-	10350719	10350777	10348659	10348973	10351714	10352025	-0.353
4+:210680:211853:211589:211792	FBgn0024811	4	+	211589	211792	210223	210680	211853	212274	-0.369
2L+:7033018:7035074:7034483:7034910	FBgn0031883	2L	+	7034483	7034910	7032720	7033018	7035074	7036035	-0.3815
3L-:20965911:20966128:20965977:20966075	FBgn0037040	3L	-	20965977	20966075	20965467	20965911	20966128	20966762	-0.383
2L+:5662981:5668942:5668748:5668871	FBgn0031728	2L	+	5668748	5668871	5662848	5662981	5668942	5670838	-0.387
2L+:16680276:16680705:16680449:16680645	FBgn0267347	2L	+	16680449	16680645	16680053	16680276	16680705	16681653	-0.388
2R+:1265293:1266191:1265369:1265531	FBgn0058191	2R	+	1265369	1265531	1265170	1265293	1266191	1266349	-0.389
3L-:20965911:20966128:20965977:20966063	FBgn0037040	3L	-	20965977	20966063	20965835	20965911	20966128	20966517	-0.401
2L-:2310870:2357077:2323352:2323449	FBgn0031413	2L	-	2323352	2323449	2310125	2310870	2357077	2357356	-0.4025
2L-:11160336:11162983:11161554:11161834	FBgn0259822	2L	-	11161554	11161834	11159879	11160336	11162983	11163098	-0.405
3R-:26258041:26261153:26259801:26259845	FBgn0000064	3R	-	26259801	26259845	26257224	26258041	26261153	26261412	-0.405
2R-:13488132:13491434:13488916:13489048	FBgn0033844	2R	-	13488916	13489048	13487973	13488132	13491434	13491593	-0.408
4+:210680:211853:211589:211764	FBgn0024811	4	+	211589	211764	210581	210680	211853	212274	-0.41
2L-:11160336:11162983:11162261:11162525	FBgn0259822	2L	-	11162261	11162525	11159879	11160336	11162983	11163098	-0.411
2L+:6920861:6923783:6922637:6922826	FBgn0004838	2L	+	6922637	6922826	6920703	6920861	6923783	6925564	-0.411
3L+:25120985:25125543:25121617:25121745	FBgn0260008	3L	+	25121617	25121745	25120912	25120985	25125543	25126171	-0.415
4-:188169:188424:188229:188331	FBgn0039890	4	-	188229	188331	187996	188169	188424	189248	-0.417
3R+:24854086:24854361:24854224:24854302	FBgn0039234	3R	+	24854224	24854302	24853875	24854086	24854361	24854569	-0.4225
3R+:24854086:24854361:24854224:24854300	FBgn0039234	3R	+	24854224	24854300	24853875	24854086	24854361	24854569	-0.4375
3R+:24854086:24854361:24854224:24854296	FBgn0039234	3R	+	24854224	24854296	24853602	24854086	24854361	24854569	-0.4405
3R+:11200568:11206905:11206520:11206625	FBgn0261808	3R	+	11206520	11206625	11200408	11200568	11206905	11207138	-0.442
3R+:11238609:11238956:11238810:11238900	FBgn0051388	3R	+	11238810	11238900	11238052	11238609	11238956	11239041	-0.4825
3L-:236501:239054:236553:236645	FBgn0000541	3L	-	236553	236645	235578	236501	239054	240667	-0.49
2L+:6920861:6923783:6922798:6922826	FBgn0004838	2L	+	6922798	6922826	6920703	6920861	6923783	6932057	-0.506
4+:445965:446820:446071:446189	FBgn0016126	4	+	446071	446189	445912	445965	446820	447235	-0.507
2L-:2310870:2357077:2330668:2330810	FBgn0031413	2L	-	2330668	2330810	2310125	2310870	2357077	2357356	-0.5145
2L-:2323449:2357077:2330668:2330810	FBgn0031413	2L	-	2330668	2330810	2310661	2323449	2357077	2357356	-0.5195
3L+:9141843:9143526:9142572:9143323	FBgn0263456	3L	+	9142572	9143323	9141786	9141843	9143526	9145693	-0.529
2L+:16680276:16680705:16680485:16680645	FBgn0267347	2L	+	16680485	16680645	16680053	16680276	16680705	16681653	-0.54
2R+:21583615:21583795:21583683:21583738	FBgn0050222	2R	+	21583683	21583738	21583491	21583615	21583795	21584750	-0.546
2R-:8160929:8161410:8161032:8161268	FBgn0033271	2R	-	8161032	8161268	8160054	8160929	8161410	8161565	-0.554
2L-:2310870:2357077:2330655:2330810	FBgn0031413	2L	-	2330655	2330810	2310661	2310870	2357077	2357356	-0.5675
4+:467693:467899:467754:467779	FBgn0262731	4	+	467754	467779	467496	467693	467899	467994	-0.569
4+:308289:309538:308409:308574	FBgn0026777	4	+	308409	308574	308092	308289	309538	309633	-0.5845
4+:308289:309538:308412:308574	FBgn0026777	4	+	308412	308574	308092	308289	309538	309633	-0.592
3R-:10133560:10134379:10134067:10134311	FBgn0004889	3R	-	10134067	10134311	10133487	10133560	10134379	10134482	-0.623
3L+:132530:135303:132656:132809	FBgn0020386	3L	+	132656	132809	131811	132530	135303	135384	-0.667
2R+:4131492:4132036:4131559:4131683	FBgn0262115	2R	+	4131559	4131683	4131321	4131492	4132036	4132830	-0.667
2L-:2310870:2357077:2330668:2330807	FBgn0031413	2L	-	2330668	2330807	2310125	2310870	2357077	2357356	-0.6745
2L-:2323449:2357077:2330655:2330810	FBgn0031413	2L	-	2330655	2330810	2323352	2323449	2357077	2357356	-0.679
2R-:8160929:8161410:8161032:8161259	FBgn0033271	2R	-	8161032	8161259	8159405	8160929	8161410	8161565	-0.712
2L-:2323449:2357077:2330655:2330807	FBgn0031413	2L	-	2330655	2330807	2323352	2323449	2357077	2357356	-0.8775
2L-:2310870:2357077:2330655:2330807	FBgn0031413	2L	-	2330655	2330807	2310125	2310870	2357077	2357356	-0.9125
2R+:1590662:1590939:1590715:1590887	FBgn0039993	2R	+	1590715	1590887	1590649	1590662	1590939	1591088	-0.922
2L+:8663251:8666035:8665445:8665518	FBgn0011259	2L	+	8665445	8665518	8663197	8663251	8666035	8672041	-0.923
RI
IndexID	GeneID	chr	strand	riExonStart_0base	riExonEnd	upstreamES	upstreamEE	downstreamES	downstreamEE	Delta_PSI
2L+10342915:10342975	FBgn0032224	2L	+	10342593	10343354	10342593	10342915	10342975	10343354	1
2L-19508265:19508325	FBgn0032796	2L	-	19507489	19508764	19507489	19508265	19508325	19508764	0.876
2L-18674060:18674113	FBgn0261349	2L	-	18673683	18674277	18673683	18674060	18674113	18674277	0.715
2L+2752840:2753371	FBgn0031453	2L	+	2752799	2753660	2752799	2752840	2753371	2753660	0.703
2L-18675508:18675565	FBgn0086681	2L	-	18675182	18675957	18675182	18675508	18675565	18675957	0.63
2L-8394804:8394871	FBgn0040958	2L	-	8394509	8394913	8394509	8394804	8394871	8394913	0.597
2R+15676544:15676605	FBgn0266636	2R	+	15676440	15676845	15676440	15676544	15676605	15676845	0.596
X+13184520:13184573	FBgn0052641	X	+	13184477	13184996	13184477	13184520	13184573	13184996	0.581
2L-16982221:16982270	FBgn0265579	2L	-	16982068	16982301	16982068	16982221	16982270	16982301	0.578
3L-22870150:22871319	FBgn0010348	3L	-	22869841	22871559	22869841	22870150	22871319	22871559	0.435
2L-4187499:4187566	FBgn0051961	2L	-	4186249	4187793	4186249	4187499	4187566	4187793	0.419
3R-11625186:11625474	FBgn0037923	3R	-	11625050	11625943	11625050	11625186	11625474	11625943	0.414
3R-9014803:9014867	FBgn0037655	3R	-	9014687	9014909	9014687	9014803	9014867	9014909	0.413
2R+15230246:15230307	FBgn0265508	2R	+	15229690	15232665	15229690	15230246	15230307	15232665	0.4105
2L-21308995:21310000	FBgn0032940	2L	-	21304824	21310050	21304824	21308995	21310000	21310050	0.383
2L-20966080:20966303	FBgn0250867	2L	-	20965519	20968967	20965519	20966080	20966303	20968967	0.362
2L+2856568:2856630	FBgn0015521	2L	+	2856376	2857029	2856376	2856568	2856630	2857029	0.352
3R-11821819:11821975	FBgn0037955	3R	-	11820380	11822077	11820380	11821819	11821975	11822077	0.342
3L+7467657:7467723	FBgn0035786	3L	+	7467477	7467858	7467477	7467657	7467723	7467858	0.342
3L-3939651:3939719	FBgn0035476	3L	-	3939478	3939887	3939478	3939651	3939719	3939887	0.34
2L-21146885:21146948	FBgn0086251	2L	-	21145136	21148136	21145136	21146885	21146948	21148136	0.3385
3L-22262696:22262757	FBgn0028500	3L	-	22260623	22262921	22260623	22262696	22262757	22262921	0.338
4+943020:943102	FBgn0019985	4	+	942766	943673	942766	943020	943102	943673	0.337
4+261724:261776	FBgn0259216	4	+	261573	262062	261573	261724	261776	262062	0.333
3L+11692566:11692617	FBgn0036193	3L	+	11691899	11692757	11691899	11692566	11692617	11692757	0.321
2R+21293789:21293849	FBgn0016726	2R	+	21293767	21294161	21293767	21293789	21293849	21294161	0.32
3L+27267283:27267591	FBgn0028697	3L	+	27267255	27267918	27267255	27267283	27267591	27267918	0.319
3L+9379082:9379166	FBgn0263492	3L	+	9378159	9381119	9378159	9379082	9379166	9381119	0.318
2L-6864352:6864418	FBgn0031865	2L	-	6864031	6864639	6864031	6864352	6864418	6864639	0.317
2R+15230224:15230307	FBgn0265508	2R	+	15229627	15231628	15229627	15230224	15230307	15231628	0.315
3L-25755202:25755263	FBgn0040001	3L	-	25754852	25755538	25754852	25755202	25755263	25755538	0.3145
X-21628754:21628847	FBgn0024807	X	-	21628360	21629792	21628360	21628754	21628847	21629792	0.314
4-1060634:1060740	FBgn0011642	4	-	1059418	1060918	1059418	1060634	1060740	1060918	0.3105
3R-9014797:9014867	FBgn0037655	3R	-	9014687	9014909	9014687	9014797	9014867	9014909	0.305
3R+20535047:20535107	FBgn0053192	3R	+	20534961	20535301	20534961	20535047	20535107	20535301	0.302
3R+27156269:27156339	FBgn0029155	3R	+	27156140	27157603	27156140	27156269	27156339	27157603	0.299
X-21628754:21628843	FBgn0024807	X	-	21628360	21629792	21628360	21628754	21628843	21629792	0.298
3L-25755538:25755783	FBgn0040001	3L	-	25755263	25756396	25755263	25755538	25755783	25756396	0.297
2R+13262507:13262642	FBgn0259219	2R	+	13262484	13262794	13262484	13262507	13262642	13262794	0.297
2R+9896693:9896755	FBgn0285892	2R	+	9896167	9897690	9896167	9896693	9896755	9897690	0.294
2R+15229627:15229690	FBgn0265508	2R	+	15227405	15230246	15227405	15229627	15229690	15230246	0.29
3L+10894202:10894266	FBgn0036110	3L	+	10894172	10894693	10894172	10894202	10894266	10894693	0.288
2L+21311017:21311192	FBgn0000370	2L	+	21310865	21311531	21310865	21311017	21311192	21311531	0.288
3L+9144294:9144393	FBgn0263456	3L	+	9143929	9145693	9143929	9144294	9144393	9145693	0.286
2R+4673062:4673113	FBgn0040005	2R	+	4672277	4673223	4672277	4673062	4673113	4673223	0.28
2R+10113170:10113284	FBgn0003071	2R	+	10113015	10113393	10113015	10113170	10113284	10113393	0.278
2L+14615643:14616215	FBgn0000056	2L	+	14615551	14616437	14615551	14615643	14616215	14616437	0.276
2L-19508265:19508351	FBgn0032796	2L	-	19507489	19508764	19507489	19508265	19508351	19508764	0.276
2R-3943138:3943195	FBgn0262124	2R	-	3942933	3943335	3942933	3943138	3943195	3943335	0.2715
3L-4379596:4379930	FBgn0035538	3L	-	4379420	4380387	4379420	4379596	4379930	4380387	0.27
2R+6993060:6993120	FBgn0050159	2R	+	6992680	6994306	6992680	6993060	6993120	6994306	0.265
2R+18503661:18503740	FBgn0034354	2R	+	18503607	18503849	18503607	18503661	18503740	18503849	0.261
2R-3943141:3943195	FBgn0262124	2R	-	3942933	3943335	3942933	3943141	3943195	3943335	0.2465
2R-14946090:14946149	FBgn0261854	2R	-	14945113	14946603	14945113	14946090	14946149	14946603	0.242
4-1059351:1059418	FBgn0011642	4	-	1059100	1059836	1059100	1059351	1059418	1059836	0.241
2R+23067838:23067946	FBgn0021979	2R	+	23067631	23068128	23067631	23067838	23067946	23068128	0.239
2L+8535845:8535917	FBgn0028394	2L	+	8535785	8536268	8535785	8535845	8535917	8536268	0.235
3L+27267283:27267513	FBgn0028697	3L	+	27267254	27267918	27267254	27267283	27267513	27267918	0.235
2L+9957329:9957428	FBgn0032170	2L	+	9957294	9958885	9957294	9957329	9957428	9958885	0.2345
2R+6993055:6993120	FBgn0050159	2R	+	6992680	6994306	6992680	6993055	6993120	6994306	0.233
2R-7489570:7489819	FBgn0259745	2R	-	7489332	7489823	7489332	7489570	7489819	7489823	0.232
3R+5624604:5624889	FBgn0037351	3R	+	5624473	5625130	5624473	5624604	5624889	5625130	0.232
3R-26425024:26425076	FBgn0040606	3R	-	26424697	26425102	26424697	26425024	26425076	26425102	0.228
X-19741168:19744220	FBgn0031066	X	-	19740536	19744335	19740536	19741168	19744220	19744335	0.2265
2R-10325235:10325310	FBgn0261698	2R	-	10325189	10325547	10325189	10325235	10325310	10325547	0.225
2R+4673059:4673113	FBgn0040005	2R	+	4672277	4673223	4672277	4673059	4673113	4673223	0.224
3L+12741800:12741860	FBgn0052112	3L	+	12741717	12741949	12741717	12741800	12741860	12741949	0.224
2R+5702812:5702866	FBgn0259978	2R	+	5702674	5704216	5702674	5702812	5702866	5704216	0.223
2R-9865227:9865289	FBgn0011241	2R	-	9865123	9865354	9865123	9865227	9865289	9865354	0.2195
3L+23339369:23339429	FBgn0052230	3L	+	23339325	23339680	23339325	23339369	23339429	23339680	0.217
2L+155429:155545	FBgn0031228	2L	+	155334	155784	155334	155429	155545	155784	0.216
2L-4458057:4458162	FBgn0285948	2L	-	4457739	4458364	4457739	4458057	4458162	4458364	0.2155
4-902582:902825	FBgn0025726	4	-	902306	903282	902306	902582	902825	903282	0.213
3R+5226995:5227323	FBgn0037299	3R	+	5226157	5227526	5226157	5226995	5227323	5227526	0.2
3L-8725680:8725742	FBgn0264696	3L	-	8725519	8725774	8725519	8725680	8725742	8725774	0.198
3R-26425019:26425076	FBgn0040606	3R	-	26424697	26425102	26424697	26425019	26425076	26425102	0.193
2L+21758142:21758201	FBgn0032961	2L	+	21758009	21758359	21758009	21758142	21758201	21758359	0.189
2R-17055176:17055234	FBgn0086350	2R	-	17054545	17056298	17054545	17055176	17055234	17056298	0.187
3R+19403822:19403892	FBgn0038704	3R	+	19403609	19404118	19403609	19403822	19403892	19404118	0.181
2L+22538568:22538626	FBgn0278598	2L	+	22538289	22540324	22538289	22538568	22538626	22540324	0.175
3L+22283138:22283202	FBgn0025702	3L	+	22282903	22284335	22282903	22283138	22283202	22284335	0.1735
X+139780:139850	FBgn0025836	X	+	139584	140340	139584	139780	139850	140340	0.171
3L-22262696:22262753	FBgn0028500	3L	-	22260623	22262921	22260623	22262696	22262753	22262921	0.17
2R-5604650:5604709	FBgn0039969	2R	-	5604610	5604834	5604610	5604650	5604709	5604834	0.1665
3L-20375554:20375617	FBgn0001247	3L	-	20375419	20375896	20375419	20375554	20375617	20375896	0.163
4-461047:461504	FBgn0026262	4	-	460713	462328	460713	461047	461504	462328	0.162
X-8489408:8489468	FBgn0003023	X	-	8489373	8489535	8489373	8489408	8489468	8489535	0.161
2R+5653916:5653968	FBgn0027507	2R	+	5653675	5656778	5653675	5653916	5653968	5656778	0.159
2R-21290970:21291031	FBgn0050392	2R	-	21290913	21291859	21290913	21290970	21291031	21291859	0.158
X-15889964:15890031	FBgn0030703	X	-	15889301	15890109	15889301	15889964	15890031	15890109	0.153
3L+20771608:20771667	FBgn0016696	3L	+	20771527	20771864	20771527	20771608	20771667	20771864	0.153
2L-5380332:5380392	FBgn0262097	2L	-	5379094	5381074	5379094	5380332	5380392	5381074	0.153
3R+14327183:14327252	FBgn0038224	3R	+	14327067	14327735	14327067	14327183	14327252	14327735	0.151
2R-4458097:4458153	FBgn0260798	2R	-	4458022	4458255	4458022	4458097	4458153	4458255	0.149
2L-22536565:22536620	FBgn0064225	2L	-	22536463	22536687	22536463	22536565	22536620	22536687	0.147
3R+15347152:15347208	FBgn0051301	3R	+	15346793	15347405	15346793	15347152	15347208	15347405	0.142
2L+3466228:3466315	FBgn0021967	2L	+	3466156	3466416	3466156	3466228	3466315	3466416	0.14
3R+12414756:12414870	FBgn0082831	3R	+	12414351	12416582	12414351	12414756	12414870	12416582	0.137
3L+1603249:1603306	FBgn0035239	3L	+	1602953	1603399	1602953	1603249	1603306	1603399	0.136
3R-23692360:23692417	FBgn0027512	3R	-	23692070	23692812	23692070	23692360	23692417	23692812	0.131
4-460656:460713	FBgn0026262	4	-	460202	461047	460202	460656	460713	461047	0.125
2R-19446139:19446217	FBgn0266711	2R	-	19445927	19446286	19445927	19446139	19446217	19446286	0.119
2L-16742442:16742625	FBgn0261068	2L	-	16742314	16742986	16742314	16742442	16742625	16742986	0.112
X+9778809:9778867	FBgn0030151	X	+	9778741	9778933	9778741	9778809	9778867	9778933	0.1025
4-930023:930079	FBgn0023213	4	-	929821	930131	929821	930023	930079	930131	0.093
2L+16042527:16043059	FBgn0266459	2L	+	16042046	16043245	16042046	16042527	16043059	16043245	-0.079
2R-11380793:11381572	FBgn0033631	2R	-	11380346	11381594	11380346	11380793	11381572	11381594	-0.084
3R+8000503:8000585	FBgn0037535	3R	+	7999831	8000663	7999831	8000503	8000585	8000663	-0.103
3R-30134094:30134250	FBgn0086355	3R	-	30132980	30134309	30132980	30134094	30134250	30134309	-0.108
2R-18758284:18758450	FBgn0259682	2R	-	18758224	18758583	18758224	18758284	18758450	18758583	-0.117
2L-4880472:4881214	FBgn0000286	2L	-	4880293	4882492	4880293	4880472	4881214	4882492	-0.123
X-13596748:13598173	FBgn0004169	X	-	13596378	13598176	13596378	13596748	13598173	13598176	-0.129
3L+25120818:25120877	FBgn0260008	3L	+	25120748	25120985	25120748	25120818	25120877	25120985	-0.135
2L+2736229:2736310	FBgn0031449	2L	+	2736173	2736430	2736173	2736229	2736310	2736430	-0.1385
3R-11679184:11679353	FBgn0011290	3R	-	11678385	11679690	11678385	11679184	11679353	11679690	-0.154
2R+1265531:1266191	FBgn0058191	2R	+	1265342	1266349	1265342	1265531	1266191	1266349	-0.155
2R-22601815:22601947	FBgn0034742	2R	-	22601529	22602226	22601529	22601815	22601947	22602226	-0.155
2R-20621317:20621459	FBgn0034528	2R	-	20620913	20623429	20620913	20621317	20621459	20623429	-0.156
3L+8189969:8190071	FBgn0035850	3L	+	8189301	8190714	8189301	8189969	8190071	8190714	-0.167
3R+13021642:13024799	FBgn0020496	3R	+	13021419	13025044	13021419	13021642	13024799	13025044	-0.1745
4-882723:882960	FBgn0025726	4	-	882616	883081	882616	882723	882960	883081	-0.175
2R-13179013:13179587	FBgn0033802	2R	-	13176093	13185112	13176093	13179013	13179587	13185112	-0.177
X+16376167:16376239	FBgn0004598	X	+	16376091	16376340	16376091	16376167	16376239	16376340	-0.178
2R-11281150:11281273	FBgn0033607	2R	-	11280483	11281632	11280483	11281150	11281273	11281632	-0.181
3R-6001736:6002062	FBgn0003261	3R	-	6001557	6002721	6001557	6001736	6002062	6002721	-0.1815
2L-4844772:4845253	FBgn0031637	2L	-	4844711	4845575	4844711	4844772	4845253	4845575	-0.1885
2L-9935569:9937237	FBgn0051712	2L	-	9935485	9937510	9935485	9935569	9937237	9937510	-0.191
3R+15288102:15288252	FBgn0003721	3R	+	15288011	15295246	15288011	15288102	15288252	15295246	-0.191
X-21628709:21629973	FBgn0024807	X	-	21628360	21630148	21628360	21628709	21629973	21630148	-0.192
3R+11952238:11952640	FBgn0051211	3R	+	11952181	11952765	11952181	11952238	11952640	11952765	-0.192
3L-22717080:22717193	FBgn0037182	3L	-	22716970	22717276	22716970	22717080	22717193	22717276	-0.194
2R+1072045:1072259	FBgn0003256	2R	+	1071974	1072439	1071974	1072045	1072259	1072439	-0.1945
X+17857358:17857472	FBgn0030876	X	+	17857111	17857650	17857111	17857358	17857472	17857650	-0.1985
3L+8635081:8637438	FBgn0035917	3L	+	8635001	8637598	8635001	8635081	8637438	8637598	-0.201
2L+18827650:18827710	FBgn0027070	2L	+	18827509	18827886	18827509	18827650	18827710	18827886	-0.203
2R-7467050:7467220	FBgn0010548	2R	-	7466878	7467316	7466878	7467050	7467220	7467316	-0.204
X-14233263:14233420	FBgn0259166	X	-	14233104	14233559	14233104	14233263	14233420	14233559	-0.204
2R-22601370:22601529	FBgn0034742	2R	-	22601212	22601815	22601212	22601370	22601529	22601815	-0.208
2L+12737618:12737958	FBgn0032456	2L	+	12737397	12738176	12737397	12737618	12737958	12738176	-0.214
3R-9767878:9768363	FBgn0024330	3R	-	9767176	9768502	9767176	9767878	9768363	9768502	-0.22
2L+186855:186909	FBgn0016977	2L	+	186192	187016	186192	186855	186909	187016	-0.22
2R-15663378:15663471	FBgn0023441	2R	-	15663231	15663798	15663231	15663378	15663471	15663798	-0.22
3R-11992852:11993131	FBgn0260745	3R	-	11989209	11993315	11989209	11992852	11993131	11993315	-0.22
2R+1266052:1266191	FBgn0058191	2R	+	1265170	1266349	1265170	1266052	1266191	1266349	-0.221
2R+1072045:1072267	FBgn0003256	2R	+	1071974	1072439	1071974	1072045	1072267	1072439	-0.223
2L+18710385:18710440	FBgn0032705	2L	+	18709543	18711297	18709543	18710385	18710440	18711297	-0.2275
3R+11951825:11952181	FBgn0051211	3R	+	11951722	11952238	11951722	11951825	11952181	11952238	-0.234
2L-4837690:4837844	FBgn0031635	2L	-	4837601	4837999	4837601	4837690	4837844	4837999	-0.237
3R+20966613:20970882	FBgn0002921	3R	+	20966397	20970977	20966397	20966613	20970882	20970977	-0.24
2R+23908247:23908473	FBgn0261794	2R	+	23907653	23908631	23907653	23908247	23908473	23908631	-0.241
X+2714237:2714323	FBgn0024991	X	+	2714078	2714453	2714078	2714237	2714323	2714453	-0.2415
3R+27156305:27157143	FBgn0029155	3R	+	27156140	27157603	27156140	27156305	27157143	27157603	-0.242
3R-6364438:6364555	FBgn0261641	3R	-	6362837	6365154	6362837	6364438	6364555	6365154	-0.245
2R+9084601:9084661	FBgn0033371	2R	+	9084420	9085322	9084420	9084601	9084661	9085322	-0.249
3R+24657580:24658320	FBgn0039215	3R	+	24657515	24658411	24657515	24657580	24658320	24658411	-0.253
3R+5486884:5487050	FBgn0051550	3R	+	5486234	5487177	5486234	5486884	5487050	5487177	-0.2575
2R+1265293:1266191	FBgn0058191	2R	+	1265170	1266349	1265170	1265293	1266191	1266349	-0.261
3R+26042812:26042994	FBgn0001139	3R	+	26042640	26043379	26042640	26042812	26042994	26043379	-0.261
3L-21683725:21683776	FBgn0261059	3L	-	21683664	21683964	21683664	21683725	21683776	21683964	-0.265
4+244834:245179	FBgn0039897	4	+	243633	245903	243633	244834	245179	245903	-0.268
2R+1072045:1072250	FBgn0003256	2R	+	1071974	1076761	1071974	1072045	1072250	1076761	-0.269
3L-8985247:8985976	FBgn0263199	3L	-	8985052	8986091	8985052	8985247	8985976	8986091	-0.27
4-1060653:1060740	FBgn0011642	4	-	1059418	1060918	1059418	1060653	1060740	1060918	-0.271
3R+16632768:16634373	FBgn0285925	3R	+	16632607	16634382	16632607	16632768	16634373	16634382	-0.272
3L+7535644:7536710	FBgn0028582	3L	+	7535542	7536769	7535542	7535644	7536710	7536769	-0.277
2L+111117:111906	FBgn0005278	2L	+	111004	112019	111004	111117	111906	112019	-0.2785
X+6220186:6220314	FBgn0029849	X	+	6219956	6220417	6219956	6220186	6220314	6220417	-0.284
2R-11651224:11651323	FBgn0033639	2R	-	11650814	11651616	11650814	11651224	11651323	11651616	-0.2875
3L-11179381:11179533	FBgn0036144	3L	-	11179223	11179716	11179223	11179381	11179533	11179716	-0.292
X-20474008:20474221	FBgn0031118	X	-	20473566	20474482	20473566	20474008	20474221	20474482	-0.296
2R-12671486:12671534	FBgn0261625	2R	-	12671074	12673037	12671074	12671486	12671534	12673037	-0.297
3L+23748060:23748423	FBgn0040056	3L	+	23747872	23748716	23747872	23748060	23748423	23748716	-0.305
3R+26867095:26867380	FBgn0001197	3R	+	26866928	26867486	26866928	26867095	26867380	26867486	-0.308
3R+20958167:20959348	FBgn0002921	3R	+	20957733	20959380	20957733	20958167	20959348	20959380	-0.311
2R+6669224:6669308	FBgn0033086	2R	+	6669023	6669434	6669023	6669224	6669308	6669434	-0.318
2R+6669232:6669308	FBgn0033086	2R	+	6669089	6669434	6669089	6669232	6669308	6669434	-0.323
3L+15602515:15603044	FBgn0036518	3L	+	15601232	15603119	15601232	15602515	15603044	15603119	-0.326
2L+9957329:9957402	FBgn0032170	2L	+	9957294	9958885	9957294	9957329	9957402	9958885	-0.3315
2R-18758126:18758224	FBgn0259682	2R	-	18758072	18758284	18758072	18758126	18758224	18758284	-0.332
2R-24903807:24903880	FBgn0066084	2R	-	24903726	24903935	24903726	24903807	24903880	24903935	-0.344
3R+24854086:24854361	FBgn0039234	3R	+	24853875	24854869	24853875	24854086	24854361	24854869	-0.35
3L+15602515:15602946	FBgn0036518	3L	+	15601232	15603119	15601232	15602515	15602946	15603119	-0.3505
2L-4844772:4845086	FBgn0031637	2L	-	4844711	4845158	4844711	4844772	4845086	4845158	-0.3595
X-7285784:7285913	FBgn0029941	X	-	7283940	7286195	7283940	7285784	7285913	7286195	-0.362
3L+15511632:15512171	FBgn0000565	3L	+	15511562	15512365	15511562	15511632	15512171	15512365	-0.382
2L-4458057:4458140	FBgn0285948	2L	-	4457739	4458364	4457739	4458057	4458140	4458364	-0.387
X-19742905:19743443	FBgn0042132	X	-	19741223	19743706	19741223	19742905	19743443	19743706	-0.388
3R-4445415:4446165	FBgn0051522	3R	-	4445331	4446246	4445331	4445415	4446165	4446246	-0.41
3R-12368593:12369202	FBgn0001149	3R	-	12367816	12369268	12367816	12368593	12369202	12369268	-0.4185
2L+343729:344041	FBgn0004611	2L	+	342865	344489	342865	343729	344041	344489	-0.43
2R+24608084:24608142	FBgn0259707	2R	+	24607672	24608261	24607672	24608084	24608142	24608261	-0.436
3R-15792472:15792530	FBgn0000246	3R	-	15791933	15792579	15791933	15792472	15792530	15792579	-0.436
3R+5486884:5487059	FBgn0051550	3R	+	5486234	5487177	5486234	5486884	5487059	5487177	-0.449
X+9022239:9023274	FBgn0261549	X	+	9022017	9023326	9022017	9022239	9023274	9023326	-0.454
3R-7219301:7219357	FBgn0037486	3R	-	7219250	7219475	7219250	7219301	7219357	7219475	-0.494
3L-830744:830907	FBgn0035162	3L	-	830621	831242	830621	830744	830907	831242	-0.5525
2L+155429:155566	FBgn0031228	2L	+	155334	156030	155334	155429	155566	156030	-0.612
2L+2752837:2753371	FBgn0031453	2L	+	2752799	2753660	2752799	2752837	2753371	2753660	-0.767
3R+5486884:5487049	FBgn0051550	3R	+	5486234	5487177	5486234	5486884	5487049	5487177	-0.8045
MXE
IndexID	GeneID	chr	strand	1stExonStart_0base	1stExonEnd	2ndExonStart_0base	2ndExonEnd	upstreamES	upstreamEE	downstreamES	downstreamEE	Delta_PSI
2L+8664157:8664220:8665445:8665518:8663251:8666035	FBgn0011259	2L	+	8664157	8664220	8665445	8665518	8663197	8663251	8666035	8671917	0.784
3R+12442749:12442799:12443575:12443722:12441608:12444798	FBgn0086687	3R	+	12442749	12442799	12443575	12443722	12441426	12441608	12444798	12445118	0.702
3R+26867380:26867486:26867668:26867843:26867095:26868355	FBgn0001197	3R	+	26867380	26867486	26867668	26867843	26866928	26867095	26868355	26868908	0.667
3R+12442749:12442799:12443592:12443722:12441608:12444798	FBgn0086687	3R	+	12442749	12442799	12443592	12443722	12441426	12441608	12444798	12445118	0.663
X+21374641:21374821:21375306:21375467:21374459:21376119	FBgn0003423	X	+	21374641	21374821	21375306	21375467	21374311	21374459	21376119	21376666	0.611
2R+8833792:8833981:8834951:8835101:8832870:8841356	FBgn0024189	2R	+	8833792	8833981	8834951	8835101	8832703	8832870	8841356	8841511	0.497
3R+12442732:12442799:12443575:12443722:12441608:12444798	FBgn0086687	3R	+	12442732	12442799	12443575	12443722	12441426	12441608	12444798	12445118	0.482
4-188577:189248:189997:190061:188169:191308	FBgn0039890	4	-	188577	189248	189997	190061	187996	188169	191308	191386	0.479
X+21374657:21374790:21375306:21375467:21374459:21376119	FBgn0003423	X	+	21374657	21374790	21375306	21375467	21374311	21374459	21376119	21376666	0.475
3R+12442732:12442799:12443592:12443722:12441608:12444798	FBgn0086687	3R	+	12442732	12442799	12443592	12443722	12441426	12441608	12444798	12445118	0.457
2R+4560954:4561059:4561512:4561677:4560789:4562844	FBgn0046692	2R	+	4560954	4561059	4561512	4561677	4560360	4560789	4562844	4563081	0.441
3R+12442749:12442799:12443575:12443692:12441608:12444798	FBgn0086687	3R	+	12442749	12442799	12443575	12443692	12441426	12441608	12444798	12445118	0.438
2R-19546011:19546059:19564440:19564512:19538211:19566148	FBgn0003435	2R	-	19546011	19546059	19564440	19564512	19538029	19538211	19566148	19566167	0.425
3R+12442749:12442799:12443592:12443692:12441608:12444798	FBgn0086687	3R	+	12442749	12442799	12443592	12443692	12441426	12441608	12444798	12445118	0.424
2L+10239696:10239890:10240034:10240179:10239585:10240491	FBgn0004419	2L	+	10239696	10239890	10240034	10240179	10239340	10239585	10240491	10240591	0.421
2L-30393:33270:33844:34288:29068:34557	FBgn0051973	2L	-	30393	33270	33844	34288	28981	29068	34557	34604	0.382
2R-11383384:11383520:11383741:11383870:11382317:11384014	FBgn0033631	2R	-	11383384	11383520	11383741	11383870	11381954	11382317	11384014	11384114	0.378
2R-2515642:2515908:2553782:2562805:2495023:2565118	FBgn0058263	2R	-	2515642	2515908	2553782	2562805	2494741	2495023	2565118	2565385	0.372
2R+8666767:8666794:8672115:8672278:8666311:8676471	FBgn0263120	2R	+	8666767	8666794	8672115	8672278	8666170	8666311	8676471	8676607	0.364
4-188577:189248:189997:190077:188169:193672	FBgn0039890	4	-	188577	189248	189997	190077	187996	188169	193672	193829	0.36
2R+18413325:18413429:18414874:18414933:18413077:18415198	FBgn0027835	2R	+	18413325	18413429	18414874	18414933	18412847	18413077	18415198	18415286	0.36
2R+18413325:18413429:18414863:18414933:18413077:18415198	FBgn0027835	2R	+	18413325	18413429	18414863	18414933	18412847	18413077	18415198	18415286	0.358
4-188577:189248:189997:190061:188169:193672	FBgn0039890	4	-	188577	189248	189997	190061	187996	188169	193672	193829	0.323
3L+12852231:12852277:12852429:12852528:12851153:12852615	FBgn0036318	3L	+	12852231	12852277	12852429	12852528	12850914	12851153	12852615	12852716	0.313
X-10806027:10806105:10806441:10806490:10805469:10806662	FBgn0285926	X	-	10806027	10806105	10806441	10806490	10798618	10805469	10806662	10806856	0.297
2L+7034180:7034273:7034584:7034693:7033018:7034764	FBgn0031883	2L	+	7034180	7034273	7034584	7034693	7032897	7033018	7034764	7034910	0.282
2R-927388:927570:949870:949946:927127:951126	FBgn0069969	2R	-	927388	927570	949870	949946	926971	927127	951126	951252	0.282
3L-2501069:2501141:2502594:2502723:2500462:2503142	FBgn0035348	3L	-	2501069	2501141	2502594	2502723	2499690	2500462	2503142	2503606	0.279
2R-17868945:17868999:17871337:17871483:17868808:17871574	FBgn0034282	2R	-	17868945	17868999	17871337	17871483	17868286	17868808	17871574	17871661	0.273
3R+12442732:12442799:12443575:12443692:12441608:12444798	FBgn0086687	3R	+	12442732	12442799	12443575	12443692	12441426	12441608	12444798	12445118	0.25
3R+12442732:12442799:12443592:12443692:12441608:12444798	FBgn0086687	3R	+	12442732	12442799	12443592	12443692	12441426	12441608	12444798	12445118	0.247
X+1775566:1775738:1778369:1778560:1774222:1778611	FBgn0026086	X	+	1775566	1775738	1778369	1778560	1773724	1774222	1778611	1778699	0.244
X+1775605:1775738:1778369:1778560:1774222:1778611	FBgn0026086	X	+	1775605	1775738	1778369	1778560	1773724	1774222	1778611	1778699	0.225
3R+7195693:7195895:7197569:7197659:7193688:7198327	FBgn0086372	3R	+	7195693	7195895	7197569	7197659	7193592	7193688	7198327	7200941	0.222
X+1775657:1775738:1778369:1778560:1774222:1778611	FBgn0026086	X	+	1775657	1775738	1778369	1778560	1773724	1774222	1778611	1778699	0.216
2L-1117443:1117516:1128128:1128345:1116690:1128803	FBgn0016926	2L	-	1117443	1117516	1128128	1128345	1116440	1116690	1128803	1128953	0.214
2R+21021885:21022133:21023064:21023165:21021317:21023433	FBgn0050296	2R	+	21021885	21022133	21023064	21023165	21021190	21021317	21023433	21023586	0.211
X+1775678:1775738:1778369:1778560:1774222:1778611	FBgn0026086	X	+	1775678	1775738	1778369	1778560	1773724	1774222	1778611	1778699	0.211
X+1775649:1775738:1778369:1778560:1774222:1778611	FBgn0026086	X	+	1775649	1775738	1778369	1778560	1773724	1774222	1778611	1778699	0.197
2R-7468421:7468537:7469109:7469225:7467826:7469359	FBgn0010548	2R	-	7468421	7468537	7469109	7469225	7467690	7467826	7469359	7469557	0.191
3L+23634249:23634382:23649123:23649372:23618639:23689484	FBgn0250816	3L	+	23634249	23634382	23649123	23649372	23618473	23618639	23689484	23689640	0.171
4+1220316:1220688:1221261:1221282:1220195:1221490	FBgn0263112	4	+	1220316	1220688	1221261	1221282	1220075	1220195	1221490	1221650	0.168
3R+20800016:20800300:20802289:20802551:20798409:20804674	FBgn0038826	3R	+	20800016	20800300	20802289	20802551	20798314	20798409	20804674	20805511	0.137
2R-7468421:7468614:7469109:7469225:7467826:7469359	FBgn0010548	2R	-	7468421	7468614	7469109	7469225	7467690	7467826	7469359	7469557	0.132
2R-7468421:7468607:7469109:7469225:7467826:7469359	FBgn0010548	2R	-	7468421	7468607	7469109	7469225	7467690	7467826	7469359	7469557	0.131
X-13597380:13597404:13598173:13598176:13596748:13599415	FBgn0004169	X	-	13597380	13597404	13598173	13598176	13596378	13596748	13599415	13599457	0.13
2L+22325744:22325846:22354811:22354969:22312038:22363429	FBgn0039972	2L	+	22325744	22325846	22354811	22354969	22311926	22312038	22363429	22364294	0.108
2L-15737627:15737964:15740771:15740899:15730836:15747832	FBgn0010382	2L	-	15737627	15737964	15740771	15740899	15729565	15730836	15747832	15748150	-0.129
2R-3938551:3938885:3942933:3943138:3933463:3943195	FBgn0262124	2R	-	3938551	3938885	3942933	3943138	3933274	3933463	3943195	3943335	-0.131
3R+20959236:20959380:20962214:20962295:20958167:20963724	FBgn0002921	3R	+	20959236	20959380	20962214	20962295	20957733	20958167	20963724	20963856	-0.133
2L+12729184:12729405:12729930:12730151:12727116:12737958	FBgn0032456	2L	+	12729184	12729405	12729930	12730151	12726745	12727116	12737958	12738176	-0.134
3R+20967107:20967202:20968391:20968486:20966613:20973172	FBgn0002921	3R	+	20967107	20967202	20968391	20968486	20966397	20966613	20973172	20973347	-0.14
2R+10113284:10113393:10113542:10113651:10113170:10114916	FBgn0003071	2R	+	10113284	10113393	10113542	10113651	10113015	10113170	10114916	10115105	-0.149
3R+25646681:25646743:25647498:25647653:25638033:25648885	FBgn0039350	3R	+	25646681	25646743	25647498	25647653	25637842	25638033	25648885	25649112	-0.153
3R+25646681:25646743:25647504:25647653:25638033:25648885	FBgn0039350	3R	+	25646681	25646743	25647504	25647653	25637842	25638033	25648885	25649112	-0.156
2R-3938551:3938885:3942933:3943141:3933463:3943195	FBgn0262124	2R	-	3938551	3938885	3942933	3943141	3933274	3933463	3943195	3943335	-0.158
2L-17052:17207:19879:20020:15711:21065	FBgn0002121	2L	-	17052	17207	19879	20020	14932	15711	21065	21376	-0.166
X-22477178:22477483:22480511:22480898:22476452:22481914	FBgn0031190	X	-	22477178	22477483	22480511	22480898	22474850	22476452	22481914	22482027	-0.171
4+211589:211822:211860:211982:210680:212627	FBgn0024811	4	+	211589	211822	211860	211982	210223	210680	212627	212729	-0.173
3R+16298469:16298550:16301244:16301351:16297345:16301822	FBgn0250823	3R	+	16298469	16298550	16301244	16301351	16297174	16297345	16301822	16302372	-0.174
2R+8073126:8073471:8073599:8074500:8072778:8075472	FBgn0020279	2R	+	8073126	8073471	8073599	8074500	8070820	8072778	8075472	8075790	-0.175
3R+21157437:21157657:21173838:21175633:21156411:21178277	FBgn0264357	3R	+	21157437	21157657	21173838	21175633	21156361	21156411	21178277	21178399	-0.18
3L-4129650:4129791:4130388:4130643:4127162:4131120	FBgn0264693	3L	-	4129650	4129791	4130388	4130643	4126988	4127162	4131120	4131236	-0.18
2L-17052:17212:19884:20020:15711:21135	FBgn0002121	2L	-	17052	17212	19884	20020	14932	15711	21135	21376	-0.181
4-188229:188466:188577:189248:188169:193672	FBgn0039890	4	-	188229	188466	188577	189248	187996	188169	193672	193829	-0.183
2L-11800154:11800322:11802370:11803674:11799402:11803784	FBgn0020309	2L	-	11800154	11800322	11802370	11803674	11798664	11799402	11803784	11803898	-0.185
2L+12728020:12728241:12737397:12737618:12727116:12737958	FBgn0032456	2L	+	12728020	12728241	12737397	12737618	12726745	12727116	12737958	12738176	-0.186
2R+5527292:5527375:5528755:5528813:5519686:5539245	FBgn0050438	2R	+	5527292	5527375	5528755	5528813	5519080	5519686	5539245	5539429	-0.191
3L+6551763:6551949:6562321:6562418:6550836:6590603	FBgn0042185	3L	+	6551763	6551949	6562321	6562418	6550738	6550836	6590603	6590835	-0.201
4+211589:211794:211853:211982:210680:212627	FBgn0024811	4	+	211589	211794	211853	211982	210557	210680	212627	212729	-0.2035
4+211589:211822:211853:211982:210680:212627	FBgn0024811	4	+	211589	211822	211853	211982	210557	210680	212627	212729	-0.2045
3L+3578288:3578480:3593328:3593546:3552864:3594650	FBgn0005640	3L	+	3578288	3578480	3593328	3593546	3552786	3552864	3594650	3594742	-0.207
2L-2323350:2323449:2330655:2330807:2310870:2357077	FBgn0031413	2L	-	2323350	2323449	2330655	2330807	2310661	2310870	2357077	2357356	-0.2285
2R-2845826:2845957:2846198:2846446:2831043:2846507	FBgn0085638	2R	-	2845826	2845957	2846198	2846446	2830707	2831043	2846507	2846661	-0.24
2R-2562626:2562805:2564443:2564669:2553877:2565118	FBgn0058263	2R	-	2562626	2562805	2564443	2564669	2553782	2553877	2565118	2565385	-0.243
2R-19546011:19546059:19567058:19567160:19538211:19574002	FBgn0003435	2R	-	19546011	19546059	19567058	19567160	19538029	19538211	19574002	19574066	-0.251
3R-10037815:10037890:10041971:10041998:10027381:10042791	FBgn0053208	3R	-	10037815	10037890	10041971	10041998	10027329	10027381	10042791	10042895	-0.265
3R-4795736:4795820:4796488:4797697:4795064:4799691	FBgn0260794	3R	-	4795736	4795820	4796488	4797697	4793217	4795064	4799691	4800678	-0.282
3R-4795736:4795823:4796488:4797697:4795064:4799691	FBgn0260794	3R	-	4795736	4795823	4796488	4797697	4793217	4795064	4799691	4800678	-0.283
3R-6392879:6392959:6405619:6405660:6392742:6405741	FBgn0037443	3R	-	6392879	6392959	6405619	6405660	6391304	6392742	6405741	6405895	-0.285
3L-4129650:4129872:4130388:4130643:4127162:4131120	FBgn0264693	3L	-	4129650	4129872	4130388	4130643	4126988	4127162	4131120	4131236	-0.288
2R-6730072:6730137:6730300:6731266:6729073:6731439	FBgn0010482	2R	-	6730072	6730137	6730300	6731266	6728590	6729073	6731439	6731490	-0.29
2L+12729184:12729405:12737397:12737618:12727116:12737958	FBgn0032456	2L	+	12729184	12729405	12737397	12737618	12726745	12727116	12737958	12738176	-0.293
3R-17878777:17878997:17881177:17881427:17877666:17881775	FBgn0053547	3R	-	17878777	17878997	17881177	17881427	17877488	17877666	17881775	17881901	-0.301
3L-4129650:4129754:4130388:4130643:4127162:4131120	FBgn0264693	3L	-	4129650	4129754	4130388	4130643	4126988	4127162	4131120	4131236	-0.303
X-16694613:16694836:16694950:16695054:16694371:16695117	FBgn0259923	X	-	16694613	16694836	16694950	16695054	16694042	16694371	16695117	16695173	-0.307
2R-23759725:23759781:23760621:23760674:23758602:23760852	FBgn0034903	2R	-	23759725	23759781	23760621	23760674	23758475	23758602	23760852	23760995	-0.313
3R-4950868:4951026:4952359:4952395:4950752:4952452	FBgn0004436	3R	-	4950868	4951026	4952359	4952395	4950466	4950752	4952452	4952682	-0.332
3R+26916502:26916562:26924633:26925261:26915908:26938444	FBgn0015541	3R	+	26916502	26916562	26924633	26925261	26915760	26915908	26938444	26938631	-0.338
2R-6730072:6730114:6730300:6731266:6729073:6731439	FBgn0010482	2R	-	6730072	6730114	6730300	6731266	6728590	6729073	6731439	6731490	-0.338
3L-15852694:15852697:15855756:15856353:15852249:15859811	FBgn0264908	3L	-	15852694	15852697	15855756	15856353	15852138	15852249	15859811	15860026	-0.343
2R-24008700:24008798:24009570:24010783:24008145:24010922	FBgn0053519	2R	-	24008700	24008798	24009570	24010783	24007833	24008145	24010922	24011015	-0.343
2R-2845826:2845957:2846198:2846446:2831043:2846670	FBgn0085638	2R	-	2845826	2845957	2846198	2846446	2830707	2831043	2846670	2846708	-0.348
2R-2562626:2562805:2564443:2564655:2553877:2565118	FBgn0058263	2R	-	2562626	2562805	2564443	2564655	2553782	2553877	2565118	2565385	-0.354
2L-1116440:1116690:1117443:1117516:1115943:1118565	FBgn0016926	2L	-	1116440	1116690	1117443	1117516	1114653	1115943	1118565	1119031	-0.356
3L-19790951:19791142:19791451:19791528:19790254:19793453	FBgn0261360	3L	-	19790951	19791142	19791451	19791528	19780039	19790254	19793453	19793569	-0.36
2R-2562626:2562805:2564443:2564686:2553877:2565118	FBgn0058263	2R	-	2562626	2562805	2564443	2564686	2553782	2553877	2565118	2565385	-0.361
2L+2735890:2736136:2736173:2736229:2730892:2736310	FBgn0031449	2L	+	2735890	2736136	2736173	2736229	2730835	2730892	2736310	2736430	-0.361
3L-19790951:19791142:19791451:19791507:19790254:19793453	FBgn0261360	3L	-	19790951	19791142	19791451	19791507	19780039	19790254	19793453	19793569	-0.379
2L-2323350:2323449:2330655:2330810:2310870:2357077	FBgn0031413	2L	-	2323350	2323449	2330655	2330810	2310661	2310870	2357077	2357356	-0.3855
4-188424:188523:189997:190061:188169:193672	FBgn0039890	4	-	188424	188523	189997	190061	187996	188169	193672	193829	-0.403
2R-2562626:2562805:2564443:2564511:2553877:2565118	FBgn0058263	2R	-	2562626	2562805	2564443	2564511	2553782	2553877	2565118	2565385	-0.414
2L+2735890:2736136:2736173:2736229:2730469:2736310	FBgn0031449	2L	+	2735890	2736136	2736173	2736229	2730103	2730469	2736310	2736430	-0.422
2L+14615705:14615876:14616057:14616223:14615643:14616302	FBgn0000056	2L	+	14615705	14615876	14616057	14616223	14615551	14615643	14616302	14616437	-0.428
2L-2323352:2323449:2330668:2330810:2310870:2357077	FBgn0031413	2L	-	2323352	2323449	2330668	2330810	2310125	2310870	2357077	2357356	-0.4385
4+210743:210832:211574:211792:210680:211853	FBgn0024811	4	+	210743	210832	211574	211792	210557	210680	211853	211982	-0.47
4+210743:210832:211627:211792:210680:211853	FBgn0024811	4	+	210743	210832	211627	211792	210557	210680	211853	211982	-0.47
2R-2562626:2562805:2564443:2564495:2553877:2565118	FBgn0058263	2R	-	2562626	2562805	2564443	2564495	2553782	2553877	2565118	2565385	-0.475
3R-20556016:20556177:20556484:20556688:20554919:20557406	FBgn0067783	3R	-	20556016	20556177	20556484	20556688	20554705	20554919	20557406	20557654	-0.476
4+210743:210832:211574:211798:210680:211853	FBgn0024811	4	+	210743	210832	211574	211798	210557	210680	211853	211982	-0.482
4+210743:210832:211627:211798:210680:211853	FBgn0024811	4	+	210743	210832	211627	211798	210557	210680	211853	211982	-0.502
2R+15425581:15425666:15447831:15448050:15424405:15452856	FBgn0263980	2R	+	15425581	15425666	15447831	15448050	15424258	15424405	15452856	15453008	-0.535
3L+27292886:27293013:27323293:27323574:27279539:27331993	FBgn0024804	3L	+	27292886	27293013	27323293	27323574	27279480	27279539	27331993	27332108	-0.536
2L+14615705:14615876:14616128:14616223:14615643:14616302	FBgn0000056	2L	+	14615705	14615876	14616128	14616223	14615551	14615643	14616302	14616437	-0.543
4-188424:188523:188577:189248:188169:189997	FBgn0039890	4	-	188424	188523	188577	189248	187996	188169	189997	190061	-0.5665
3L+23651800:23651924:23686315:23686439:23649372:23689484	FBgn0250816	3L	+	23651800	23651924	23686315	23686439	23649123	23649372	23689484	23689640	-0.592
2L+22354811:22354969:22356904:22357047:22312038:22363429	FBgn0039972	2L	+	22354811	22354969	22356904	22357047	22311926	22312038	22363429	22364294	-0.603
3R-4950868:4951026:4951110:4951226:4950752:4952452	FBgn0004436	3R	-	4950868	4951026	4951110	4951226	4950466	4950752	4952452	4952682	-0.614
4-188424:188523:188577:189248:188169:193672	FBgn0039890	4	-	188424	188523	188577	189248	187996	188169	193672	193829	-0.6435
2R-2955026:2955077:2963055:2963171:2937823:2967094	FBgn0020908	2R	-	2955026	2955077	2963055	2963171	2937670	2937823	2967094	2967191	-0.697
2L+19142051:19142138:19143634:19143848:19134276:19145793	FBgn0010300	2L	+	19142051	19142138	19143634	19143848	19133815	19134276	19145793	19166358	-0.709
2L-2323352:2323449:2330655:2330807:2310870:2357077	FBgn0031413	2L	-	2323352	2323449	2330655	2330807	2310125	2310870	2357077	2357356	-0.737
4-188424:188466:188577:189248:188169:193672	FBgn0039890	4	-	188424	188466	188577	189248	187996	188169	193672	193829	-0.765
2L+19142051:19142237:19143634:19143848:19134276:19145793	FBgn0010300	2L	+	19142051	19142237	19143634	19143848	19133815	19134276	19145793	19166358	-0.838
A5SS
IndexID	GeneID	chr	strand	longExonStart_0base	longExonEnd	shortES	shortEE	flankingES	flankingEE	Delta_PSI
2L+:2752840:2752891:2753371	FBgn0031453	2L	+	2752799	2752891	2752799	2752840	2753371	2756170	0.999
X-:8905588:8905746:8905901	FBgn0011586	X	-	8905746	8905990	8905901	8905990	8904358	8905588	0.791
2R-:7332380:7334387:7334933	FBgn0033159	2R	-	7334387	7348010	7334933	7348010	7330975	7332380	0.765
2R-:7332380:7333686:7334933	FBgn0033159	2R	-	7333686	7348010	7334933	7348010	7330975	7332380	0.765
3R+:7658353:7658480:7662251	FBgn0051146	3R	+	7658246	7658480	7658246	7658353	7662251	7666976	0.746
2R-:927570:929050:951126	FBgn0069969	2R	-	929050	951252	951126	951252	927388	927570	0.714
3L-:14031002:14031159:14031161	FBgn0061515	3L	-	14031159	14031230	14031161	14031230	14030806	14031002	0.709
3R+:15393498:15396377:15399112	FBgn0262483	3R	+	15393209	15396377	15393209	15393498	15399112	15400011	0.688
2R+:17839789:17840499:17840747	FBgn0259211	2R	+	17839593	17840499	17839593	17839789	17840747	17840910	0.682
2R-:11288560:11289594:11289669	FBgn0033609	2R	-	11289594	11289772	11289669	11289772	11287375	11288560	0.681
3L-:19487249:19487674:19487969	FBgn0062928	3L	-	19487674	19488439	19487969	19488439	19486745	19487249	0.678
X-:8905588:8905768:8905901	FBgn0011586	X	-	8905768	8905990	8905901	8905990	8904358	8905588	0.66
2R-:927570:949870:951126	FBgn0069969	2R	-	949870	951252	951126	951252	927388	927570	0.646
3R-:11821819:11821911:11821975	FBgn0037955	3R	-	11821911	11822117	11821975	11822117	11820380	11821819	0.632
3R-:11448362:11451066:11451088	FBgn0051374	3R	-	11451066	11451150	11451088	11451150	11441122	11448362	0.618
X+:15804487:15804913:15805557	FBgn0003345	X	+	15804369	15804913	15804369	15804487	15805557	15806321	0.615
3R-:5379688:5380353:5380644	FBgn0001311	3R	-	5380353	5383252	5380644	5383252	5379066	5379688	0.614
3R+:7658353:7658668:7662251	FBgn0051146	3R	+	7658246	7658668	7658246	7658353	7662251	7666976	0.61
3R-:31881871:31931774:31932071	FBgn0011224	3R	-	31931774	31932614	31932071	31932614	31881747	31881871	0.606
2R-:6879490:6879569:6879663	FBgn0033112	2R	-	6879569	6879805	6879663	6879805	6879284	6879490	0.604
X-:16147209:16148741:16148917	FBgn0285879	X	-	16148741	16148977	16148917	16148977	16146863	16147209	0.601
3R-:4801991:4806174:4806361	FBgn0260794	3R	-	4806174	4806463	4806361	4806463	4801212	4801991	0.598
2L-:3655585:3656721:3656723	FBgn0000721	2L	-	3656721	3656953	3656723	3656953	3638938	3655585	0.584
2R-:21480356:21481033:21481079	FBgn0010415	2R	-	21481033	21481176	21481079	21481176	21412310	21480356	0.583
4-:661980:662989:663025	FBgn0051992	4	-	662989	663103	663025	663103	661733	661980	0.57
2L+:7440851:7441756:7443583	FBgn0031914	2L	+	7440793	7441756	7440793	7440851	7443583	7443985	0.56
X-:628878:629245:629356	FBgn0002579	X	-	629245	629483	629356	629483	628348	628878	0.555
X+:5378725:5378731:5383062	FBgn0029761	X	+	5378629	5378731	5378629	5378725	5383062	5383133	0.554
2R-:14961781:14962816:14962886	FBgn0261854	2R	-	14962816	14962969	14962886	14962969	14961567	14961781	0.53
2R+:18412107:18412356:18413001	FBgn0027835	2R	+	18412026	18412356	18412026	18412107	18413001	18413077	0.529
2L-:21308995:21309861:21310000	FBgn0032940	2L	-	21309861	21310050	21310000	21310050	21308287	21308995	0.526
2L-:21308995:21309819:21310000	FBgn0032940	2L	-	21309819	21310050	21310000	21310050	21308287	21308995	0.516
3L+:3072616:3072677:3073080	FBgn0035397	3L	+	3072546	3072677	3072546	3072616	3073080	3073175	0.494
X-:19577594:19577901:19578476	FBgn0031030	X	-	19577901	19578502	19578476	19578502	19576694	19577594	0.493
2R+:7666016:7666026:7666145	FBgn0033205	2R	+	7665827	7666026	7665827	7666016	7666145	7666409	0.483
2L+:12287808:12289344:12298567	FBgn0000114	2L	+	12287222	12289344	12287222	12287808	12298567	12298746	0.483
3L-:16142128:16143848:16144002	FBgn0036576	3L	-	16143848	16144036	16144002	16144036	16141326	16142128	0.48
3L-:11196728:11197399:11197500	FBgn0036144	3L	-	11197399	11197536	11197500	11197536	11196562	11196728	0.469
3L+:3072616:3072686:3073080	FBgn0035397	3L	+	3072546	3072686	3072546	3072616	3073080	3073175	0.468
2R-:24944854:24944959:24945072	FBgn0035084	2R	-	24944959	24945201	24945072	24945201	24944018	24944854	0.466
2L-:4458057:4458140:4458162	FBgn0285948	2L	-	4458140	4458344	4458162	4458344	4457739	4458057	0.462
2R+:8860430:8860651:8862842	FBgn0011286	2R	+	8860398	8860651	8860398	8860430	8862842	8863010	0.456
3R-:4801991:4806256:4806361	FBgn0260794	3R	-	4806256	4806463	4806361	4806463	4801212	4801991	0.451
3L+:3072616:3072760:3073080	FBgn0035397	3L	+	3072546	3072760	3072546	3072616	3073080	3073175	0.448
4+:671166:671616:680439	FBgn0039920	4	+	671141	671616	671141	671166	680439	680594	0.445
3L+:19847603:19848398:19858377	FBgn0020389	3L	+	19847308	19848398	19847308	19847603	19858377	19860340	0.444
3R+:21199396:21199763:21200759	FBgn0264357	3R	+	21199180	21199763	21199180	21199396	21200759	21202330	0.44
3L+:22283138:22283144:22283202	FBgn0025702	3L	+	22282903	22283144	22282903	22283138	22283202	22284335	0.439
2R-:8143074:8145641:8145903	FBgn0263593	2R	-	8145641	8145981	8145903	8145981	8142642	8143074	0.419
2R-:8143074:8145751:8145903	FBgn0263593	2R	-	8145751	8145981	8145903	8145981	8142642	8143074	0.409
X-:628878:629180:629356	FBgn0002579	X	-	629180	629416	629356	629416	628348	628878	0.409
2L-:10320053:10320563:10321505	FBgn0032218	2L	-	10320563	10321802	10321505	10321802	10319617	10320053	0.405
2R-:8066758:8067125:8067184	FBgn0040778	2R	-	8067125	8067293	8067184	8067293	8066273	8066758	0.4045
X-:628878:629184:629356	FBgn0002579	X	-	629184	629416	629356	629416	628348	628878	0.4
3R-:26532422:26535037:26535102	FBgn0039431	3R	-	26535037	26535217	26535102	26535217	26532112	26532422	0.394
2R-:21480356:21481014:21481079	FBgn0010415	2R	-	21481014	21481176	21481079	21481176	21412310	21480356	0.388
2L-:19528369:19529991:19530268	FBgn0032801	2L	-	19529991	19530305	19530268	19530305	19528087	19528369	0.383
3L+:18708189:18708205:18708301	FBgn0265885	3L	+	18708146	18708205	18708146	18708189	18708301	18708692	0.382
X-:628878:629182:629356	FBgn0002579	X	-	629182	629416	629356	629416	628348	628878	0.382
2L-:17449368:17450215:17450325	FBgn0260632	2L	-	17450215	17450364	17450325	17450364	17442651	17449368	0.38
3R-:9239908:9239969:9239975	FBgn0000412	3R	-	9239969	9240068	9239975	9240068	9238082	9239908	0.372
3R-:9239908:9239969:9239977	FBgn0000412	3R	-	9239969	9240068	9239977	9240068	9238082	9239908	0.3665
2R-:21480356:21480936:21481079	FBgn0010415	2R	-	21480936	21481176	21481079	21481176	21412310	21480356	0.3645
4+:671166:671387:680439	FBgn0039920	4	+	671141	671387	671141	671166	680439	680594	0.362
3R-:9239908:9239969:9239973	FBgn0000412	3R	-	9239969	9240068	9239973	9240068	9238082	9239908	0.361
3R+:22473749:22473758:22478079	FBgn0038975	3R	+	22473068	22473758	22473068	22473749	22478079	22479045	0.36
2L+:7440958:7441756:7443583	FBgn0031914	2L	+	7440793	7441756	7440793	7440958	7443583	7443985	0.355
2R-:7489570:7489639:7489819	FBgn0259745	2R	-	7489639	7489823	7489819	7489823	7489332	7489570	0.355
2R+:16535129:16535133:16535195	FBgn0259795	2R	+	16534942	16535133	16534942	16535129	16535195	16537086	0.351
3R-:7886168:7886540:7886595	FBgn0037525	3R	-	7886540	7886733	7886595	7886733	7872012	7886168	0.345
X-:6126857:6128377:6128392	FBgn0264386	X	-	6128377	6128619	6128392	6128619	6126244	6126857	0.343
3R-:7886168:7886442:7886595	FBgn0037525	3R	-	7886442	7886733	7886595	7886733	7872012	7886168	0.341
2R-:4819936:4823904:4824110	FBgn0261387	2R	-	4823904	4824319	4824110	4824319	4819287	4819936	0.335
3L+:11160932:11163488:11163554	FBgn0052082	3L	+	11160780	11163488	11160780	11160932	11163554	11163984	0.333
3R+:5624604:5624712:5624889	FBgn0037351	3R	+	5624473	5624712	5624473	5624604	5624889	5625130	0.331
3R-:26532422:26535007:26535102	FBgn0039431	3R	-	26535007	26535217	26535102	26535217	26532112	26532422	0.327
2L-:5004774:5006377:5006392	FBgn0053113	2L	-	5006377	5006565	5006392	5006565	5004171	5004774	0.3195
2L+:20647788:20648248:20648419	FBgn0259936	2L	+	20647532	20648248	20647532	20647788	20648419	20648848	0.314
3R+:21065310:21065401:21067445	FBgn0000083	3R	+	21065240	21065401	21065240	21065310	21067445	21067499	0.314
3L+:225849:225855:225909	FBgn0262109	3L	+	225725	225855	225725	225849	225909	230959	0.304
X+:15804487:15805177:15805557	FBgn0003345	X	+	15804369	15805177	15804369	15804487	15805557	15806321	0.299
4-:570343:570400:570404	FBgn0039909	4	-	570400	570533	570404	570533	570317	570343	0.295
2L-:5004774:5006379:5006392	FBgn0053113	2L	-	5006379	5006565	5006392	5006565	5004171	5004774	0.29
3R+:22356852:22357047:22357530	FBgn0038947	3R	+	22356684	22357047	22356684	22356852	22357530	22358491	0.288
2L-:5004774:5006381:5006392	FBgn0053113	2L	-	5006381	5006565	5006392	5006565	5004171	5004774	0.282
3R-:27705851:27706259:27706554	FBgn0039543	3R	-	27706259	27706751	27706554	27706751	27704589	27705851	0.282
2L-:2310870:2323350:2330655	FBgn0031413	2L	-	2323350	2357356	2330655	2357356	2310125	2310870	0.2815
3R-:29492751:29493282:29493441	FBgn0039665	3R	-	29493282	29493518	29493441	29493518	29492395	29492751	0.277
2L+:5127057:5139015:5139358	FBgn0261836	2L	+	5123015	5139015	5123015	5127057	5139358	5140921	0.277
2R-:20614933:20618066:20618129	FBgn0050147	2R	-	20618066	20618217	20618129	20618217	20614505	20614933	0.274
2R-:5778713:5782298:5782766	FBgn0025693	2R	-	5782298	5782858	5782766	5782858	5778703	5778713	0.272
4+:446189:446231:446820	FBgn0016126	4	+	446071	446231	446071	446189	446820	447235	0.27
X-:628878:629290:629356	FBgn0002579	X	-	629290	629416	629356	629416	628348	628878	0.2685
2L-:5004774:5006377:5006444	FBgn0053113	2L	-	5006377	5006565	5006444	5006565	5004171	5004774	0.2465
3L-:23095305:23095425:23095436	FBgn0024733	3L	-	23095425	23095471	23095436	23095471	23095274	23095305	0.239
3L+:27267283:27267322:27267591	FBgn0028697	3L	+	27267255	27267322	27267255	27267283	27267591	27267918	0.237
2L-:5004774:5006381:5006444	FBgn0053113	2L	-	5006381	5006565	5006444	5006565	5004171	5004774	0.2315
2L-:5004774:5006379:5006444	FBgn0053113	2L	-	5006379	5006565	5006444	5006565	5004171	5004774	0.231
3R-:25684516:25684958:25685024	FBgn0039359	3R	-	25684958	25685051	25685024	25685051	25684006	25684516	0.227
2R-:11288560:11289067:11289669	FBgn0033609	2R	-	11289067	11289772	11289669	11289772	11287644	11288560	0.226
3L+:22283138:22283149:22283202	FBgn0025702	3L	+	22282903	22283149	22282903	22283138	22283202	22284335	0.225
2L-:19420191:19423278:19423414	FBgn0041789	2L	-	19423278	19423552	19423414	19423552	19410479	19420191	0.222
2R-:8143074:8145754:8145903	FBgn0263593	2R	-	8145754	8145981	8145903	8145981	8142642	8143074	0.221
X+:4688317:4688672:4691596	FBgn0011760	X	+	4688202	4688672	4688202	4688317	4691596	4691844	0.214
3R-:27657955:27658066:27658468	FBgn0002772	3R	-	27658066	27658555	27658468	27658555	27657562	27657955	0.2115
X+:9109694:9109760:9110821	FBgn0030089	X	+	9109549	9109760	9109549	9109694	9110821	9111143	0.204
2L-:20020:21065:21135	FBgn0002121	2L	-	21065	21376	21135	21376	14932	20020	0.204
3L+:16113365:16114141:16114311	FBgn0010280	3L	+	16113211	16114141	16113211	16113365	16114311	16115830	0.197
2L+:13550293:13550420:13551141	FBgn0259984	2L	+	13550138	13550420	13550138	13550293	13551141	13551666	0.192
2R-:11288560:11289392:11289669	FBgn0033609	2R	-	11289392	11289772	11289669	11289772	11287644	11288560	0.184
3R-:10027381:10037815:10041971	FBgn0053208	3R	-	10037815	10042895	10041971	10042895	10019704	10027381	0.18
2L-:19528369:19529991:19530089	FBgn0032801	2L	-	19529991	19530305	19530089	19530305	19528087	19528369	0.18
2L-:21146885:21146939:21146948	FBgn0086251	2L	-	21146939	21148417	21146948	21148417	21145136	21146885	0.1785
2L-:20917120:20918638:20918798	FBgn0032901	2L	-	20918638	20918931	20918798	20918931	20916904	20917120	0.178
2L-:1062213:1077571:1077651	FBgn0003310	2L	-	1077571	1077811	1077651	1077811	1052565	1062213	0.1755
X+:9109694:9109743:9110821	FBgn0030089	X	+	9109549	9109743	9109549	9109694	9110821	9111143	0.174
2L+:4396127:4396172:4396809	FBgn0022153	2L	+	4396009	4396172	4396009	4396127	4396809	4396906	0.174
2L-:1062213:1077576:1077651	FBgn0003310	2L	-	1077576	1077811	1077651	1077811	1052565	1062213	0.172
2L+:7423976:7424363:7425171	FBgn0264439	2L	+	7423819	7424363	7423819	7423976	7425171	7425932	0.169
2L+:7033018:7034273:7034483	FBgn0031883	2L	+	7032720	7034273	7032720	7033018	7034483	7034910	0.164
X+:9109694:9109787:9110821	FBgn0030089	X	+	9109549	9109787	9109549	9109694	9110821	9111143	0.16
X+:13996755:13996797:13998094	FBgn0000173	X	+	13996656	13996797	13996656	13996755	13998094	13999805	0.1555
3R-:25684516:25685017:25685024	FBgn0039359	3R	-	25685017	25685051	25685024	25685051	25684006	25684516	0.146
2L-:5004774:5006383:5006444	FBgn0053113	2L	-	5006383	5006565	5006444	5006565	5004171	5004774	0.138
2L-:5004774:5006383:5006427	FBgn0053113	2L	-	5006383	5006565	5006427	5006565	5004171	5004774	0.126
3R+:22285590:22285701:22287796	FBgn0051163	3R	+	22284877	22285701	22284877	22285590	22287796	22289561	0.122
2R+:11441490:11441872:11441934	FBgn0033635	2R	+	11441067	11441872	11441067	11441490	11441934	11442216	-0.094
3R-:15176433:15176538:15178279	FBgn0038294	3R	-	15176538	15179180	15178279	15179180	15175954	15176433	-0.099
2R+:11441490:11441620:11441934	FBgn0033635	2R	+	11441067	11441620	11441067	11441490	11441934	11442216	-0.118
2R+:1265531:1266052:1266191	FBgn0058191	2R	+	1265342	1266052	1265342	1265531	1266191	1266349	-0.128
X+:9778799:9778809:9778867	FBgn0030151	X	+	9778741	9778809	9778741	9778799	9778867	9778913	-0.13
2R-:5604516:5604582:5604709	FBgn0039969	2R	-	5604582	5604834	5604709	5604834	5604476	5604516	-0.137
3L+:15602515:15605755:15606658	FBgn0036518	3L	+	15601634	15605755	15601634	15602515	15606658	15609125	-0.137
3L+:15602515:15605280:15606658	FBgn0036518	3L	+	15601232	15605280	15601232	15602515	15606658	15609125	-0.137
3R-:6001736:6001832:6002062	FBgn0003261	3R	-	6001832	6002072	6002062	6002072	6001557	6001736	-0.137
3R-:7977675:7977730:7977937	FBgn0037533	3R	-	7977730	7977962	7977937	7977962	7977467	7977675	-0.138
2R-:7467826:7468421:7469109	FBgn0010548	2R	-	7468421	7469557	7469109	7469557	7467482	7467826	-0.139
4-:66906:67047:67143	FBgn0017545	4	-	67047	67207	67143	67207	66839	66906	-0.143
2L-:15271143:15271207:15271322	FBgn0261268	2L	-	15271207	15271456	15271322	15271456	15270904	15271143	-0.15
X+:12091492:12091503:12091569	FBgn0040859	X	+	12091443	12091503	12091443	12091492	12091569	12092083	-0.158
2R-:9865227:9865289:9865423	FBgn0011241	2R	-	9865289	9865478	9865423	9865478	9865131	9865227	-0.162
2L-:4879196:4880293:4880377	FBgn0000286	2L	-	4880293	4880472	4880377	4880472	4877109	4879196	-0.1625
2L+:18509706:18509778:18511622	FBgn0032684	2L	+	18509559	18509778	18509559	18509706	18511622	18512385	-0.165
X+:12091492:12091518:12091569	FBgn0040859	X	+	12091443	12091518	12091443	12091492	12091569	12091742	-0.1705
4-:1192770:1193559:1193707	FBgn0039924	4	-	1193559	1193859	1193707	1193859	1192706	1192770	-0.185
3L+:27267384:27267465:27267591	FBgn0028697	3L	+	27267255	27267465	27267255	27267384	27267591	27267918	-0.186
3L-:2500462:2501069:2503142	FBgn0035348	3L	-	2501069	2503606	2503142	2503606	2499371	2500462	-0.189
2L-:2310870:2323350:2330668	FBgn0031413	2L	-	2323350	2330810	2330668	2330810	2310125	2310870	-0.19
3L+:27267384:27267459:27267591	FBgn0028697	3L	+	27267255	27267459	27267255	27267384	27267591	27267918	-0.19
2R+:5090641:5090742:5091871	FBgn0033005	2R	+	5090580	5090742	5090580	5090641	5091871	5092086	-0.196
2R-:15778546:15779264:15780057	FBgn0265991	2R	-	15779264	15781079	15780057	15781079	15777177	15778546	-0.196
3L+:16052150:16052176:16053011	FBgn0005536	3L	+	16051958	16052176	16051958	16052150	16053011	16062243	-0.198
3L+:23746544:23747812:23747950	FBgn0040056	3L	+	23746189	23747812	23746189	23746544	23747950	23748060	-0.203
2L-:4926346:4928227:4928243	FBgn0041150	2L	-	4928227	4928393	4928243	4928393	4912671	4926346	-0.208
X-:21628754:21628847:21629973	FBgn0024807	X	-	21628847	21630148	21629973	21630148	21626312	21628754	-0.212
3R+:7193688:7194458:7195693	FBgn0086372	3R	+	7193592	7194458	7193592	7193688	7195693	7195884	-0.215
X+:17845360:17845420:17845489	FBgn0030872	X	+	17844948	17845420	17844948	17845360	17845489	17846792	-0.217
3L-:2500462:2501069:2502594	FBgn0035348	3L	-	2501069	2503606	2502594	2503606	2499371	2500462	-0.219
3L+:27267455:27267465:27267591	FBgn0028697	3L	+	27267254	27267465	27267254	27267455	27267591	27267918	-0.225
4-:878992:881842:882616	FBgn0025726	4	-	881842	883081	882616	883081	876869	878992	-0.233
3R-:15792472:15792530:15792542	FBgn0000246	3R	-	15792530	15792579	15792542	15792579	15791655	15792472	-0.239
3L-:246323:246699:246794	FBgn0000541	3L	-	246699	246912	246794	246912	241563	246323	-0.244
2R+:10099738:10099854:10104255	FBgn0004907	2R	+	10099676	10099854	10099676	10099738	10104255	10104409	-0.249
3L-:3133244:3133648:3133948	FBgn0035400	3L	-	3133648	3134180	3133948	3134180	3131108	3133244	-0.252
2L-:5004774:5006377:5006381	FBgn0053113	2L	-	5006377	5006565	5006381	5006565	5004171	5004774	-0.253
2L-:5042887:5042964:5043077	FBgn0031673	2L	-	5042964	5043158	5043077	5043158	5042490	5042887	-0.268
3L+:27267455:27267481:27267591	FBgn0028697	3L	+	27267254	27267481	27267254	27267455	27267591	27267918	-0.27
2R-:18758284:18758419:18758450	FBgn0259682	2R	-	18758419	18758583	18758450	18758583	18758072	18758284	-0.27
X-:19580934:19580995:19581012	FBgn0031031	X	-	19580995	19581981	19581012	19581981	19580349	19580934	-0.272
3R+:24657580:24657613:24658320	FBgn0039215	3R	+	24657515	24657613	24657515	24657580	24658320	24658411	-0.274
2R+:14173922:14173924:14174099	FBgn0000289	2R	+	14173692	14173924	14173692	14173922	14174099	14176542	-0.275
4+:446231:446269:447100	FBgn0016126	4	+	446092	446269	446092	446231	447100	447235	-0.276
2L+:6727322:6727334:6727862	FBgn0046704	2L	+	6726598	6727334	6726598	6727322	6727862	6729503	-0.279
2R-:5778713:5782766:5782776	FBgn0025693	2R	-	5782766	5782858	5782776	5782858	5778703	5778713	-0.281
3L+:27267322:27267459:27267591	FBgn0028697	3L	+	27267255	27267459	27267255	27267322	27267591	27267918	-0.282
3L+:27267322:27267481:27267591	FBgn0028697	3L	+	27267255	27267481	27267255	27267322	27267591	27267918	-0.282
3L+:27267455:27267523:27267591	FBgn0028697	3L	+	27267254	27267523	27267254	27267455	27267591	27267918	-0.287
2R+:1265293:1266052:1266191	FBgn0058191	2R	+	1265170	1266052	1265170	1265293	1266191	1266349	-0.29
3L+:27267322:27267523:27267591	FBgn0028697	3L	+	27267254	27267523	27267254	27267322	27267591	27267918	-0.29
3L+:27267283:27267481:27267607	FBgn0028697	3L	+	27267254	27267481	27267254	27267283	27267607	27268445	-0.293
3L+:27267322:27267465:27267591	FBgn0028697	3L	+	27267255	27267465	27267255	27267322	27267591	27267918	-0.2955
3L+:27267322:27267450:27267591	FBgn0028697	3L	+	27267255	27267450	27267255	27267322	27267591	27267918	-0.3005
3L+:27267384:27267450:27267591	FBgn0028697	3L	+	27267254	27267450	27267254	27267384	27267591	27267918	-0.306
2L-:2310870:2323350:2357077	FBgn0031413	2L	-	2323350	2357356	2357077	2357356	2310125	2310870	-0.312
Y+:702599:702653:702712	FBgn0058064	Y	+	702429	702653	702429	702599	702712	703101	-0.322
2L+:7056536:7057156:7057347	FBgn0031885	2L	+	7056300	7057156	7056300	7056536	7057347	7057674	-0.322
2L-:5004774:5006379:5006381	FBgn0053113	2L	-	5006379	5006565	5006381	5006565	5004171	5004774	-0.323
X-:9355178:9356083:9356211	FBgn0085478	X	-	9356083	9356227	9356211	9356227	9338512	9355178	-0.326
2R+:21293789:21293878:21294053	FBgn0016726	2R	+	21293767	21293878	21293767	21293789	21294053	21294165	-0.327
3L-:21747297:21747501:21747507	FBgn0037130	3L	-	21747501	21748201	21747507	21748201	21746668	21747297	-0.328
X+:13129026:13129036:13129098	FBgn0030451	X	+	13128951	13129036	13128951	13129026	13129098	13130290	-0.336
3R+:21188965:21189058:21200759	FBgn0264357	3R	+	21188865	21189058	21188865	21188965	21200759	21202330	-0.345
3L-:20965911:20965977:20966128	FBgn0037040	3L	-	20965977	20966517	20966128	20966517	20965835	20965911	-0.35
3L-:18674977:18675165:18675378	FBgn0040322	3L	-	18675165	18675413	18675378	18675413	18674168	18674977	-0.358
2L-:19762814:19763425:19764069	FBgn0032820	2L	-	19763425	19764136	19764069	19764136	19761586	19762814	-0.363
2L-:3627635:3631804:3631962	FBgn0000721	2L	-	3631804	3632154	3631962	3632154	3625996	3627635	-0.378
3L+:7529198:7532828:7533354	FBgn0028582	3L	+	7528779	7532828	7528779	7529198	7533354	7534165	-0.379
3R+:21188970:21189058:21200759	FBgn0264357	3R	+	21188865	21189058	21188865	21188970	21200759	21202330	-0.386
3R+:22667038:22667042:22667979	FBgn0266418	3R	+	22666760	22667042	22666760	22667038	22667979	22668042	-0.387
3R+:15288102:15288154:15288252	FBgn0003721	3R	+	15288011	15288154	15288011	15288102	15288252	15289439	-0.394
X+:251291:251360:251601	FBgn0040372	X	+	251135	251360	251135	251291	251601	251763	-0.397
3R-:14277542:14279092:14286208	FBgn0003862	3R	-	14279092	14286903	14286208	14286903	14274191	14277542	-0.402
3L-:11832246:11832377:11832507	FBgn0000404	3L	-	11832377	11832615	11832507	11832615	11831726	11832246	-0.405
X-:18137050:18137364:18137420	FBgn0017418	X	-	18137364	18137685	18137420	18137685	18135186	18137050	-0.4115
3L-:9401367:9401568:9401784	FBgn0015218	3L	-	9401568	9401805	9401784	9401805	9400582	9401367	-0.416
3R+:9592185:9607974:9621518	FBgn0037720	3R	+	9591928	9607974	9591928	9592185	9621518	9622774	-0.422
2R+:17494108:17494182:17494234	FBgn0050103	2R	+	17494051	17494182	17494051	17494108	17494234	17494827	-0.424
X-:12069696:12069749:12069798	FBgn0264676	X	-	12069749	12069893	12069798	12069893	12067199	12069696	-0.424
3R-:10133560:10134319:10134436	FBgn0004889	3R	-	10134319	10134482	10134436	10134482	10133487	10133560	-0.426
X-:9355178:9356083:9356114	FBgn0085478	X	-	9356083	9356227	9356114	9356227	9338512	9355178	-0.426
3L-:25115724:25115784:25115901	FBgn0040020	3L	-	25115784	25115946	25115901	25115946	25114923	25115724	-0.438
2R-:13488132:13491351:13491434	FBgn0033844	2R	-	13491351	13491593	13491434	13491593	13487973	13488132	-0.441
3R-:10133560:10134327:10134436	FBgn0004889	3R	-	10134327	10134482	10134436	10134482	10133487	10133560	-0.448
3R-:23507258:23507328:23507439	FBgn0085318	3R	-	23507328	23507476	23507439	23507476	23506907	23507258	-0.449
4-:188169:188229:188424	FBgn0039890	4	-	188229	188466	188424	188466	187996	188169	-0.467
X+:15334674:15334771:15334989	FBgn0026428	X	+	15334555	15334771	15334555	15334674	15334989	15335268	-0.468
2R+:9132589:9132646:9133046	FBgn0033382	2R	+	9132479	9132646	9132479	9132589	9133046	9133770	-0.482
3R+:21199331:21199396:21199527	FBgn0264357	3R	+	21199180	21199396	21199180	21199331	21199527	21199763	-0.484
4-:190077:193490:193672	FBgn0039890	4	-	193490	193717	193672	193717	190002	190077	-0.487
3L-:9401367:9401574:9401784	FBgn0015218	3L	-	9401574	9401805	9401784	9401805	9400582	9401367	-0.489
3L-:9401367:9401572:9401784	FBgn0015218	3L	-	9401572	9401805	9401784	9401805	9400582	9401367	-0.489
4-:190077:193544:193672	FBgn0039890	4	-	193544	193829	193672	193829	190024	190077	-0.5005
2R-:20581651:20583349:20583464	FBgn0028622	2R	-	20583349	20583591	20583464	20583591	20565277	20581651	-0.503
2L-:10348973:10350719:10351714	FBgn0085396	2L	-	10350719	10352091	10351714	10352091	10347850	10348973	-0.509
X+:6876046:6876155:6876341	FBgn0263993	X	+	6875985	6876155	6875985	6876046	6876341	6881580	-0.516
3R-:10812213:10812313:10812797	FBgn0037837	3R	-	10812313	10813004	10812797	10813004	10811580	10812213	-0.519
2R+:21658261:21658293:21658345	FBgn0034645	2R	+	21658077	21658293	21658077	21658261	21658345	21658777	-0.5205
2L-:1728232:1728302:1728361	FBgn0000579	2L	-	1728302	1728463	1728361	1728463	1727645	1728232	-0.521
2R-:25073589:25074036:25075241	FBgn0004919	2R	-	25074036	25075338	25075241	25075338	25073277	25073589	-0.522
3L-:9401367:9401559:9401784	FBgn0015218	3L	-	9401559	9401805	9401784	9401805	9400582	9401367	-0.523
3L-:9401367:9401564:9401784	FBgn0015218	3L	-	9401564	9401805	9401784	9401805	9400582	9401367	-0.523
2L-:3506756:3507188:3507195	FBgn0014396	2L	-	3507188	3507218	3507195	3507218	3504360	3506756	-0.525
X+:11350832:11350834:11350993	FBgn0030293	X	+	11350607	11350834	11350607	11350832	11350993	11355539	-0.533
2R+:10303046:10303246:10304623	FBgn0033504	2R	+	10303000	10303246	10303000	10303046	10304623	10305102	-0.544
X+:11350832:11350836:11350993	FBgn0030293	X	+	11350607	11350836	11350607	11350832	11350993	11355539	-0.544
3L-:9401367:9401566:9401784	FBgn0015218	3L	-	9401566	9401805	9401784	9401805	9400582	9401367	-0.565
X+:12654670:12654794:12655170	FBgn0015024	X	+	12654604	12654794	12654604	12654670	12655170	12656152	-0.583
X-:290596:294712:294822	FBgn0040370	X	-	294712	294962	294822	294962	289040	290596	-0.59
2L-:21681558:21681619:21681653	FBgn0000559	2L	-	21681619	21681804	21681653	21681804	21680756	21681558	-0.597
2R-:17451032:17452141:17452502	FBgn0028956	2R	-	17452141	17452598	17452502	17452598	17450318	17451032	-0.598
X-:7092170:7097944:7097966	FBgn0264270	X	-	7097944	7098053	7097966	7098053	7088577	7092170	-0.604
X+:12654670:12654738:12655170	FBgn0015024	X	+	12654604	12654738	12654604	12654670	12655170	12656152	-0.612
2L-:21753426:21753609:21753664	FBgn0086779	2L	-	21753609	21753814	21753664	21753814	21746151	21753426	-0.612
2L+:10240084:10240179:10240491	FBgn0004419	2L	+	10240015	10240179	10240015	10240084	10240491	10240591	-0.62
3L-:14426911:14427267:14427271	FBgn0087007	3L	-	14427267	14427378	14427271	14427378	14414766	14426911	-0.624
3R+:20986083:20986382:20992240	FBgn0013995	3R	+	20985978	20986382	20985978	20986083	20992240	21008240	-0.636
2R-:8160929:8161032:8161410	FBgn0033271	2R	-	8161032	8161565	8161410	8161565	8159405	8160929	-0.661
2L-:4905863:4906663:4906698	FBgn0031646	2L	-	4906663	4906762	4906698	4906762	4904892	4905863	-0.662
2R+:16032176:16032434:16038051	FBgn0034070	2R	+	16031929	16032434	16031929	16032176	16038051	16038457	-0.677
3L-:14426911:14427177:14427271	FBgn0087007	3L	-	14427177	14427378	14427271	14427378	14414766	14426911	-0.689
4-:658508:660386:660421	FBgn0051992	4	-	660386	660608	660421	660608	657901	658508	-0.704
3R-:9549810:9551570:9551700	FBgn0260722	3R	-	9551570	9551748	9551700	9551748	9548103	9549810	-0.707
2L-:3301753:3302908:3303045	FBgn0031516	2L	-	3302908	3303130	3303045	3303130	3297446	3301753	-0.711
2L+:10240034:10240179:10240491	FBgn0004419	2L	+	10240015	10240179	10240015	10240034	10240491	10240591	-0.753
2L+:10240034:10240197:10240491	FBgn0004419	2L	+	10240015	10240197	10240015	10240034	10240491	10240591	-0.756
2L-:19069218:19069616:19069762	FBgn0032752	2L	-	19069616	19069851	19069762	19069851	19068202	19069218	-0.805
3R+:19463714:19463718:19464499	FBgn0260003	3R	+	19463532	19463718	19463532	19463714	19464499	19477277	-0.807
2L-:2310870:2330655:2330668	FBgn0031413	2L	-	2330655	2330807	2330668	2330807	2310125	2310870	-0.823
2L-:2323449:2330655:2330668	FBgn0031413	2L	-	2330655	2330807	2330668	2330807	2310661	2323449	-0.845
4-:658508:660402:660421	FBgn0051992	4	-	660402	660608	660421	660608	657901	658508	-0.849
2L-:2323449:2330655:2357077	FBgn0031413	2L	-	2330655	2357356	2357077	2357356	2310661	2323449	-0.8695
2L-:2310870:2330655:2357077	FBgn0031413	2L	-	2330655	2357356	2357077	2357356	2310125	2310870	-0.888
2L+:2752837:2752840:2753371	FBgn0031453	2L	+	2752799	2752840	2752799	2752837	2753371	2756170	-0.996
A3SS
IndexID	GeneID	chr	strand	longExonStart_0base	longExonEnd	shortES	shortEE	flankingES	flankingEE	Delta_PSI
2L+:8036576:8036836:8036842	FBgn0044323	2L	+	8036836	8036893	8036842	8036893	8036423	8036576	0.934
2R+:19979309:19980539:19980614	FBgn0034479	2R	+	19980539	19980821	19980614	19980821	19979241	19979309	0.833
2L+:18826823:18826901:18826997	FBgn0027070	2L	+	18826901	18827886	18826997	18827886	18826769	18826823	0.743
3L+:19847603:19848169:19858377	FBgn0020389	3L	+	19848169	19858492	19858377	19858492	19847308	19847603	0.73
2L+:18826823:18826916:18826997	FBgn0027070	2L	+	18826916	18827886	18826997	18827886	18826769	18826823	0.726
2L+:18826823:18826904:18826997	FBgn0027070	2L	+	18826904	18827886	18826997	18827886	18826769	18826823	0.718
2R+:6242100:6242621:6249411	FBgn0033075	2R	+	6242621	6250018	6249411	6250018	6242003	6242100	0.712
2R+:24026616:24026757:24026775	FBgn0011695	2R	+	24026757	24026875	24026775	24026875	24026545	24026616	0.684
3L+:22678717:22679051:22679054	FBgn0037174	3L	+	22679051	22679356	22679054	22679356	22669955	22678717	0.665
2R+:24026616:24026761:24026775	FBgn0011695	2R	+	24026761	24026875	24026775	24026875	24026545	24026616	0.647
3R+:15393498:15396309:15399112	FBgn0262483	3R	+	15396309	15400011	15399112	15400011	15392293	15393498	0.621
X-:2370998:2371281:2371814	FBgn0264598	X	-	2370335	2371281	2370335	2370998	2371814	2371896	0.613
4-:190061:190077:193544	FBgn0039890	4	-	189997	190077	189997	190061	193544	193829	0.586
3L-:13541998:13542022:13542074	FBgn0264001	3L	-	13541721	13542022	13541721	13541998	13542074	13542218	0.57
2L+:6920861:6922734:6923783	FBgn0004838	2L	+	6922734	6924400	6923783	6924400	6920703	6920861	0.5625
2L+:14615643:14616155:14616215	FBgn0000056	2L	+	14616155	14616223	14616215	14616223	14615551	14615643	0.547
2L-:4196779:4196814:4197306	FBgn0031589	2L	-	4195733	4196814	4195733	4196779	4197306	4197380	0.539
X-:19712267:19712540:19712961	FBgn0040089	X	-	19711944	19712540	19711944	19712267	19712961	19713045	0.535
2L-:21308995:21309091:21310000	FBgn0032940	2L	-	21304824	21309091	21304824	21308995	21310000	21310050	0.526
2L-:21308995:21309076:21310000	FBgn0032940	2L	-	21308937	21309076	21308937	21308995	21310000	21310050	0.523
4-:1060634:1060653:1060740	FBgn0011642	4	-	1059418	1060653	1059418	1060634	1060740	1060918	0.5225
X-:20162836:20162841:20165656	FBgn0031091	X	-	20161939	20162841	20161939	20162836	20165656	20165830	0.522
2L+:14615643:14616128:14616215	FBgn0000056	2L	+	14616128	14616223	14616215	14616223	14615551	14615643	0.515
3R+:17127856:17127975:17127995	FBgn0051269	3R	+	17127975	17128201	17127995	17128201	17127125	17127856	0.502
2L-:20015:20973:21065	FBgn0002121	2L	-	19879	20973	19879	20015	21065	21376	0.495
2L-:15760574:15762406:15762688	FBgn0001987	2L	-	15760401	15762406	15760401	15760574	15762688	15762758	0.489
4-:1060634:1060659:1060740	FBgn0011642	4	-	1060492	1060659	1060492	1060634	1060740	1060918	0.479
3L+:986044:987172:988595	FBgn0264574	3L	+	987172	993788	988595	993788	984136	986044	0.465
3R-:19874510:19874527:19875168	FBgn0038740	3R	-	19874344	19874527	19874344	19874510	19875168	19875224	0.463
2L+:14615643:14616051:14616215	FBgn0000056	2L	+	14616051	14616223	14616215	14616223	14615551	14615643	0.459
2R+:18701485:18702518:18702527	FBgn0262103	2R	+	18702518	18702683	18702527	18702683	18701318	18701485	0.458
2L+:14615643:14616057:14616215	FBgn0000056	2L	+	14616057	14616223	14616215	14616223	14615551	14615643	0.451
2R-:6152550:6156414:6156929	FBgn0000546	2R	-	6152068	6156414	6152068	6152550	6156929	6157129	0.45
2R+:18412107:18412915:18413001	FBgn0027835	2R	+	18412915	18413077	18413001	18413077	18412026	18412107	0.445
2R-:13213436:13213931:13214418	FBgn0033807	2R	-	13213022	13213931	13213022	13213436	13214418	13214496	0.442
X-:141435:141524:141831	FBgn0267029	X	-	141314	141524	141314	141435	141831	142197	0.426
2L+:9957329:9957402:9957428	FBgn0032170	2L	+	9957402	9958885	9957428	9958885	9957294	9957329	0.4135
4+:308289:308373:308409	FBgn0026777	4	+	308373	308574	308409	308574	308092	308289	0.413
2L-:7223697:7225856:7227103	FBgn0259111	2L	-	7223327	7225856	7223327	7223697	7227103	7229012	0.402
2L+:13964738:13964793:13964796	FBgn0027929	2L	+	13964793	13965088	13964796	13965088	13964534	13964738	0.399
2R-:13821557:13822175:13824283	FBgn0000662	2R	-	13821432	13822175	13821432	13821557	13824283	13824553	0.396
2R-:19546059:19564512:19573987	FBgn0003435	2R	-	19538029	19564512	19538029	19546059	19573987	19574326	0.384
2L+:824137:824190:824218	FBgn0031285	2L	+	824190	824337	824218	824337	823636	824137	0.3835
3R-:15176116:15176119:15176183	FBgn0038294	3R	-	15175954	15176119	15175954	15176116	15176183	15176293	0.381
4+:210680:211574:211591	FBgn0024811	4	+	211574	211792	211591	211792	210585	210680	0.381
X+:9016328:9017843:9017861	FBgn0261549	X	+	9017843	9017988	9017861	9017988	9016124	9016328	0.377
X-:333881:333910:334666	FBgn0052816	X	-	333564	333910	333564	333881	334666	334801	0.3755
2R-:20539664:20539676:20539744	FBgn0034515	2R	-	20539511	20539676	20539511	20539664	20539744	20539813	0.374
3L+:22678717:22678792:22679054	FBgn0037174	3L	+	22678792	22679356	22679054	22679356	22669955	22678717	0.373
3R+:29494885:29495587:29495645	FBgn0039667	3R	+	29495587	29495801	29495645	29495801	29494781	29494885	0.37
3R-:23946844:23946862:23948338	FBgn0039131	3R	-	23945016	23946862	23945016	23946844	23948338	23948424	0.366
4-:190061:190077:191308	FBgn0039890	4	-	189997	190077	189997	190061	191308	191386	0.3625
X+:16278547:16279705:16279908	FBgn0000536	X	+	16279705	16279991	16279908	16279991	16278356	16278547	0.361
X+:16415129:16415608:16415656	FBgn0030748	X	+	16415608	16416085	16415656	16416085	16415045	16415129	0.36
2R+:1264841:1265143:1265173	FBgn0058191	2R	+	1265143	1265293	1265173	1265293	1264547	1264841	0.3575
2L-:33270:34288:34557	FBgn0051973	2L	-	28981	34288	28981	33270	34557	35212	0.351
3L+:9972358:9972880:9973093	FBgn0259932	3L	+	9972880	9974023	9973093	9974023	9972311	9972358	0.351
4-:189248:190061:193672	FBgn0039890	4	-	188577	190061	188577	189248	193672	193829	0.349
3R-:7251240:7251520:7251803	FBgn0011282	3R	-	7251175	7251520	7251175	7251240	7251803	7251957	0.348
X-:19741168:19741202:19744220	FBgn0031066	X	-	19740536	19741202	19740536	19741168	19744220	19744335	0.343
2R-:929292:929309:951126	FBgn0069969	2R	-	929271	929309	929271	929292	951126	951252	0.332
3R-:15176412:15176433:15178279	FBgn0038294	3R	-	15176363	15176433	15176363	15176412	15178279	15178489	0.33
2R-:13438823:13438847:13438927	FBgn0259221	2R	-	13438606	13438847	13438606	13438823	13438927	13439051	0.329
3L+:12806337:12806855:12806867	FBgn0262714	3L	+	12806855	12807010	12806867	12807010	12805901	12806337	0.3245
4-:190061:191386:193343	FBgn0039890	4	-	189997	191386	189997	190061	193343	193489	0.323
2R-:22884793:22884802:22884907	FBgn0034792	2R	-	22884719	22884802	22884719	22884793	22884907	22885000	0.322
2R+:23565050:23581221:23581314	FBgn0015903	2R	+	23581221	23581468	23581314	23581468	23564890	23565050	0.321
4-:189248:190061:193544	FBgn0039890	4	-	188577	190061	188577	189248	193544	193829	0.319
2R+:15676544:15676598:15676605	FBgn0266636	2R	+	15676598	15676845	15676605	15676845	15676440	15676544	0.319
3R+:5831851:5835819:5835838	FBgn0037386	3R	+	5835819	5835947	5835838	5835947	5831638	5831851	0.314
X-:17631369:17631381:17631526	FBgn0267967	X	-	17631181	17631381	17631181	17631369	17631526	17631817	0.3135
3R-:19857684:19860761:19860885	FBgn0261984	3R	-	19857240	19860761	19857240	19857684	19860885	19861291	0.312
3L+:6095017:6095092:6095112	FBgn0061492	3L	+	6095092	6095343	6095112	6095343	6094986	6095017	0.311
2R-:13269093:13269108:13269391	FBgn0052843	2R	-	13267797	13269108	13267797	13269093	13269391	13269520	0.309
3L+:11628126:11628318:11628342	FBgn0042138	3L	+	11628318	11628501	11628342	11628501	11628036	11628126	0.304
2L-:14222081:14229536:14233647	FBgn0016930	2L	-	14222016	14229536	14222016	14222081	14233647	14234108	0.301
3L-:327677:327692:327798	FBgn0052343	3L	-	327545	327692	327545	327677	327798	327992	0.298
X+:1394714:1395082:1395097	FBgn0024985	X	+	1395082	1397337	1395097	1397337	1393053	1394714	0.2935
4+:308289:308373:308412	FBgn0026777	4	+	308373	308574	308412	308574	308092	308289	0.289
3L+:16113365:16113895:16114311	FBgn0010280	3L	+	16113895	16114720	16114311	16114720	16113211	16113365	0.286
X-:13827105:13827120:13827339	FBgn0030530	X	-	13827042	13827120	13827042	13827105	13827339	13827509	0.2855
3L+:1197313:1197508:1197529	FBgn0040281	3L	+	1197508	1198230	1197529	1198230	1196936	1197313	0.285
2R+:14669923:14669973:14669982	FBgn0033955	2R	+	14669973	14671144	14669982	14671144	14669267	14669923	0.285
2R-:927570:949946:951126	FBgn0069969	2R	-	927355	949946	927355	927570	951126	951252	0.2845
2R-:927570:929292:951126	FBgn0069969	2R	-	927355	929292	927355	927570	951126	951252	0.2845
2R+:22880042:22880132:22880477	FBgn0034789	2R	+	22880132	22881436	22880477	22881436	22879561	22880042	0.284
3R+:5486884:5487050:5487834	FBgn0051550	3R	+	5487050	5489090	5487834	5489090	5485542	5486884	0.283
3L+:12806337:12806852:12806867	FBgn0262714	3L	+	12806852	12807010	12806867	12807010	12805901	12806337	0.2725
2R+:7629112:7630176:7634215	FBgn0263077	2R	+	7630176	7634314	7634215	7634314	7628800	7629112	0.269
4+:742550:742787:745165	FBgn0005666	4	+	742787	745291	745165	745291	742348	742550	0.268
3L+:16113365:16113884:16114311	FBgn0010280	3L	+	16113884	16114720	16114311	16114720	16113211	16113365	0.267
3L+:6055419:6055478:6055589	FBgn0028980	3L	+	6055478	6055663	6055589	6055663	6055135	6055419	0.261
2R-:15925428:15925431:15925494	FBgn0034049	2R	-	15925263	15925431	15925263	15925428	15925494	15926681	0.259
2R+:22820478:22820668:22821148	FBgn0050271	2R	+	22820668	22821756	22821148	22821756	22820158	22820478	0.253
4-:190061:190077:193672	FBgn0039890	4	-	190002	190077	190002	190061	193672	193829	0.242
3L+:23099723:23100219:23102121	FBgn0264492	3L	+	23100219	23103460	23102121	23103460	23099554	23099723	0.241
X+:9159076:9159136:9159139	FBgn0040467	X	+	9159136	9159375	9159139	9159375	9158621	9159076	0.239
3R-:27657955:27658113:27658468	FBgn0002772	3R	-	27657562	27658113	27657562	27657955	27658468	27658921	0.238
3L+:15602515:15602946:15603044	FBgn0036518	3L	+	15602946	15603119	15603044	15603119	15601232	15602515	0.235
3R+:9420047:9432031:9440680	FBgn0261552	3R	+	9432031	9444076	9440680	9444076	9419872	9420047	0.235
X+:14256757:14256976:14256988	FBgn0002873	X	+	14256976	14258595	14256988	14258595	14256484	14256757	0.2275
3L-:19487249:19487767:19487969	FBgn0062928	3L	-	19487161	19487767	19487161	19487249	19487969	19488439	0.225
3R+:5824975:5825032:5825056	FBgn0037384	3R	+	5825032	5825444	5825056	5825444	5824614	5824975	0.223
3R+:20948829:20960725:20962214	FBgn0002921	3R	+	20960725	20963856	20962214	20963856	20948779	20948829	0.22
4+:240833:242487:243265	FBgn0039897	4	+	242487	243585	243265	243585	240695	240833	0.22
2R+:19164175:19170617:19170685	FBgn0034420	2R	+	19170617	19171161	19170685	19171161	19164142	19164175	0.22
2R-:7468537:7469225:7469359	FBgn0010548	2R	-	7467690	7469225	7467690	7468537	7469359	7469845	0.218
4+:371160:371218:371241	FBgn0039904	4	+	371218	371357	371241	371357	371090	371160	0.216
2L+:7033018:7034180:7034198	FBgn0031883	2L	+	7034180	7034273	7034198	7034273	7032897	7033018	0.2135
4+:210680:211853:212627	FBgn0024811	4	+	211853	212729	212627	212729	210585	210680	0.2115
3L+:23099723:23100219:23100244	FBgn0264492	3L	+	23100219	23100357	23100244	23100357	23099554	23099723	0.2095
X+:22494275:22495478:22495490	FBgn0027279	X	+	22495478	22495977	22495490	22495977	22494032	22494275	0.209
2L+:21275806:21277196:21277277	FBgn0032938	2L	+	21277196	21278429	21277277	21278429	21275723	21275806	0.209
2L+:21275806:21277229:21277277	FBgn0032938	2L	+	21277229	21278429	21277277	21278429	21275723	21275806	0.2085
2R+:17469717:17470566:17470576	FBgn0022987	2R	+	17470566	17471066	17470576	17471066	17469623	17469717	0.199
2L+:22849255:22849305:22849323	FBgn0041004	2L	+	22849305	22849632	22849323	22849632	22849181	22849255	0.198
X+:17101385:17102396:17102399	FBgn0030817	X	+	17102396	17103684	17102399	17103684	17101197	17101385	0.189
2L+:7821308:7822641:7822928	FBgn0027515	2L	+	7822641	7824028	7822928	7824028	7821150	7821308	0.186
X-:15889732:15889748:15889908	FBgn0030703	X	-	15889301	15889748	15889301	15889732	15889908	15889972	0.1845
2R+:12654058:12654110:12654125	FBgn0033762	2R	+	12654110	12654716	12654125	12654716	12652804	12654058	0.183
X+:9166459:9166519:9166534	FBgn0026206	X	+	9166519	9167032	9166534	9167032	9165962	9166459	0.179
2R+:23643095:23643156:23643171	FBgn0004795	2R	+	23643156	23647761	23643171	23647761	23642483	23643095	0.179
2R-:7467050:7467316:7467482	FBgn0010548	2R	-	7466878	7467316	7466878	7467050	7467482	7467826	0.179
2L+:7033018:7034198:7034483	FBgn0031883	2L	+	7034198	7034693	7034483	7034693	7032897	7033018	0.1765
3R+:23767870:23768008:23768078	FBgn0039116	3R	+	23768008	23768329	23768078	23768329	23767711	23767870	0.173
X-:9196119:9196136:9196195	FBgn0030101	X	-	9194749	9196136	9194749	9196119	9196195	9196414	0.172
2L+:7821308:7822641:7822922	FBgn0027515	2L	+	7822641	7824028	7822922	7824028	7821150	7821308	0.17
3L-:4324447:4324450:4324921	FBgn0035533	3L	-	4322490	4324450	4322490	4324447	4324921	4325410	0.17
2R+:6669224:6669308:6669329	FBgn0033086	2R	+	6669308	6669434	6669329	6669434	6669023	6669224	0.169
2R-:11283839:11283850:11283913	FBgn0033607	2R	-	11283683	11283850	11283683	11283839	11283913	11283971	0.168
2L+:7821308:7822675:7822928	FBgn0027515	2L	+	7822675	7823100	7822928	7823100	7821150	7821308	0.168
3R+:28599999:28600705:28600717	FBgn0001215	3R	+	28600705	28602947	28600717	28602947	28599833	28599999	0.1645
3L-:4095122:4095146:4095199	FBgn0035497	3L	-	4094342	4095146	4094342	4095122	4095199	4095293	0.162
3R+:27942133:27942434:27942587	FBgn0039560	3R	+	27942434	27942778	27942587	27942778	27938976	27942133	0.153
2L+:7821308:7822675:7822922	FBgn0027515	2L	+	7822675	7823100	7822922	7823100	7821150	7821308	0.1525
3R+:28600568:28600705:28600717	FBgn0001215	3R	+	28600705	28602947	28600717	28602947	28600446	28600568	0.144
3L-:236427:236501:239054	FBgn0000541	3L	-	236138	236501	236138	236427	239054	239185	0.144
2L+:16042527:16043059:16043074	FBgn0266459	2L	+	16043059	16043245	16043074	16043245	16042046	16042527	0.143
2R+:5307352:5307413:5307472	FBgn0261403	2R	+	5307413	5316479	5307472	5316479	5307287	5307352	0.141
3L+:14762396:14763032:14763052	FBgn0036446	3L	+	14763032	14763262	14763052	14763262	14762027	14762396	0.13
2L-:18953573:18953790:18954271	FBgn0032726	2L	-	18953157	18953790	18953157	18953573	18954271	18954431	0.129
2L+:22156815:22158491:22158512	FBgn0261802	2L	+	22158491	22159611	22158512	22159611	22156620	22156815	0.129
4-:865851:865872:865930	FBgn0039936	4	-	865701	865872	865701	865851	865930	866294	0.128
2R-:4322938:4322957:4336376	FBgn0260798	2R	-	4322775	4322957	4322775	4322938	4336376	4336583	0.11
3R+:5486884:5487049:5487050	FBgn0051550	3R	+	5487049	5487177	5487050	5487177	5486234	5486884	0.11
2R-:11898638:11898656:11898918	FBgn0260959	2R	-	11898546	11898656	11898546	11898638	11898918	11899062	0.104
2L+:6920861:6922730:6923783	FBgn0004838	2L	+	6922730	6924400	6923783	6924400	6920703	6920861	0.1025
3L-:827236:827258:827422	FBgn0266694	3L	-	827181	827258	827181	827236	827422	827469	0.1
3R-:30387550:30387602:30387774	FBgn0015222	3R	-	30387463	30387602	30387463	30387550	30387774	30387860	0.098
3R+:24818438:24818569:24818585	FBgn0039229	3R	+	24818569	24818700	24818585	24818700	24818410	24818438	0.097
3L+:25120818:25120877:25120893	FBgn0260008	3L	+	25120877	25120985	25120893	25120985	25120748	25120818	0.0945
2L+:22312038:22325744:22325761	FBgn0039972	2L	+	22325744	22325846	22325761	22325846	22311926	22312038	0.0905
3L+:11628136:11628318:11628342	FBgn0042138	3L	+	11628318	11628501	11628342	11628501	11628036	11628136	0.089
2R+:8132791:8132921:8132941	FBgn0005648	2R	+	8132921	8133075	8132941	8133075	8132389	8132791	0.084
4+:308289:308430:309538	FBgn0026777	4	+	308430	309633	309538	309633	308092	308289	-0.084
2R+:21293789:21293849:21294053	FBgn0016726	2R	+	21293849	21294161	21294053	21294161	21293767	21293789	-0.108
4-:930101:930131:930511	FBgn0023213	4	-	930079	930131	930079	930101	930511	930715	-0.108
2R+:1265293:1265342:1266191	FBgn0058191	2R	+	1265342	1266349	1266191	1266349	1265173	1265293	-0.108
3L+:16077282:16077722:16080758	FBgn0005536	3L	+	16077722	16082026	16080758	16082026	16076981	16077282	-0.111
3L+:20771864:20772604:20773793	FBgn0016696	3L	+	20772604	20776053	20773793	20776053	20771527	20771864	-0.114
3R-:10863825:10863858:10866528	FBgn0267376	3R	-	10863354	10863858	10863354	10863825	10866528	10866667	-0.119
3R+:20966613:20967107:20968391	FBgn0002921	3R	+	20967107	20973347	20968391	20973347	20964257	20966613	-0.12
X+:16448729:16449873:16449876	FBgn0262734	X	+	16449873	16450179	16449876	16450179	16448664	16448729	-0.12
3L-:9686475:9688599:9689264	FBgn0036030	3L	-	9686364	9688599	9686364	9686475	9689264	9689506	-0.122
2R-:5120939:5120948:5121982	FBgn0026238	2R	-	5120762	5120948	5120762	5120939	5121982	5122247	-0.123
2L+:12727116:12729184:12729930	FBgn0032456	2L	+	12729184	12738176	12729930	12738176	12725858	12727116	-0.129
3L+:15602515:15602664:15602945	FBgn0036518	3L	+	15602664	15603119	15602945	15603119	15601232	15602515	-0.132
X-:1677065:1677078:1677134	FBgn0023531	X	-	1673337	1677078	1673337	1677065	1677134	1677317	-0.134
2L+:20740063:20749253:20749299	FBgn0262743	2L	+	20749253	20749388	20749299	20749388	20738503	20740063	-0.135
3L+:1857403:1857464:1857512	FBgn0035283	3L	+	1857464	1859047	1857512	1859047	1857164	1857403	-0.135
4-:66906:66922:67143	FBgn0017545	4	-	66839	66922	66839	66906	67143	67207	-0.139
4-:178836:178880:178936	FBgn0039889	4	-	177437	178880	177437	178836	178936	179211	-0.139
3R+:18248151:18248214:18248232	FBgn0020238	3R	+	18248214	18248579	18248232	18248579	18247970	18248151	-0.1425
4+:1220195:1220259:1220316	FBgn0263112	4	+	1220259	1221650	1220316	1221650	1220104	1220195	-0.15
3R+:25071189:25071422:25071479	FBgn0039272	3R	+	25071422	25071633	25071479	25071633	25071125	25071189	-0.151
X-:17644808:17646012:17646519	FBgn0026375	X	-	17644763	17646012	17644763	17644808	17646519	17646582	-0.151
3L+:1857403:1857464:1857509	FBgn0035283	3L	+	1857464	1859047	1857509	1859047	1857164	1857403	-0.153
3R-:30208392:30208395:30208489	FBgn0039757	3R	-	30208225	30208395	30208225	30208392	30208489	30208948	-0.158
X-:17868166:17868369:17868981	FBgn0259168	X	-	17867567	17868369	17867567	17868166	17868981	17870179	-0.164
X-:11678270:11678349:11678402	FBgn0030323	X	-	11677343	11678349	11677343	11678270	11678402	11678413	-0.166
2L-:4844772:4844951:4845253	FBgn0031637	2L	-	4844711	4844951	4844711	4844772	4845253	4845575	-0.171
2L-:5541944:5541969:5542182	FBgn0014189	2L	-	5541938	5541969	5541938	5541944	5542182	5542314	-0.171
3L-:2500462:2501141:2503142	FBgn0035348	3L	-	2499690	2501141	2499690	2500462	2503142	2503606	-0.177
3R+:29836832:29836888:29836912	FBgn0039707	3R	+	29836888	29837262	29836912	29837262	29836567	29836832	-0.177
3L+:16052150:16053004:16053011	FBgn0005536	3L	+	16053004	16053560	16053011	16053560	16051958	16052150	-0.181
3R+:20958167:20959236:20959348	FBgn0002921	3R	+	20959236	20959380	20959348	20959380	20957733	20958167	-0.181
3L-:9107695:9107710:9107955	FBgn0011206	3L	-	9107618	9107710	9107618	9107695	9107955	9108073	-0.181
4+:210680:211591:211627	FBgn0024811	4	+	211591	211822	211627	211822	210431	210680	-0.182
4-:1192770:1193654:1193707	FBgn0039924	4	-	1192705	1193654	1192705	1192770	1193707	1193886	-0.183
3L+:9830785:9831920:9832477	FBgn0264489	3L	+	9831920	9832679	9832477	9832679	9830633	9830785	-0.1835
2R+:12609636:12609702:12609729	FBgn0027356	2R	+	12609702	12609876	12609729	12609876	12608055	12609636	-0.184
2R+:19237063:19237339:19237741	FBgn0010434	2R	+	19237339	19238314	19237741	19238314	19236484	19237063	-0.186
3R+:16301351:16301804:16301822	FBgn0250823	3R	+	16301804	16302372	16301822	16302372	16301244	16301351	-0.19
4+:210680:211594:211627	FBgn0024811	4	+	211594	211764	211627	211764	210431	210680	-0.191
X+:9109694:9110617:9110821	FBgn0030089	X	+	9110617	9111143	9110821	9111143	9109549	9109694	-0.191
4-:930101:930116:930511	FBgn0023213	4	-	930079	930116	930079	930101	930511	930715	-0.195
4+:210680:211574:211627	FBgn0024811	4	+	211574	211764	211627	211764	210431	210680	-0.197
2R+:24883734:24884525:24887222	FBgn0085442	2R	+	24884525	24888615	24887222	24888615	24883420	24883734	-0.197
2L+:13274376:13274651:13274690	FBgn0264894	2L	+	13274651	13274850	13274690	13274850	13274309	13274376	-0.2045
3R+:7193688:7195615:7195693	FBgn0086372	3R	+	7195615	7195895	7195693	7195895	7193592	7193688	-0.211
2R+:16114866:16114939:16115353	FBgn0034075	2R	+	16114939	16115758	16115353	16115758	16114752	16114866	-0.212
4+:1221282:1221559:1221574	FBgn0263112	4	+	1221559	1221650	1221574	1221650	1220259	1221282	-0.212
3L+:16052150:16052754:16053011	FBgn0005536	3L	+	16052754	16062243	16053011	16062243	16051958	16052150	-0.217
2R-:5604516:5604650:5604709	FBgn0039969	2R	-	5604489	5604650	5604489	5604516	5604709	5604834	-0.221
2L+:6920861:6922637:6922734	FBgn0004838	2L	+	6922637	6922826	6922734	6922826	6920703	6920861	-0.2235
3R+:20966613:20966804:20970882	FBgn0002921	3R	+	20966804	20973347	20970882	20973347	20966396	20966613	-0.225
3R+:21878071:21878137:21878251	FBgn0053092	3R	+	21878137	21878308	21878251	21878308	21877935	21878071	-0.228
2L-:9789693:9789739:9789790	FBgn0042174	2L	-	9789674	9789739	9789674	9789693	9789790	9790309	-0.231
2R-:17522960:17523571:17523823	FBgn0263197	2R	-	17521831	17523571	17521831	17522960	17523823	17524282	-0.233
3L+:25109238:25109300:25109323	FBgn0040022	3L	+	25109300	25109909	25109323	25109909	25108996	25109238	-0.237
3L-:7831810:7831827:7832553	FBgn0016694	3L	-	7830386	7831827	7830386	7831810	7832553	7833073	-0.237
4-:188523:189248:189997	FBgn0039890	4	-	188424	189248	188424	188523	189997	190077	-0.242
2R-:4239156:4242699:4242760	FBgn0262117	2R	-	4238522	4242699	4238522	4239156	4242760	4242934	-0.2425
2L-:9789693:9789717:9789790	FBgn0042174	2L	-	9789674	9789717	9789674	9789693	9789790	9790309	-0.243
2R+:6242100:6242530:6242621	FBgn0033075	2R	+	6242530	6242752	6242621	6242752	6242003	6242100	-0.244
3L-:11583168:11583216:11583267	FBgn0052086	3L	-	11582400	11583216	11582400	11583168	11583267	11583444	-0.245
2L+:12727116:12729184:12737397	FBgn0032456	2L	+	12729184	12738176	12737397	12738176	12725858	12727116	-0.253
2R+:7299485:7299684:7299687	FBgn0003174	2R	+	7299684	7299842	7299687	7299842	7298816	7299485	-0.255
3R+:20958167:20959236:20962214	FBgn0002921	3R	+	20959236	20962295	20962214	20962295	20957733	20958167	-0.2555
3L+:17761261:17761360:17761396	FBgn0052181	3L	+	17761360	17761456	17761396	17761456	17761050	17761261	-0.256
3L+:19794159:19794223:19794898	FBgn0261283	3L	+	19794223	19796392	19794898	19796392	19793934	19794159	-0.2585
2L+:2736136:2736239:2736310	FBgn0031449	2L	+	2736239	2736430	2736310	2736430	2735890	2736136	-0.261
2L+:5662981:5668748:5668942	FBgn0031728	2L	+	5668748	5670838	5668942	5670838	5662848	5662981	-0.263
3L-:8985247:8985308:8985976	FBgn0263199	3L	-	8985052	8985308	8985052	8985247	8985976	8986091	-0.265
X-:21628709:21629792:21629973	FBgn0024807	X	-	21628360	21629792	21628360	21628709	21629973	21630148	-0.265
X-:10061348:10070300:10070560	FBgn0030174	X	-	10061211	10070300	10061211	10061348	10070560	10070868	-0.267
2R-:19944759:19944786:19944839	FBgn0261580	2R	-	19944691	19944786	19944691	19944759	19944839	19945169	-0.269
3L+:25109069:25109230:25109323	FBgn0040022	3L	+	25109230	25109604	25109323	25109604	25108996	25109069	-0.273
2R+:4744637:4744769:4744818	FBgn0039994	2R	+	4744769	4744939	4744818	4744939	4744464	4744637	-0.274
2R+:1072045:1072215:1072259	FBgn0003256	2R	+	1072215	1072439	1072259	1072439	1071974	1072045	-0.278
2R+:1072045:1072247:1072259	FBgn0003256	2R	+	1072247	1072439	1072259	1072439	1071974	1072045	-0.28
2L+:155178:155249:155566	FBgn0031228	2L	+	155249	156030	155566	156030	155088	155178	-0.282
2L+:13274376:13274642:13274690	FBgn0264894	2L	+	13274642	13275865	13274690	13275865	13273618	13274376	-0.2825
3L-:1525703:1526398:1527189	FBgn0035227	3L	-	1525284	1526398	1525284	1525703	1527189	1527613	-0.283
X-:10805469:10805513:10806468	FBgn0285926	X	-	10805265	10805513	10805265	10805469	10806468	10806856	-0.285
3R+:30509174:30509220:30509254	FBgn0054041	3R	+	30509220	30509372	30509254	30509372	30508900	30509174	-0.296
2R-:23759781:23760674:23760852	FBgn0034903	2R	-	23758475	23760674	23758475	23759781	23760852	23767439	-0.301
3L-:8985247:8985667:8985976	FBgn0263199	3L	-	8985052	8985667	8985052	8985247	8985976	8986091	-0.305
3L-:6737672:6738098:6738703	FBgn0261934	3L	-	6737352	6738098	6737352	6737672	6738703	6740873	-0.306
2R-:2562805:2564669:2565118	FBgn0058263	2R	-	2553782	2564669	2553782	2562805	2565118	2565385	-0.311
2R+:23908247:23908394:23908473	FBgn0261794	2R	+	23908394	23908631	23908473	23908631	23907653	23908247	-0.312
4-:1059319:1059332:1059418	FBgn0011642	4	-	1059105	1059332	1059105	1059319	1059418	1059836	-0.3125
X-:7489704:7489750:7493109	FBgn0262967	X	-	7489549	7489750	7489549	7489704	7493109	7493276	-0.313
3R-:6391988:6392742:6405668	FBgn0037443	3R	-	6391304	6392742	6391304	6391988	6405668	6405895	-0.315
X-:10805469:10805502:10806468	FBgn0285926	X	-	10805265	10805502	10805265	10805469	10806468	10806856	-0.315
3R+:20958167:20959237:20959348	FBgn0002921	3R	+	20959237	20959380	20959348	20959380	20957733	20958167	-0.318
3R+:20958167:20959246:20959348	FBgn0002921	3R	+	20959246	20959380	20959348	20959380	20957733	20958167	-0.32
2R-:13950917:13951688:13954686	FBgn0262739	2R	-	13950131	13951688	13950131	13950917	13954686	13954846	-0.321
3L-:20965911:20966063:20966128	FBgn0037040	3L	-	20965467	20966063	20965467	20965911	20966128	20966762	-0.323
3R+:24854086:24854224:24854361	FBgn0039234	3R	+	24854224	24854869	24854361	24854869	24853602	24854086	-0.324
2L+:22925107:22925211:22925220	FBgn0002566	2L	+	22925211	22925330	22925220	22925330	22924794	22925107	-0.327
3R-:31793470:31793607:31793876	FBgn0039877	3R	-	31792704	31793607	31792704	31793470	31793876	31793907	-0.332
2L+:16680276:16680449:16680705	FBgn0267347	2L	+	16680449	16681653	16680705	16681653	16680053	16680276	-0.335
2R+:4744637:4744778:4744818	FBgn0039994	2R	+	4744778	4744939	4744818	4744939	4744464	4744637	-0.35
2R+:21583615:21583678:21583795	FBgn0050222	2R	+	21583678	21584201	21583795	21584201	21583491	21583615	-0.353
3R+:29725118:29725222:29725237	FBgn0042213	3R	+	29725222	29725690	29725237	29725690	29725026	29725118	-0.355
2L+:11276075:11276131:11276140	FBgn0040233	2L	+	11276131	11276337	11276140	11276337	11272496	11276075	-0.363
4+:210680:211589:211853	FBgn0024811	4	+	211589	211982	211853	211982	210585	210680	-0.366
2L-:19970240:19970461:19970519	FBgn0264443	2L	-	19969483	19970461	19969483	19970240	19970519	19971990	-0.37
2R+:348500:432219:438893	FBgn0267428	2R	+	432219	439012	438893	439012	348387	348500	-0.381
2L+:155429:155545:155566	FBgn0031228	2L	+	155545	155784	155566	155784	155287	155429	-0.3815
2L+:343729:344023:344041	FBgn0004611	2L	+	344023	344489	344041	344489	342865	343729	-0.382
3R+:21878071:21878171:21878251	FBgn0053092	3R	+	21878171	21878380	21878251	21878380	21877935	21878071	-0.3855
X+:6220186:6220259:6220314	FBgn0029849	X	+	6220259	6220417	6220314	6220417	6219956	6220186	-0.388
X-:10255590:10258017:10258877	FBgn0263220	X	-	10255492	10258017	10255492	10255590	10258877	10258960	-0.389
3R-:6002721:6002753:6003672	FBgn0003261	3R	-	6001557	6002753	6001557	6002721	6003672	6003909	-0.39
3L+:15602515:15602664:15602946	FBgn0036518	3L	+	15602664	15603119	15602946	15603119	15601232	15602515	-0.3925
2L+:114991:155545:155566	FBgn0031228	2L	+	155545	155784	155566	155784	114954	114991	-0.4
2L-:8392055:8392085:8392292	FBgn0262002	2L	-	8391875	8392085	8391875	8392055	8392292	8392398	-0.404
3R+:21127832:21127976:21128120	FBgn0038858	3R	+	21127976	21128217	21128120	21128217	21127645	21127832	-0.405
3L+:17879248:17879877:17879949	FBgn0036765	3L	+	17879877	17880064	17879949	17880064	17879095	17879248	-0.411
2L-:17914768:17914798:17914950	FBgn0262960	2L	-	17914492	17914798	17914492	17914768	17914950	17915023	-0.413
2R-:24008798:24010783:24010922	FBgn0053519	2R	-	24007833	24010783	24007833	24008798	24010922	24012022	-0.413
4-:188169:188369:188424	FBgn0039890	4	-	187996	188369	187996	188169	188424	188466	-0.414
3R+:9592185:9607912:9621518	FBgn0037720	3R	+	9607912	9622417	9621518	9622417	9591928	9592185	-0.4205
3R-:10812213:10812664:10812797	FBgn0037837	3R	-	10811580	10812664	10811580	10812213	10812797	10813200	-0.421
3L+:15602515:15602664:15603044	FBgn0036518	3L	+	15602664	15603119	15603044	15603119	15601232	15602515	-0.422
X+:11795186:11798294:11798708	FBgn0000259	X	+	11798294	11798850	11798708	11798850	11794818	11795186	-0.425
X-:7489704:7491610:7493109	FBgn0262967	X	-	7489549	7491610	7489549	7489704	7493109	7493276	-0.425
3R-:14277542:14279541:14286208	FBgn0003862	3R	-	14276305	14279541	14276305	14277542	14286208	14286284	-0.425
2L+:2046011:2046065:2046068	FBgn0028952	2L	+	2046065	2046218	2046068	2046218	2045699	2046011	-0.426
2R+:1590662:1590825:1590939	FBgn0039993	2R	+	1590825	1590998	1590939	1590998	1590649	1590662	-0.427
2R-:17522960:17523571:17524083	FBgn0263197	2R	-	17520645	17523571	17520645	17522960	17524083	17524584	-0.427
X+:17900828:17901742:17903947	FBgn0052495	X	+	17901742	17904652	17903947	17904652	17899980	17900828	-0.433
2R-:9901151:9901154:9903164	FBgn0033464	2R	-	9900975	9901154	9900975	9901151	9903164	9903287	-0.434
3R+:27668068:27668411:27668468	FBgn0039536	3R	+	27668411	27668754	27668468	27668754	27667870	27668068	-0.438
3R+:19463714:19464457:19464499	FBgn0260003	3R	+	19464457	19464567	19464499	19464567	19463532	19463714	-0.447
3L-:15852697:15858151:15859811	FBgn0264908	3L	-	15852138	15858151	15852138	15852697	15859811	15863236	-0.449
3L-:7167148:7167163:7167227	FBgn0265296	3L	-	7165284	7167163	7165284	7167148	7167227	7167726	-0.456
2L+:22158721:22160189:22161677	FBgn0261802	2L	+	22160189	22164838	22161677	22164838	22156620	22158721	-0.456
3L-:4128973:4130643:4131120	FBgn0264693	3L	-	4126988	4130643	4126988	4128973	4131120	4131889	-0.468
2L-:10348973:10350777:10351714	FBgn0085396	2L	-	10348659	10350777	10348659	10348973	10351714	10352091	-0.474
X+:13297882:13297948:13298134	FBgn0030468	X	+	13297948	13298187	13298134	13298187	13297746	13297882	-0.483
2R-:21141690:21141706:21141854	FBgn0034590	2R	-	21141538	21141706	21141538	21141690	21141854	21141964	-0.498
3L-:2161882:2161929:2163739	FBgn0035308	3L	-	2160622	2161929	2160622	2161882	2163739	2163863	-0.5
2R-:2204149:2204165:2245971	FBgn0263780	2R	-	2203943	2204165	2203943	2204149	2245971	2246006	-0.504
4-:930101:930114:930511	FBgn0023213	4	-	930079	930114	930079	930101	930511	930715	-0.507
3L+:17879248:17879881:17879949	FBgn0036765	3L	+	17879881	17880064	17879949	17880064	17879095	17879248	-0.508
X+:23068676:23073103:23073106	FBgn0039941	X	+	23073103	23073247	23073106	23073247	23068300	23068676	-0.514
3R-:9726175:9727013:9727989	FBgn0262477	3R	-	9726019	9727013	9726019	9726175	9727989	9728235	-0.517
2L+:14615643:14615705:14615778	FBgn0000056	2L	+	14615705	14615876	14615778	14615876	14615551	14615643	-0.523
2L-:17212:20020:21135	FBgn0002121	2L	-	14932	20020	14932	17212	21135	21376	-0.5265
2R+:1590662:1590765:1590939	FBgn0039993	2R	+	1590765	1590963	1590939	1590963	1590649	1590662	-0.54
2R+:1590662:1590715:1590939	FBgn0039993	2R	+	1590715	1590963	1590939	1590963	1590649	1590662	-0.54
2L+:22156815:22157022:22158491	FBgn0261802	2L	+	22157022	22159611	22158491	22159611	22154797	22156815	-0.5465
3L+:25844121:25844171:25844287	FBgn0266692	3L	+	25844171	25844502	25844287	25844502	25844007	25844121	-0.557
2R+:7637193:7638061:7638119	FBgn0263077	2R	+	7638061	7638174	7638119	7638174	7636894	7637193	-0.558
2L-:2310870:2330810:2357077	FBgn0031413	2L	-	2310661	2330810	2310661	2310870	2357077	2357356	-0.561
3R-:9726189:9727013:9727989	FBgn0262477	3R	-	9726019	9727013	9726019	9726189	9727989	9728235	-0.561
4+:308289:308412:309538	FBgn0026777	4	+	308412	309633	309538	309633	308092	308289	-0.5745
3R+:26915908:26916502:26916512	FBgn0015541	3R	+	26916502	26916562	26916512	26916562	26915760	26915908	-0.578
2R+:23565050:23581314:23583808	FBgn0015903	2R	+	23581314	23596997	23583808	23596997	23564890	23565050	-0.589
3R+:26867486:26867569:26867642	FBgn0001197	3R	+	26867569	26867782	26867642	26867782	26866928	26867486	-0.614
3L+:21508267:21510067:21511090	FBgn0037092	3L	+	21510067	21511250	21511090	21511250	21507851	21508267	-0.618
3R+:7847117:7847428:7847497	FBgn0085413	3R	+	7847428	7848148	7847497	7848148	7846673	7847117	-0.618
2L-:2323449:2330810:2357077	FBgn0031413	2L	-	2323350	2330810	2323350	2323449	2357077	2357356	-0.626
X+:1774222:1775566:1775678	FBgn0026086	X	+	1775566	1775738	1775678	1775738	1773724	1774222	-0.6715
2R-:8160929:8161268:8161410	FBgn0033271	2R	-	8160054	8161268	8160054	8160929	8161410	8161565	-0.675
3L+:21508267:21508749:21511090	FBgn0037092	3L	+	21508749	21511250	21511090	21511250	21507851	21508267	-0.699
X+:1774222:1775605:1775678	FBgn0026086	X	+	1775605	1775738	1775678	1775738	1773724	1774222	-0.7015
3R+:26867486:26867621:26867642	FBgn0001197	3R	+	26867621	26867782	26867642	26867782	26866928	26867486	-0.726
2L-:18953778:18953865:18954271	FBgn0032726	2L	-	18953673	18953865	18953673	18953778	18954271	18954431	-0.73
X+:1774222:1775649:1775678	FBgn0026086	X	+	1775649	1775738	1775678	1775738	1773724	1774222	-0.7515
2R+:17912879:17914088:17914100	FBgn0011589	2R	+	17914088	17914280	17914100	17914280	17912677	17912879	-0.773
2L+:5662981:5668817:5668942	FBgn0031728	2L	+	5668817	5670838	5668942	5670838	5662848	5662981	-0.811
3L+:23339680:23341455:23341457	FBgn0052230	3L	+	23341455	23341597	23341457	23341597	23339533	23339680	-0.916

## Sheet: 2. H698R
SE
IndexID	GeneID	chr	strand	exonStart_0base	exonEnd	upstreamES	upstreamEE	downstreamES	downstreamEE	Delta_PSI
2L+:13670597:13672777:13671602:13671686	FBgn0028527	2L	+	13671602	13671686	13670437	13670597	13672777	13672967	0.919
2R-:12512783:12513359:12512872:12513259	FBgn0033749	2R	-	12512872	12513259	12512681	12512783	12513359	12513508	0.907
4-:1037740:1045155:1038294:1038458	FBgn0264607	4	-	1038294	1038458	1037645	1037740	1045155	1045264	0.835
4-:189248:191308:190002:190077	FBgn0039890	4	-	190002	190077	188424	189248	191308	191386	0.832
2R-:927570:951126:929292:929309	FBgn0069969	2R	-	929292	929309	927355	927570	951126	951252	0.825
4-:189248:191308:190024:190077	FBgn0039890	4	-	190024	190077	188424	189248	191308	191386	0.823
2R+:15556014:15561814:15556282:15556478	FBgn0034031	2R	+	15556282	15556478	15555923	15556014	15561814	15562436	0.807
4+:445648:446820:445912:445965	FBgn0016126	4	+	445912	445965	445503	445648	446820	447235	0.751
2L+:13670597:13672777:13672138:13672712	FBgn0028527	2L	+	13672138	13672712	13670440	13670597	13672777	13672967	0.721
3R-:6391988:6405741:6405377:6405660	FBgn0037443	3R	-	6405377	6405660	6391304	6391988	6405741	6405895	0.72
3R-:6391988:6405741:6405377:6405548	FBgn0037443	3R	-	6405377	6405548	6391160	6391988	6405741	6405895	0.704
2R-:927570:949870:929050:946843	FBgn0069969	2R	-	929050	946843	927185	927570	949870	951252	0.703
2L+:13670597:13672777:13672138:13672221	FBgn0028527	2L	+	13672138	13672221	13670437	13670597	13672777	13672967	0.668
4-:189248:191308:190024:190061	FBgn0039890	4	-	190024	190061	188424	189248	191308	191386	0.663
X+:4688317:4691596:4688605:4688672	FBgn0011760	X	+	4688605	4688672	4688202	4688317	4691596	4691844	0.656
4-:189248:193544:190024:190061	FBgn0039890	4	-	190024	190061	188424	189248	193544	193829	0.649
4-:189248:191308:190002:190061	FBgn0039890	4	-	190002	190061	188424	189248	191308	191386	0.645
X+:11579124:11579669:11579348:11579528	FBgn0019660	X	+	11579348	11579528	11579064	11579124	11579669	11580100	0.641
X+:11579124:11579669:11579351:11579528	FBgn0019660	X	+	11579351	11579528	11579064	11579124	11579669	11580084	0.641
X+:11579124:11579669:11579214:11579528	FBgn0019660	X	+	11579214	11579528	11579064	11579124	11579669	11580100	0.641
X+:11579124:11579669:11579385:11579528	FBgn0019660	X	+	11579385	11579528	11579064	11579124	11579669	11580100	0.636
4-:189248:193544:190024:190077	FBgn0039890	4	-	190024	190077	188424	189248	193544	193829	0.635
2L+:10376553:10377247:10376765:10376884	FBgn0032233	2L	+	10376765	10376884	10376477	10376553	10377247	10377388	0.633
2L-:8250681:8251223:8250862:8250967	FBgn0032010	2L	-	8250862	8250967	8250582	8250681	8251223	8251325	0.632
4-:460851:461504:461005:461068	FBgn0026262	4	-	461005	461068	460713	460851	461504	462501	0.589
3L-:26008177:26013542:26010106:26010354	FBgn0058178	3L	-	26010106	26010354	26008060	26008177	26013542	26013721	0.571
3R+:9420047:9440680:9432593:9432839	FBgn0261552	3R	+	9432593	9432839	9419806	9420047	9440680	9444076	0.566
2R-:19546059:19573987:19564461:19564512	FBgn0003435	2R	-	19564461	19564512	19546011	19546059	19573987	19574066	0.561
4-:189248:193544:190002:190061	FBgn0039890	4	-	190002	190061	188424	189248	193544	193829	0.559
2R+:12280498:12295252:12293428:12293600	FBgn0261611	2R	+	12293428	12293600	12279770	12280498	12295252	12295669	0.557
3R-:5600167:5600487:5600287:5600296	FBgn0250753	3R	-	5600287	5600296	5599115	5600167	5600487	5600571	0.547
X+:15860322:15861376:15861223:15861304	FBgn0001105	X	+	15861223	15861304	15860114	15860322	15861376	15863169	0.535
4-:189248:193672:190002:190061	FBgn0039890	4	-	190002	190061	188424	189248	193672	193829	0.532
3L-:26008177:26013542:26010106:26010345	FBgn0058178	3L	-	26010106	26010345	26008060	26008177	26013542	26014112	0.524
3L+:9830785:9831920:9830999:9831440	FBgn0264489	3L	+	9830999	9831440	9830633	9830785	9831920	9832679	0.522
4-:189248:193672:190024:190077	FBgn0039890	4	-	190024	190077	188424	189248	193672	193717	0.518
X+:1774222:1778369:1775552:1775738	FBgn0026086	X	+	1775552	1775738	1773724	1774222	1778369	1778960	0.51
X+:4688317:4691596:4688450:4688672	FBgn0011760	X	+	4688450	4688672	4688202	4688317	4691596	4691844	0.505
X+:15860322:15861376:15861223:15861311	FBgn0001105	X	+	15861223	15861311	15860114	15860322	15861376	15863169	0.5
X+:1774222:1778369:1775566:1775738	FBgn0026086	X	+	1775566	1775738	1773724	1774222	1778369	1778560	0.49
3R+:21199396:21200759:21199527:21199763	FBgn0264357	3R	+	21199527	21199763	21199180	21199396	21200759	21202330	0.486
X+:15095213:15097455:15096862:15096895	FBgn0030613	X	+	15096862	15096895	15095086	15095213	15097455	15097550	0.476
2R-:13213436:13214418:13213750:13213949	FBgn0033807	2R	-	13213750	13213949	13213022	13213436	13214418	13214496	0.465
X-:2495728:2499210:2498021:2498631	FBgn0284408	X	-	2498021	2498631	2495040	2495728	2499210	2500362	0.456
X+:1774222:1778369:1775678:1775738	FBgn0026086	X	+	1775678	1775738	1773724	1774222	1778369	1778699	0.454
2R-:927570:951126:929050:949946	FBgn0069969	2R	-	929050	949946	927388	927570	951126	951252	0.436
3L+:9781218:9781702:9781502:9781520	FBgn0036043	3L	+	9781502	9781520	9780765	9781218	9781702	9782803	0.432
3R-:23189129:23191022:23190833:23190968	FBgn0262975	3R	-	23190833	23190968	23185579	23189129	23191022	23191120	0.432
3R+:24698269:24703020:24702087:24702162	FBgn0003429	3R	+	24702087	24702162	24698197	24698269	24703020	24703053	0.408
3R+:9437118:9444010:9440680:9441665	FBgn0261552	3R	+	9440680	9441665	9436834	9437118	9444010	9444076	0.407
2L-:7223697:7227103:7225605:7225841	FBgn0259111	2L	-	7225605	7225841	7223327	7223697	7227103	7227346	0.406
3L-:709407:709556:709459:709491	FBgn0025676	3L	-	709459	709491	709211	709407	709556	709605	0.404
2L-:14222081:14233647:14229458:14229536	FBgn0016930	2L	-	14229458	14229536	14222016	14222081	14233647	14234126	0.403
4-:1037740:1045155:1038294:1038434	FBgn0264607	4	-	1038294	1038434	1037645	1037740	1045155	1045264	0.399
X+:1774222:1778369:1775605:1775738	FBgn0026086	X	+	1775605	1775738	1773724	1774222	1778369	1778699	0.399
2R-:927570:951126:929050:929292	FBgn0069969	2R	-	929050	929292	927355	927570	951126	951252	0.388
2L+:20647788:20648419:20648197:20648248	FBgn0259936	2L	+	20648197	20648248	20647532	20647788	20648419	20648479	0.378
3R+:30573072:30578116:30574240:30574526	FBgn0082582	3R	+	30574240	30574526	30572924	30573072	30578116	30578905	0.375
X-:15758317:15760424:15760124:15760364	FBgn0030685	X	-	15760124	15760364	15757855	15758317	15760424	15760649	0.362
2R-:927570:951126:949870:949946	FBgn0069969	2R	-	949870	949946	927355	927570	951126	951252	0.361
X+:14322915:14355462:14324734:14324858	FBgn0052600	X	+	14324734	14324858	14322225	14322915	14355462	14389682	0.361
3R-:6391988:6405741:6392879:6392959	FBgn0037443	3R	-	6392879	6392959	6391304	6391988	6405741	6405895	0.358
2R-:927570:949870:929050:929292	FBgn0069969	2R	-	929050	929292	927355	927570	949870	949946	0.357
2R-:9853205:9854510:9853682:9853730	FBgn0027580	2R	-	9853682	9853730	9852547	9853205	9854510	9856020	0.348
4+:671166:680439:671246:671387	FBgn0039920	4	+	671246	671387	671141	671166	680439	680594	0.344
X+:14322915:14355462:14324737:14324858	FBgn0052600	X	+	14324737	14324858	14322225	14322915	14355462	14355542	0.333
3R-:18197120:18199533:18199206:18199234	FBgn0011481	3R	-	18199206	18199234	18192493	18197120	18199533	18199595	0.328
3R-:18197120:18199533:18199206:18199240	FBgn0011481	3R	-	18199206	18199240	18192493	18197120	18199533	18199595	0.32
3R-:28523260:28524033:28523526:28523974	FBgn0003137	3R	-	28523526	28523974	28522481	28523260	28524033	28525307	0.317
2L+:7033018:7034483:7034180:7034273	FBgn0031883	2L	+	7034180	7034273	7032897	7033018	7034483	7034912	0.3165
2R-:13213436:13214418:13213750:13213931	FBgn0033807	2R	-	13213750	13213931	13213022	13213436	13214418	13214496	0.312
3R+:5486884:5487834:5487059:5487177	FBgn0051550	3R	+	5487059	5487177	5486234	5486884	5487834	5488307	0.299
3R+:5486884:5487834:5487049:5487177	FBgn0051550	3R	+	5487049	5487177	5486234	5486884	5487834	5488307	0.294
3R-:6391988:6405741:6392879:6393911	FBgn0037443	3R	-	6392879	6393911	6391160	6391988	6405741	6405895	0.282
2L-:7223697:7227103:7225605:7225856	FBgn0259111	2L	-	7225605	7225856	7223327	7223697	7227103	7227346	0.28
4+:1108572:1110780:1109108:1109600	FBgn0005561	4	+	1109108	1109600	1108473	1108572	1110780	1110888	0.278
4+:742550:745165:742787:743602	FBgn0005666	4	+	742787	743602	737735	742550	745165	746071	0.267
3L+:16113365:16114311:16113895:16114081	FBgn0010280	3L	+	16113895	16114081	16113211	16113365	16114311	16114843	0.267
3L+:16113365:16114311:16113884:16114081	FBgn0010280	3L	+	16113884	16114081	16113211	16113365	16114311	16114843	0.264
2L-:14222081:14233647:14229531:14229536	FBgn0016930	2L	-	14229531	14229536	14222016	14222081	14233647	14234108	0.264
3L-:19487249:19487969:19487674:19487767	FBgn0062928	3L	-	19487674	19487767	19487161	19487249	19487969	19488439	0.258
2R-:16206079:16210189:16206171:16206227	FBgn0034091	2R	-	16206171	16206227	16205900	16206079	16210189	16210397	0.258
2R-:17521900:17523823:17522852:17522960	FBgn0263197	2R	-	17522852	17522960	17521831	17521900	17523823	17523898	0.252
2R+:7629112:7634215:7630185:7630328	FBgn0263077	2R	+	7630185	7630328	7628800	7629112	7634215	7635000	0.252
2R+:22820478:22821148:22820668:22820816	FBgn0050271	2R	+	22820668	22820816	22820386	22820478	22821148	22821756	0.248
2R+:17420573:17423655:17421712:17421946	FBgn0022029	2R	+	17421712	17421946	17420406	17420573	17423655	17424134	0.248
2R-:18556410:18557802:18556723:18556984	FBgn0050115	2R	-	18556723	18556984	18554118	18556410	18557802	18558016	0.24
X+:18199148:18199773:18199346:18199494	FBgn0083228	X	+	18199346	18199494	18199123	18199148	18199773	18199822	0.233
3L+:16113365:16114311:16113895:16114141	FBgn0010280	3L	+	16113895	16114141	16113211	16113365	16114311	16114720	0.231
2R-:19546059:19573987:19564440:19564512	FBgn0003435	2R	-	19564440	19564512	19546011	19546059	19573987	19574066	0.225
2L-:18953573:18954271:18953673:18953790	FBgn0032726	2L	-	18953673	18953790	18953403	18953573	18954271	18954431	0.22
3L+:16113365:16114311:16113884:16114141	FBgn0010280	3L	+	16113884	16114141	16113211	16113365	16114311	16114843	0.216
4+:210680:212627:211574:211794	FBgn0024811	4	+	211574	211794	210223	210680	212627	213165	0.214
3R+:5486884:5487834:5487050:5487177	FBgn0051550	3R	+	5487050	5487177	5486234	5486884	5487834	5488307	0.21
2R-:18758126:18758450:18758224:18758284	FBgn0259682	2R	-	18758224	18758284	18758021	18758126	18758450	18758526	0.209
3R-:14275368:14286208:14276305:14277542	FBgn0003862	3R	-	14276305	14277542	14274191	14275368	14286208	14286284	0.206
3R-:6391988:6405741:6393731:6393911	FBgn0037443	3R	-	6393731	6393911	6391304	6391988	6405741	6405895	0.205
2R-:2522730:2565118:2562626:2562805	FBgn0058263	2R	-	2562626	2562805	2522572	2522730	2565118	2565385	0.202
4+:210680:212627:211627:211794	FBgn0024811	4	+	211627	211794	210223	210680	212627	212729	0.192
3L+:16113365:16114311:16113884:16114091	FBgn0010280	3L	+	16113884	16114091	16113211	16113365	16114311	16114843	0.192
3R-:27657955:27658468:27658066:27658113	FBgn0002772	3R	-	27658066	27658113	27657562	27657955	27658468	27658555	0.192
2R+:17420573:17423655:17421447:17421946	FBgn0022029	2R	+	17421447	17421946	17420406	17420573	17423655	17423963	0.192
3R-:19857684:19860885:19860646:19860761	FBgn0261984	3R	-	19860646	19860761	19857240	19857684	19860885	19861291	0.19
2L+:6920861:6923783:6922734:6922826	FBgn0004838	2L	+	6922734	6922826	6920703	6920861	6923783	6924400	0.19
2L+:21275806:21281131:21277229:21278429	FBgn0032938	2L	+	21277229	21278429	21275723	21275806	21281131	21281337	0.185
3L+:16113365:16114311:16113895:16114091	FBgn0010280	3L	+	16113895	16114091	16113211	16113365	16114311	16114843	0.183
2L+:21275806:21281131:21277196:21278429	FBgn0032938	2L	+	21277196	21278429	21275723	21275806	21281131	21281337	0.18
3R-:18197120:18199533:18199206:18199374	FBgn0011481	3R	-	18199206	18199374	18192493	18197120	18199533	18199595	0.179
X-:8905384:8906108:8905479:8905588	FBgn0011586	X	-	8905479	8905588	8904727	8905384	8906108	8906248	0.176
2L+:9521495:9533513:9523242:9523343	FBgn0032123	2L	+	9523242	9523343	9521209	9521495	9533513	9533751	0.174
2L-:2310870:2330655:2323350:2323449	FBgn0031413	2L	-	2323350	2323449	2310661	2310870	2330655	2330807	0.171
3L+:6550869:6562321:6551773:6551967	FBgn0042185	3L	+	6551773	6551967	6550737	6550869	6562321	6590835	0.163
2L+:9256696:9272465:9256892:9257206	FBgn0267252	2L	+	9256892	9257206	9256562	9256696	9272465	9272607	0.16
2L+:7821648:7822641:7821832:7822056	FBgn0027515	2L	+	7821832	7822056	7821549	7821648	7822641	7824028	0.159
3L-:11620665:11621213:11620951:11621103	FBgn0086254	3L	-	11620951	11621103	11620534	11620665	11621213	11621422	0.159
2R+:12612884:12615906:12614254:12614345	FBgn0266487	2R	+	12614254	12614345	12612739	12612884	12615906	12616724	0.154
3L+:12806337:12807092:12806855:12807010	FBgn0262714	3L	+	12806855	12807010	12805901	12806337	12807092	12808476	0.148
2R-:9179225:9186115:9185216:9185924	FBgn0002567	2R	-	9185216	9185924	9178829	9179225	9186115	9186342	0.146
2R+:12612884:12615906:12614143:12614345	FBgn0266487	2R	+	12614143	12614345	12612739	12612884	12615906	12616724	0.143
4+:467994:469156:468789:468998	FBgn0262731	4	+	468789	468998	467754	467994	469156	471476	0.123
2L+:7033018:7034483:7034198:7034273	FBgn0031883	2L	+	7034198	7034273	7032914	7033018	7034483	7034693	0.119
2L+:7033018:7035406:7034180:7034273	FBgn0031883	2L	+	7034180	7034273	7032897	7033018	7035406	7035561	0.103
2L+:20647788:20648419:20647963:20648248	FBgn0259936	2L	+	20647963	20648248	20647532	20647788	20648419	20648848	-0.097
X-:18636319:18637412:18636613:18636873	FBgn0027335	X	-	18636613	18636873	18635641	18636319	18637412	18637573	-0.109
3L-:17649246:17653991:17650558:17650626	FBgn0052177	3L	-	17650558	17650626	17647441	17649246	17653991	17654280	-0.112
2L-:19387769:19388039:19387861:19387936	FBgn0032774	2L	-	19387861	19387936	19387537	19387769	19388039	19388313	-0.117
4+:210680:211853:211589:211794	FBgn0024811	4	+	211589	211794	210557	210680	211853	211982	-0.125
2L+:21275806:21281131:21277277:21280447	FBgn0032938	2L	+	21277277	21280447	21275378	21275806	21281131	21282037	-0.125
2R-:5604516:5604709:5604582:5604650	FBgn0039969	2R	-	5604582	5604650	5604467	5604516	5604709	5604834	-0.126
2R-:4239156:4242760:4242088:4242699	FBgn0262117	2R	-	4242088	4242699	4238522	4239156	4242760	4242934	-0.1295
2L+:18631774:18660208:18649597:18649627	FBgn0032694	2L	+	18649597	18649627	18631742	18631774	18660208	18661776	-0.137
4+:210680:211853:211594:211792	FBgn0024811	4	+	211594	211792	210585	210680	211853	212274	-0.1385
2L-:9789615:9789790:9789674:9789732	FBgn0042174	2L	-	9789674	9789732	9789366	9789615	9789790	9790309	-0.14
X+:3721647:3781654:3724716:3724871	FBgn0283657	X	+	3724716	3724871	3720006	3721647	3781654	3783559	-0.144
4-:1038458:1045155:1043467:1043524	FBgn0264607	4	-	1043467	1043524	1038294	1038458	1045155	1045248	-0.145
4+:210680:211853:211574:211794	FBgn0024811	4	+	211574	211794	210223	210680	211853	212274	-0.145
4+:210680:211853:211627:211794	FBgn0024811	4	+	211627	211794	210223	210680	211853	212274	-0.146
2R+:1265293:1266191:1265342:1266052	FBgn0058191	2R	+	1265342	1266052	1265143	1265293	1266191	1266349	-0.15
3R+:31405956:31433458:31410361:31410401	FBgn0261988	3R	+	31410361	31410401	31405244	31405956	31433458	31433888	-0.151
2L+:7382175:7382757:7382421:7382661	FBgn0002938	2L	+	7382421	7382661	7381960	7382175	7382757	7383426	-0.151
3L+:25120985:25125543:25121617:25122986	FBgn0260008	3L	+	25121617	25122986	25120748	25120985	25125543	25126171	-0.154
3L+:25120985:25125543:25121617:25121813	FBgn0260008	3L	+	25121617	25121813	25120893	25120985	25125543	25126171	-0.156
3L+:25120985:25125543:25121617:25121817	FBgn0260008	3L	+	25121617	25121817	25120912	25120985	25125543	25126171	-0.156
4+:210680:211853:211591:211794	FBgn0024811	4	+	211591	211794	210223	210680	211853	211982	-0.16
4+:210680:211853:211594:211794	FBgn0024811	4	+	211594	211794	210223	210680	211853	212274	-0.161
2R+:24883734:24887222:24884525:24887144	FBgn0085442	2R	+	24884525	24887144	24883673	24883734	24887222	24888615	-0.166
3L+:13974775:13975916:13975716:13975848	FBgn0001216	3L	+	13975716	13975848	13974636	13974775	13975916	13977761	-0.167
3R+:20958167:20962214:20959358:20959380	FBgn0002921	3R	+	20959358	20959380	20958054	20958167	20962214	20962295	-0.171
4-:190061:193338:191301:191386	FBgn0039890	4	-	191301	191386	190002	190061	193338	193489	-0.171
2R-:4427997:4470769:4458306:4458517	FBgn0260798	2R	-	4458306	4458517	4407980	4427997	4470769	4471060	-0.178
4-:1192770:1193707:1193559:1193621	FBgn0039924	4	-	1193559	1193621	1192705	1192770	1193707	1195596	-0.179
2L-:1728232:1729549:1728302:1728384	FBgn0000579	2L	-	1728302	1728384	1728053	1728232	1729549	1729636	-0.184
2R+:1265293:1266191:1265342:1265583	FBgn0058191	2R	+	1265342	1265583	1264547	1265293	1266191	1266349	-0.187
4+:210680:211853:211589:211792	FBgn0024811	4	+	211589	211792	210585	210680	211853	212274	-0.1875
3R-:31756553:31757110:31756640:31757054	FBgn0017448	3R	-	31756640	31757054	31755853	31756553	31757110	31757468	-0.188
3R+:20958167:20962214:20959348:20959380	FBgn0002921	3R	+	20959348	20959380	20957733	20958167	20962214	20962295	-0.19
2R+:1265293:1266191:1265342:1265531	FBgn0058191	2R	+	1265342	1265531	1265195	1265293	1266191	1266349	-0.192
2L-:2310870:2357077:2323350:2323449	FBgn0031413	2L	-	2323350	2323449	2310661	2310870	2357077	2357356	-0.1935
3R-:27261940:27262226:27262115:27262160	FBgn0010328	3R	-	27262115	27262160	27260090	27261940	27262226	27262487	-0.1955
2L+:8980783:8981076:8980854:8981011	FBgn0040963	2L	+	8980854	8981011	8980658	8980783	8981076	8981432	-0.199
3R-:25747233:25749269:25749026:25749143	FBgn0066101	3R	-	25749026	25749143	25747006	25747233	25749269	25749389	-0.199
2R-:24978818:24984649:24979532:24979661	FBgn0010435	2R	-	24979532	24979661	24978565	24978818	24984649	24984794	-0.201
2L+:22927765:22938871:22938773:22938814	FBgn0002566	2L	+	22938773	22938814	22927437	22927765	22938871	22939087	-0.202
3L-:7926837:7927759:7927487:7927579	FBgn0024187	3L	-	7927487	7927579	7926024	7926837	7927759	7927820	-0.205
2R+:10888225:10888470:10888282:10888396	FBgn0050020	2R	+	10888282	10888396	10888075	10888225	10888470	10888821	-0.2075
3L-:20235677:20236433:20236119:20236328	FBgn0036958	3L	-	20236119	20236328	20235501	20235677	20236433	20239547	-0.21
2L-:19387769:19388039:19387851:19387936	FBgn0032774	2L	-	19387851	19387936	19387537	19387769	19388039	19388569	-0.211
2L+:22927765:22939353:22938773:22939305	FBgn0002566	2L	+	22938773	22939305	22925565	22927765	22939353	22939834	-0.212
X-:21628709:21629973:21628843:21629792	FBgn0024807	X	-	21628843	21629792	21628360	21628709	21629973	21630148	-0.212
3L-:18090610:18105580:18099400:18099486	FBgn0036773	3L	-	18099400	18099486	18090447	18090610	18105580	18106149	-0.214
2L+:21263123:21273323:21263722:21263786	FBgn0032938	2L	+	21263722	21263786	21262955	21263123	21273323	21273771	-0.222
3R+:20958167:20962214:20959347:20959380	FBgn0002921	3R	+	20959347	20959380	20957733	20958167	20962214	20962295	-0.222
3L+:19794159:19794898:19794223:19794396	FBgn0261283	3L	+	19794223	19794396	19793934	19794159	19794898	19796392	-0.224
3L+:19794159:19794898:19794223:19794325	FBgn0261283	3L	+	19794223	19794325	19793934	19794159	19794898	19796392	-0.226
2L+:22927765:22939353:22938903:22939305	FBgn0002566	2L	+	22938903	22939305	22927437	22927765	22939353	22939540	-0.228
2L+:22927765:22939353:22939153:22939305	FBgn0002566	2L	+	22939153	22939305	22925565	22927765	22939353	22939834	-0.229
3L+:16902191:16906822:16902377:16906750	FBgn0261565	3L	+	16902377	16906750	16902128	16902191	16906822	16907156	-0.23
X+:3176685:3245072:3189533:3189811	FBgn0000479	X	+	3189533	3189811	3176439	3176685	3245072	3246195	-0.247
2R-:5604516:5604709:5604588:5604650	FBgn0039969	2R	-	5604588	5604650	5604243	5604516	5604709	5604834	-0.252
2R+:23067307:23067946:23067644:23067838	FBgn0021979	2R	+	23067644	23067838	23067272	23067307	23067946	23070888	-0.254
2L+:8663251:8666035:8665445:8665518	FBgn0011259	2L	+	8665445	8665518	8663197	8663251	8666035	8672041	-0.262
3R+:20958167:20962214:20959236:20959380	FBgn0002921	3R	+	20959236	20959380	20958054	20958167	20962214	20962295	-0.264
3L+:7066726:7067554:7066814:7066967	FBgn0035734	3L	+	7066814	7066967	7066313	7066726	7067554	7067779	-0.265
2R+:4561059:4562844:4561519:4561677	FBgn0046692	2R	+	4561519	4561677	4560954	4561059	4562844	4563081	-0.265
2L-:2310870:2357077:2323350:2330810	FBgn0031413	2L	-	2323350	2330810	2310125	2310870	2357077	2357356	-0.2695
3L+:12806337:12807092:12806867:12807010	FBgn0262714	3L	+	12806867	12807010	12805901	12806337	12807092	12808476	-0.27
2R+:21293789:21294053:21293853:21293878	FBgn0016726	2R	+	21293853	21293878	21293767	21293789	21294053	21294165	-0.283
3L-:7364961:7367558:7366441:7366516	FBgn0035772	3L	-	7366441	7366516	7364583	7364961	7367558	7367984	-0.29
X-:1682429:1683096:1682697:1682928	FBgn0023531	X	-	1682697	1682928	1681807	1682429	1683096	1684557	-0.2905
3R+:9246942:9248824:9247244:9247321	FBgn0037664	3R	+	9247244	9247321	9246648	9246942	9248824	9248973	-0.291
3L+:7066726:7067554:7066860:7066967	FBgn0035734	3L	+	7066860	7066967	7066313	7066726	7067554	7067779	-0.298
X-:2493215:2499210:2495611:2495728	FBgn0284408	X	-	2495611	2495728	2492987	2493215	2499210	2499678	-0.3005
3R-:31881871:31931774:31921632:31921674	FBgn0011224	3R	-	31921632	31921674	31881747	31881871	31931774	31932614	-0.31
2R-:24978818:24984649:24979534:24979661	FBgn0010435	2R	-	24979534	24979661	24978565	24978818	24984649	24984794	-0.315
2L+:21263123:21273323:21263738:21263786	FBgn0032938	2L	+	21263738	21263786	21262955	21263123	21273323	21274139	-0.317
2R+:12449782:12451974:12450068:12451712	FBgn0033739	2R	+	12450068	12451712	12448311	12449782	12451974	12452916	-0.317
X-:12573409:12581571:12573724:12573859	FBgn0030400	X	-	12573724	12573859	12572771	12573409	12581571	12583193	-0.318
2R+:21293789:21294053:21293849:21293878	FBgn0016726	2R	+	21293849	21293878	21293767	21293789	21294053	21294165	-0.321
4+:960038:962400:962250:962347	FBgn0264822	4	+	962250	962347	959674	960038	962400	962692	-0.3215
X-:1682429:1683096:1682697:1682781	FBgn0023531	X	-	1682697	1682781	1682366	1682429	1683096	1683260	-0.323
2R+:4561059:4562844:4561530:4561677	FBgn0046692	2R	+	4561530	4561677	4560954	4561059	4562844	4563081	-0.323
2L-:2310870:2357077:2323352:2323449	FBgn0031413	2L	-	2323352	2323449	2310125	2310870	2357077	2357356	-0.3265
3R+:9592185:9621518:9607912:9607974	FBgn0037720	3R	+	9607912	9607974	9591928	9592185	9621518	9622417	-0.332
4-:188169:188424:188229:188369	FBgn0039890	4	-	188229	188369	187996	188169	188424	188523	-0.339
3R+:7193688:7195693:7194197:7194458	FBgn0086372	3R	+	7194197	7194458	7193592	7193688	7195693	7195895	-0.339
3R-:25747233:25749269:25748102:25749143	FBgn0066101	3R	-	25748102	25749143	25744979	25747233	25749269	25754485	-0.343
X-:1682429:1683096:1682862:1682928	FBgn0023531	X	-	1682862	1682928	1682366	1682429	1683096	1683260	-0.353
2L-:21578529:21578730:21578589:21578676	FBgn0016919	2L	-	21578589	21578676	21578291	21578529	21578730	21579624	-0.356
3R-:26258041:26261153:26259801:26259845	FBgn0000064	3R	-	26259801	26259845	26257224	26258041	26261153	26261412	-0.357
3L-:3930996:3935485:3933246:3933389	FBgn0004910	3L	-	3933246	3933389	3930957	3930996	3935485	3935617	-0.359
2L-:11160336:11162983:11161554:11161834	FBgn0259822	2L	-	11161554	11161834	11159879	11160336	11162983	11163098	-0.364
3L+:21845235:21907345:21875296:21875325	FBgn0262737	3L	+	21875296	21875325	21844787	21845235	21907345	21907920	-0.366
2L-:11160336:11162983:11162261:11162525	FBgn0259822	2L	-	11162261	11162525	11159879	11160336	11162983	11163098	-0.369
2R+:12735119:12748912:12738435:12738504	FBgn0261545	2R	+	12738435	12738504	12734920	12735119	12748912	12749461	-0.37
3R+:24854086:24854361:24854224:24854296	FBgn0039234	3R	+	24854224	24854296	24853875	24854086	24854361	24854869	-0.387
3L+:12003294:12005253:12004395:12004545	FBgn0036240	3L	+	12004395	12004545	12003154	12003294	12005253	12006192	-0.388
4+:738988:742402:739948:739981	FBgn0005666	4	+	739948	739981	738952	738988	742402	742550	-0.389
3R+:24854086:24854361:24854224:24854300	FBgn0039234	3R	+	24854224	24854300	24853602	24854086	24854361	24854869	-0.391
2R+:1265293:1266191:1265369:1265531	FBgn0058191	2R	+	1265369	1265531	1265170	1265293	1266191	1266349	-0.395
X-:6125095:6126244:6125951:6125975	FBgn0264386	X	-	6125951	6125975	6124756	6125095	6126244	6126857	-0.395
3R+:24854086:24854361:24854224:24854302	FBgn0039234	3R	+	24854224	24854302	24853875	24854086	24854361	24854569	-0.3955
X+:1774222:1778611:1778369:1778560	FBgn0026086	X	+	1778369	1778560	1773724	1774222	1778611	1778699	-0.398
2R-:6729073:6731439:6730300:6731266	FBgn0010482	2R	-	6730300	6731266	6728590	6729073	6731439	6731490	-0.404
2R-:6729073:6731439:6730072:6731266	FBgn0010482	2R	-	6730072	6731266	6726836	6729073	6731439	6731733	-0.423
3R+:11238609:11238956:11238810:11238900	FBgn0051388	3R	+	11238810	11238900	11238052	11238609	11238956	11239041	-0.4315
4-:188169:188424:188229:188331	FBgn0039890	4	-	188229	188331	185977	188169	188424	189248	-0.4395
2R-:8160929:8161410:8161032:8161268	FBgn0033271	2R	-	8161032	8161268	8160054	8160929	8161410	8161565	-0.447
2R-:2204165:2261828:2261671:2261770	FBgn0263780	2R	-	2261671	2261770	2203943	2204165	2261828	2262115	-0.447
X+:3176685:3245072:3189697:3189811	FBgn0000479	X	+	3189697	3189811	3176439	3176685	3245072	3246685	-0.448
2R+:4744637:4749189:4744769:4744894	FBgn0039994	2R	+	4744769	4744894	4744464	4744637	4749189	4749386	-0.4525
3R+:24695417:24703117:24696090:24696126	FBgn0003429	3R	+	24696090	24696126	24695340	24695417	24703117	24703307	-0.455
3L-:9401367:9401784:9401580:9401718	FBgn0015218	3L	-	9401580	9401718	9400582	9401367	9401784	9401805	-0.466
3R+:31405956:31433458:31410353:31410401	FBgn0261988	3R	+	31410353	31410401	31405244	31405956	31433458	31433888	-0.4685
2L+:7034273:7035406:7034764:7034910	FBgn0031883	2L	+	7034764	7034910	7034198	7034273	7035406	7035561	-0.473
3R+:26727379:26729766:26727819:26727918	FBgn0040608	3R	+	26727819	26727918	26727313	26727379	26729766	26730117	-0.478
2L+:5662981:5668942:5668748:5668871	FBgn0031728	2L	+	5668748	5668871	5662848	5662981	5668942	5670838	-0.479
3R-:31404604:31405270:31404652:31404800	FBgn0039846	3R	-	31404652	31404800	31403935	31404604	31405270	31405452	-0.481
X+:176404:196274:187568:187609	FBgn0284435	X	+	187568	187609	175972	176404	196274	197415	-0.481
4+:610896:613614:611264:611438	FBgn0025936	4	+	611264	611438	610683	610896	613614	613795	-0.485
3R+:11200568:11206905:11206520:11206625	FBgn0261808	3R	+	11206520	11206625	11200408	11200568	11206905	11207138	-0.49
2L+:7034273:7035406:7034764:7034912	FBgn0031883	2L	+	7034764	7034912	7034198	7034273	7035406	7035561	-0.491
4-:930101:930647:930511:930533	FBgn0023213	4	-	930511	930533	930079	930101	930647	930715	-0.492
2R-:2119244:2261828:2245971:2246006	FBgn0263780	2R	-	2245971	2246006	2118976	2119244	2261828	2262115	-0.499
2L+:20647788:20648784:20647963:20648479	FBgn0259936	2L	+	20647963	20648479	20647532	20647788	20648784	20648848	-0.5
3R+:15388910:15391125:15390021:15390102	FBgn0262483	3R	+	15390021	15390102	15388674	15388910	15391125	15391743	-0.508
4-:1015620:1026769:1022241:1022328	FBgn0025741	4	-	1022241	1022328	1014965	1015620	1026769	1027101	-0.51
4+:446231:447100:446820:446987	FBgn0016126	4	+	446820	446987	446092	446231	447100	447235	-0.51
2L-:2310870:2357077:2330668:2330810	FBgn0031413	2L	-	2330668	2330810	2310125	2310870	2357077	2357356	-0.5145
3R-:12122421:12123292:12122955:12123039	FBgn0037992	3R	-	12122955	12123039	12122170	12122421	12123292	12123378	-0.517
2R+:4744637:4749189:4747785:4747924	FBgn0039994	2R	+	4747785	4747924	4744464	4744637	4749189	4749221	-0.522
3L+:7467075:7467249:7467128:7467187	FBgn0035786	3L	+	7467128	7467187	7466818	7467075	7467249	7467424	-0.525
2R+:15459267:15465357:15464470:15464686	FBgn0263980	2R	+	15464470	15464686	15458898	15459267	15465357	15465491	-0.526
3L+:132055:135457:135303:135384	FBgn0020386	3L	+	135303	135384	131811	132055	135457	136335	-0.549
3L+:132055:135457:135313:135384	FBgn0020386	3L	+	135313	135384	131811	132055	135457	136335	-0.551
2R+:21652563:21653642:21653218:21653349	FBgn0034644	2R	+	21653218	21653349	21652436	21652563	21653642	21653832	-0.551
4+:308289:309538:308412:308574	FBgn0026777	4	+	308412	308574	308092	308289	309538	309633	-0.5605
2L-:2310870:2357077:2330655:2330810	FBgn0031413	2L	-	2330655	2330810	2310661	2310870	2357077	2357356	-0.563
3L+:23746544:23747950:23747758:23747812	FBgn0040056	3L	+	23747758	23747812	23746189	23746544	23747950	23748060	-0.564
4+:308289:309538:308409:308574	FBgn0026777	4	+	308409	308574	308092	308289	309538	309633	-0.567
2R+:15459267:15463297:15460872:15461226	FBgn0263980	2R	+	15460872	15461226	15458898	15459267	15463297	15463846	-0.578
2L-:2323449:2357077:2330668:2330810	FBgn0031413	2L	-	2330668	2330810	2310661	2323449	2357077	2357356	-0.5945
3R-:17886541:17889594:17887420:17887543	FBgn0053547	3R	-	17887420	17887543	17886148	17886541	17889594	17889780	-0.61
3R-:31793470:31793876:31793658:31793810	FBgn0039877	3R	-	31793658	31793810	31792143	31793470	31793876	31793907	-0.623
2R-:929309:951126:949870:949946	FBgn0069969	2R	-	949870	949946	929292	929309	951126	951252	-0.6255
3R+:19753860:19760264:19757814:19757885	FBgn0024963	3R	+	19757814	19757885	19753747	19753860	19760264	19760334	-0.628
3L+:17425517:17425909:17425578:17425639	FBgn0040793	3L	+	17425578	17425639	17425476	17425517	17425909	17426282	-0.64
X-:19782508:19783505:19782801:19783023	FBgn0259789	X	-	19782801	19783023	19775986	19782508	19783505	19783548	-0.667
2R-:929309:951126:946775:949946	FBgn0069969	2R	-	946775	949946	929271	929309	951126	951252	-0.673
2L-:2310870:2357077:2330668:2330807	FBgn0031413	2L	-	2330668	2330807	2310125	2310870	2357077	2357356	-0.687
3R+:26171038:26183799:26171300:26171455	FBgn0051323	3R	+	26171300	26171455	26170846	26171038	26183799	26184221	-0.7
3L-:15852697:15859811:15855756:15856353	FBgn0264908	3L	-	15855756	15856353	15852694	15852697	15859811	15860026	-0.706
2L-:2323449:2357077:2330655:2330810	FBgn0031413	2L	-	2330655	2330810	2323352	2323449	2357077	2357356	-0.734
2R-:5120948:5121982:5121686:5121840	FBgn0026238	2R	-	5121686	5121840	5120762	5120948	5121982	5122247	-0.743
2L-:9703605:9705779:9704065:9704309	FBgn0051710	2L	-	9704065	9704309	9702963	9703605	9705779	9705954	-0.747
2R+:1590662:1590939:1590715:1590875	FBgn0039993	2R	+	1590715	1590875	1590649	1590662	1590939	1591088	-0.81
2R-:14945227:14946149:14945822:14946046	FBgn0261854	2R	-	14945822	14946046	14944457	14945227	14946149	14946417	-0.889
2L-:2323449:2357077:2330655:2330807	FBgn0031413	2L	-	2330655	2330807	2323352	2323449	2357077	2357356	-0.89
2L-:2310870:2357077:2330655:2330807	FBgn0031413	2L	-	2330655	2330807	2310125	2310870	2357077	2357356	-0.9445
RI
IndexID	GeneID	chr	strand	riExonStart_0base	riExonEnd	upstreamES	upstreamEE	downstreamES	downstreamEE	Delta_PSI
2L-19508265:19508325	FBgn0032796	2L	-	19507489	19508764	19507489	19508265	19508325	19508764	0.876
2L-9961617:9961728	FBgn0032172	2L	-	9959247	9962059	9959247	9961617	9961728	9962059	0.826
2L-10002617:10002723	FBgn0051875	2L	-	10002523	10002736	10002523	10002617	10002723	10002736	0.822
2L+2752840:2753371	FBgn0031453	2L	+	2752799	2753660	2752799	2752840	2753371	2753660	0.703
2R-12878710:12879051	FBgn0013305	2R	-	12878384	12879146	12878384	12878710	12879051	12879146	0.632
2L-18674060:18674113	FBgn0261349	2L	-	18673683	18674277	18673683	18674060	18674113	18674277	0.631
2L+9256814:9256892	FBgn0267252	2L	+	9256562	9257206	9256562	9256814	9256892	9257206	0.6255
X+13996523:13996615	FBgn0000173	X	+	13996344	13999805	13996344	13996523	13996615	13999805	0.601
2R+15676544:15676605	FBgn0266636	2R	+	15676440	15676845	15676440	15676544	15676605	15676845	0.596
2L+8995275:8995329	FBgn0032086	2L	+	8995088	8995617	8995088	8995275	8995329	8995617	0.533
2L-10002617:10002675	FBgn0051875	2L	-	10002527	10002736	10002527	10002617	10002675	10002736	0.494
2L-18675508:18675565	FBgn0086681	2L	-	18675182	18675957	18675182	18675508	18675565	18675957	0.491
3R+14316203:14316310	FBgn0011474	3R	+	14316037	14316867	14316037	14316203	14316310	14316867	0.451
3R+4395728:4395889	FBgn0267661	3R	+	4395548	4396303	4395548	4395728	4395889	4396303	0.423
3R-15175863:15176183	FBgn0038294	3R	-	15175624	15176293	15175624	15175863	15176183	15176293	0.415
3R-9014803:9014867	FBgn0037655	3R	-	9014757	9014909	9014757	9014803	9014867	9014909	0.413
2L-6864352:6864418	FBgn0031865	2L	-	6864031	6864639	6864031	6864352	6864418	6864639	0.405
4+261724:261776	FBgn0259216	4	+	261573	262062	261573	261724	261776	262062	0.387
4-1060634:1060740	FBgn0011642	4	-	1059418	1060918	1059418	1060634	1060740	1060918	0.386
2L-21308995:21310000	FBgn0032940	2L	-	21304824	21310050	21304824	21308995	21310000	21310050	0.383
2R+17491365:17491424	FBgn0050104	2R	+	17491214	17491681	17491214	17491365	17491424	17491681	0.382
2R+15230246:15230307	FBgn0265508	2R	+	15229690	15232665	15229690	15230246	15230307	15232665	0.38
3L+9144294:9144393	FBgn0263456	3L	+	9143929	9145693	9143929	9144294	9144393	9145693	0.379
X+19506237:19506292	FBgn0027621	X	+	19505912	19509350	19505912	19506237	19506292	19509350	0.37
4+459907:460055	FBgn0266619	4	+	459767	461413	459767	459907	460055	461413	0.368
2L-20966080:20966303	FBgn0250867	2L	-	20965519	20968967	20965519	20966080	20966303	20968967	0.362
2L+2856568:2856630	FBgn0015521	2L	+	2856376	2857029	2856376	2856568	2856630	2857029	0.354
2R+15229627:15229690	FBgn0265508	2R	+	15227405	15230246	15227405	15229627	15229690	15230246	0.3485
3L-20963392:20963448	FBgn0037040	3L	-	20963047	20963620	20963047	20963392	20963448	20963620	0.339
3L-25755202:25755263	FBgn0040001	3L	-	25754852	25755538	25754852	25755202	25755263	25755538	0.339
3L-22262696:22262757	FBgn0028500	3L	-	22260623	22262921	22260623	22262696	22262757	22262921	0.33
3R+8713770:8713831	FBgn0037612	3R	+	8712932	8714104	8712932	8713770	8713831	8714104	0.327
3L+224183:224972	FBgn0262109	3L	+	224105	225140	224105	224183	224972	225140	0.323
2R-14946090:14946149	FBgn0261854	2R	-	14945113	14946603	14945113	14946090	14946149	14946603	0.321
X-21628754:21628847	FBgn0024807	X	-	21628360	21629792	21628360	21628754	21628847	21629792	0.32
2R+19442556:19442617	FBgn0013325	2R	+	19442442	19442740	19442442	19442556	19442617	19442740	0.318
X-141155:141215	FBgn0267029	X	-	140972	141256	140972	141155	141215	141256	0.308
3L-25760099:25760151	FBgn0040001	3L	-	25758281	25760669	25758281	25760099	25760151	25760669	0.303
2R+9896693:9896755	FBgn0285892	2R	+	9896167	9897690	9896167	9896693	9896755	9897690	0.301
2R+23067838:23067946	FBgn0021979	2R	+	23067631	23068128	23067631	23067838	23067946	23068128	0.299
2L+14277400:14277461	FBgn0052971	2L	+	14277312	14278002	14277312	14277400	14277461	14278002	0.299
3L+15602515:15602664	FBgn0036518	3L	+	15601232	15603119	15601232	15602515	15602664	15603119	0.298
2R-3943138:3943195	FBgn0262124	2R	-	3942933	3943335	3942933	3943138	3943195	3943335	0.2925
X-6687302:6687362	FBgn0265362	X	-	6686962	6687420	6686962	6687302	6687362	6687420	0.292
3R-12459908:12459972	FBgn0038056	3R	-	12459199	12460203	12459199	12459908	12459972	12460203	0.291
2L+21311017:21311192	FBgn0000370	2L	+	21310865	21311531	21310865	21311017	21311192	21311531	0.288
3R+19403822:19403892	FBgn0038704	3R	+	19403609	19404118	19403609	19403822	19403892	19404118	0.287
4+136387:136690	FBgn0052000	4	+	136271	137167	136271	136387	136690	137167	0.286
2L-3712445:3712767	FBgn0051955	2L	-	3712153	3712866	3712153	3712445	3712767	3712866	0.285
3R-25678537:25678595	FBgn0039355	3R	-	25677527	25678682	25677527	25678537	25678595	25678682	0.284
3R-11625413:11625474	FBgn0037923	3R	-	11625268	11626415	11625268	11625413	11625474	11626415	0.283
2L+14615643:14616215	FBgn0000056	2L	+	14615551	14616437	14615551	14615643	14616215	14616437	0.282
2R+21293789:21293849	FBgn0016726	2R	+	21293767	21294161	21293767	21293789	21293849	21294161	0.281
X-21628754:21628843	FBgn0024807	X	-	21628360	21629792	21628360	21628754	21628843	21629792	0.278
2L-19508265:19508351	FBgn0032796	2L	-	19507489	19508764	19507489	19508265	19508351	19508764	0.278
2R+15149096:15149163	FBgn0033994	2R	+	15148883	15149709	15148883	15149096	15149163	15149709	0.275
2L+7033018:7034483	FBgn0031883	2L	+	7032903	7034693	7032903	7033018	7034483	7034693	0.271
2R+4673062:4673113	FBgn0040005	2R	+	4672277	4673223	4672277	4673062	4673113	4673223	0.2685
3L+9379082:9379166	FBgn0263492	3L	+	9378159	9381119	9378159	9379082	9379166	9381119	0.268
2L+23173181:23173369	FBgn0265254	2L	+	23173072	23173465	23173072	23173181	23173369	23173465	0.267
4-273712:273760	FBgn0042696	4	-	273114	273916	273114	273712	273760	273916	0.267
3R+20907153:20907211	FBgn0038840	3R	+	20907037	20907361	20907037	20907153	20907211	20907361	0.261
2L+4467003:4467062	FBgn0031611	2L	+	4465379	4468022	4465379	4467003	4467062	4468022	0.261
2R-3943141:3943195	FBgn0262124	2R	-	3942933	3943335	3942933	3943141	3943195	3943335	0.2575
3R-26425024:26425076	FBgn0040606	3R	-	26424697	26425102	26424697	26425024	26425076	26425102	0.256
2L-4458057:4458162	FBgn0285948	2L	-	4457739	4458364	4457739	4458057	4458162	4458364	0.255
3R+10851488:10851548	FBgn0259740	3R	+	10849960	10851788	10849960	10851488	10851548	10851788	0.255
X-19741168:19744220	FBgn0031066	X	-	19740536	19744335	19740536	19741168	19744220	19744335	0.251
2R-7489570:7489819	FBgn0259745	2R	-	7489332	7489823	7489332	7489570	7489819	7489823	0.25
3L+147646:147699	FBgn0035099	3L	+	147452	147883	147452	147646	147699	147883	0.249
3R-26425019:26425076	FBgn0040606	3R	-	26424697	26425102	26424697	26425019	26425076	26425102	0.246
2R+5702812:5702866	FBgn0259978	2R	+	5702674	5704216	5702674	5702812	5702866	5704216	0.24
2R-11968479:11968546	FBgn0033669	2R	-	11968283	11968654	11968283	11968479	11968546	11968654	0.238
2L+6735730:6735783	FBgn0031853	2L	+	6735543	6735900	6735543	6735730	6735783	6735900	0.236
3L+361699:361752	FBgn0035137	3L	+	361471	364903	361471	361699	361752	364903	0.235
3L+21566441:21566505	FBgn0037101	3L	+	21566325	21566599	21566325	21566441	21566505	21566599	0.234
2L+8535845:8535917	FBgn0028394	2L	+	8535785	8536268	8535785	8535845	8535917	8536268	0.233
3L-25755538:25755783	FBgn0040001	3L	-	25755263	25756396	25755263	25755538	25755783	25756396	0.232
3L+27267283:27267591	FBgn0028697	3L	+	27267255	27267918	27267255	27267283	27267591	27267918	0.229
2L-21146885:21146948	FBgn0086251	2L	-	21145136	21148136	21145136	21146885	21146948	21148136	0.229
2L+21758142:21758201	FBgn0032961	2L	+	21758009	21758359	21758009	21758142	21758201	21758359	0.228
2R+4673059:4673113	FBgn0040005	2R	+	4672277	4673223	4672277	4673059	4673113	4673223	0.2225
3L+23339369:23339429	FBgn0052230	3L	+	23339325	23339680	23339325	23339369	23339429	23339680	0.2225
2R-7961782:7961842	FBgn0026361	2R	-	7960132	7961921	7960132	7961782	7961842	7961921	0.221
2R-5604650:5604709	FBgn0039969	2R	-	5604610	5604834	5604610	5604650	5604709	5604834	0.2205
2L+9957329:9957428	FBgn0032170	2L	+	9957294	9958885	9957294	9957329	9957428	9958885	0.22
3L-20375554:20375617	FBgn0001247	3L	-	20375419	20375896	20375419	20375554	20375617	20375896	0.216
2L+155429:155545	FBgn0031228	2L	+	155334	156030	155334	155429	155545	156030	0.216
X+17302786:17302838	FBgn0030838	X	+	17302469	17303390	17302469	17302786	17302838	17303390	0.2125
2R-10325235:10325310	FBgn0261698	2R	-	10325189	10325547	10325189	10325235	10325310	10325547	0.212
3L-8725680:8725742	FBgn0264696	3L	-	8725519	8725774	8725519	8725680	8725742	8725774	0.212
2R+18503661:18503740	FBgn0034354	2R	+	18503607	18503849	18503607	18503661	18503740	18503849	0.209
2L-13775047:13775254	FBgn0028540	2L	-	13774339	13775808	13774339	13775047	13775254	13775808	0.209
3R-29499315:29499371	FBgn0039668	3R	-	29499121	29499992	29499121	29499315	29499371	29499992	0.2045
4-1229515:1229579	FBgn0027101	4	-	1228652	1230118	1228652	1229515	1229579	1230118	0.199
2R+9844904:9844989	FBgn0033453	2R	+	9844621	9845221	9844621	9844904	9844989	9845221	0.198
2L+7032839:7032903	FBgn0031883	2L	+	7032720	7035561	7032720	7032839	7032903	7035561	0.197
3L+15144535:15144668	FBgn0036484	3L	+	15144354	15146046	15144354	15144535	15144668	15146046	0.187
3L+22283138:22283202	FBgn0025702	3L	+	22282903	22284335	22282903	22283138	22283202	22284335	0.186
X+21117404:21117458	FBgn0031161	X	+	21117158	21118771	21117158	21117404	21117458	21118771	0.179
3R-23692360:23692417	FBgn0027512	3R	-	23692070	23692812	23692070	23692360	23692417	23692812	0.1775
2R-14992901:14992954	FBgn0033990	2R	-	14992331	14993428	14992331	14992901	14992954	14993428	0.1765
X+21117411:21117458	FBgn0031161	X	+	21117160	21117615	21117160	21117411	21117458	21117615	0.175
2R-10356376:10356487	FBgn0261686	2R	-	10356170	10356800	10356170	10356376	10356487	10356800	0.171
2R+10110173:10110231	FBgn0003071	2R	+	10110105	10110547	10110105	10110173	10110231	10110547	0.17
X-15889964:15890031	FBgn0030703	X	-	15889301	15890109	15889301	15889964	15890031	15890109	0.17
2R-24939854:24939905	FBgn0035082	2R	-	24939705	24940483	24939705	24939854	24939905	24940483	0.1695
2R+9845221:9845327	FBgn0033453	2R	+	9844989	9845512	9844989	9845221	9845327	9845512	0.169
3R+19157539:19157596	FBgn0002962	3R	+	19157237	19158985	19157237	19157539	19157596	19158985	0.166
2L-8212692:8212766	FBgn0032000	2L	-	8212038	8212902	8212038	8212692	8212766	8212902	0.164
4-461047:461504	FBgn0026262	4	-	460713	462328	460713	461047	461504	462328	0.162
2R-9865227:9865289	FBgn0011241	2R	-	9865123	9865354	9865123	9865227	9865289	9865354	0.162
2R-5362885:5363062	FBgn0033021	2R	-	5362829	5363104	5362829	5362885	5363062	5363104	0.159
2R+12437571:12437646	FBgn0033739	2R	+	12437344	12437890	12437344	12437571	12437646	12437890	0.156
3R+12414756:12414870	FBgn0082831	3R	+	12414351	12416582	12414351	12414756	12414870	12416582	0.1555
3L-22262696:22262753	FBgn0028500	3L	-	22260623	22262921	22260623	22262696	22262753	22262921	0.152
3L-9401367:9401656	FBgn0015218	3L	-	9401039	9401805	9401039	9401367	9401656	9401805	0.147
2R-6632140:6632323	FBgn0262736	2R	-	6627731	6632384	6627731	6632140	6632323	6632384	0.146
3R+14327183:14327252	FBgn0038224	3R	+	14327067	14327735	14327067	14327183	14327252	14327735	0.146
3L+225140:225725	FBgn0262109	3L	+	224972	225849	224972	225140	225725	225849	0.145
3L+18821249:18821306	FBgn0036815	3L	+	18821172	18822353	18821172	18821249	18821306	18822353	0.1445
3L+20771608:20771667	FBgn0016696	3L	+	20771527	20771864	20771527	20771608	20771667	20771864	0.143
2L-8126698:8126756	FBgn0031987	2L	-	8125667	8126890	8125667	8126698	8126756	8126890	0.137
2R-21606193:21606467	FBgn0034638	2R	-	21605675	21606617	21605675	21606193	21606467	21606617	0.136
2L-16742442:16742625	FBgn0261068	2L	-	16742314	16742986	16742314	16742442	16742625	16742986	0.135
2R+5653916:5653968	FBgn0027507	2R	+	5653675	5656778	5653675	5653916	5653968	5656778	0.13
2R-13198159:13198212	FBgn0053182	2R	-	13187393	13198337	13187393	13198159	13198212	13198337	0.129
X+935459:935580	FBgn0040340	X	+	935425	935709	935425	935459	935580	935709	0.129
4+446747:446820	FBgn0016126	4	+	446743	446987	446743	446747	446820	446987	0.125
3L+12137295:12137352	FBgn0036255	3L	+	12137158	12137559	12137158	12137295	12137352	12137559	0.123
2L+3466228:3466315	FBgn0021967	2L	+	3466156	3466416	3466156	3466228	3466315	3466416	0.122
X-18090237:18090316	FBgn0030892	X	-	18089982	18090509	18089982	18090237	18090316	18090509	0.119
4+1221949:1222005	FBgn0263112	4	+	1221707	1222164	1221707	1221949	1222005	1222164	0.1095
2L-22536565:22536620	FBgn0064225	2L	-	22536536	22536687	22536536	22536565	22536620	22536687	0.097
2L+2770191:2770258	FBgn0031459	2L	+	2770134	2770400	2770134	2770191	2770258	2770400	0.091
2R-11380793:11381572	FBgn0033631	2R	-	11380346	11381594	11380346	11380793	11381572	11381594	-0.094
2R-7469225:7469359	FBgn0010548	2R	-	7469109	7469557	7469109	7469225	7469359	7469557	-0.104
3L+1857403:1857509	FBgn0035283	3L	+	1857164	1859047	1857164	1857403	1857509	1859047	-0.107
2L+2736229:2736310	FBgn0031449	2L	+	2736129	2736430	2736129	2736229	2736310	2736430	-0.128
3R+17541801:17542414	FBgn0025571	3R	+	17541666	17542818	17541666	17541801	17542414	17542818	-0.129
4+243748:245179	FBgn0039897	4	+	243633	245903	243633	243748	245179	245903	-0.129
3L-22717080:22717193	FBgn0037182	3L	-	22716970	22717276	22716970	22717080	22717193	22717276	-0.1295
3L-14031017:14031388	FBgn0061515	3L	-	14030806	14031706	14030806	14031017	14031388	14031706	-0.142
2L+110877:111004	FBgn0005278	2L	+	110754	111117	110754	110877	111004	111117	-0.149
3R+20958167:20959348	FBgn0002921	3R	+	20957733	20959380	20957733	20958167	20959348	20959380	-0.15
2R-11281150:11281273	FBgn0033607	2R	-	11280483	11281632	11280483	11281150	11281273	11281632	-0.162
2R-20621317:20621459	FBgn0034528	2R	-	20620913	20623429	20620913	20621317	20621459	20623429	-0.181
3R-6001736:6002062	FBgn0003261	3R	-	6001557	6002721	6001557	6001736	6002062	6002721	-0.1815
2R-13179013:13179587	FBgn0033802	2R	-	13176093	13185112	13176093	13179013	13179587	13185112	-0.1825
3R-7219293:7219357	FBgn0037486	3R	-	7219250	7219439	7219250	7219293	7219357	7219439	-0.183
3R+13021642:13024799	FBgn0020496	3R	+	13021419	13025044	13021419	13021642	13024799	13025044	-0.1835
3R+5226978:5227353	FBgn0037299	3R	+	5226157	5227526	5226157	5226978	5227353	5227526	-0.184
X+17857358:17857472	FBgn0030876	X	+	17857111	17857650	17857111	17857358	17857472	17857650	-0.192
3R+11952238:11952640	FBgn0051211	3R	+	11952181	11952765	11952181	11952238	11952640	11952765	-0.197
3R+11951825:11952181	FBgn0051211	3R	+	11951722	11952238	11951722	11951825	11952181	11952238	-0.198
2R+9889995:9890065	FBgn0050008	2R	+	9889877	9890160	9889877	9889995	9890065	9890160	-0.2
4-1060659:1060740	FBgn0011642	4	-	1060412	1060918	1060412	1060659	1060740	1060918	-0.201
X+2714237:2714323	FBgn0024991	X	+	2714078	2714453	2714078	2714237	2714323	2714453	-0.2065
2L+12737618:12737958	FBgn0032456	2L	+	12737397	12738176	12737397	12737618	12737958	12738176	-0.209
2R-22601370:22601529	FBgn0034742	2R	-	22601212	22601815	22601212	22601370	22601529	22601815	-0.215
2R-18758126:18758224	FBgn0259682	2R	-	18758072	18758284	18758072	18758126	18758224	18758284	-0.221
2R+9084601:9084661	FBgn0033371	2R	+	9084420	9085322	9084420	9084601	9084661	9085322	-0.223
3R-6003098:6003672	FBgn0003261	3R	-	6002062	6003911	6002062	6003098	6003672	6003911	-0.227
2R-11651224:11651323	FBgn0033639	2R	-	11650814	11651616	11650814	11651224	11651323	11651616	-0.23
2L+18710385:18710440	FBgn0032705	2L	+	18709543	18711297	18709543	18710385	18710440	18711297	-0.2325
2L+18827650:18827710	FBgn0027070	2L	+	18827509	18827886	18827509	18827650	18827710	18827886	-0.234
4-883641:884045	FBgn0025726	4	-	883566	884120	883566	883641	884045	884120	-0.235
2R+1072045:1072250	FBgn0003256	2R	+	1071974	1076761	1071974	1072045	1072250	1076761	-0.236
3R+26867095:26867380	FBgn0001197	3R	+	26866928	26867486	26866928	26867095	26867380	26867486	-0.249
2R-18758284:18758450	FBgn0259682	2R	-	18758224	18758583	18758224	18758284	18758450	18758583	-0.2495
2R-18757977:18758030	FBgn0259682	2R	-	18757628	18758126	18757628	18757977	18758030	18758126	-0.251
3L+15602515:15602946	FBgn0036518	3L	+	15601232	15603119	15601232	15602515	15602946	15603119	-0.256
3R+5486884:5487050	FBgn0051550	3R	+	5486234	5487177	5486234	5486884	5487050	5487177	-0.2575
3R-8289594:8289747	FBgn0037563	3R	-	8289394	8290578	8289394	8289594	8289747	8290578	-0.258
3R-6364438:6364555	FBgn0261641	3R	-	6362837	6365154	6362837	6364438	6364555	6365154	-0.261
3R-9767878:9768363	FBgn0024330	3R	-	9767176	9768502	9767176	9767878	9768363	9768502	-0.266
3L-8985247:8985976	FBgn0263199	3L	-	8985052	8986091	8985052	8985247	8985976	8986091	-0.267
3L+15602515:15603044	FBgn0036518	3L	+	15601232	15603119	15601232	15602515	15603044	15603119	-0.268
2L-7219130:7219859	FBgn0031897	2L	-	7209522	7220033	7209522	7219130	7219859	7220033	-0.271
3R+15798467:15798723	FBgn0262527	3R	+	15798086	15799036	15798086	15798467	15798723	15799036	-0.273
3L-21200341:21200403	FBgn0053056	3L	-	21199994	21200514	21199994	21200341	21200403	21200514	-0.279
2R+6669232:6669308	FBgn0033086	2R	+	6669089	6669434	6669089	6669232	6669308	6669434	-0.285
3R+6642358:6642413	FBgn0051286	3R	+	6642083	6643346	6642083	6642358	6642413	6643346	-0.286
4-1060653:1060740	FBgn0011642	4	-	1059418	1060918	1059418	1060653	1060740	1060918	-0.286
2L-4837690:4837844	FBgn0031635	2L	-	4837601	4837999	4837601	4837690	4837844	4837999	-0.289
2L+2300504:2300582	FBgn0051949	2L	+	2300102	2300888	2300102	2300504	2300582	2300888	-0.289
3R+20966613:20970882	FBgn0002921	3R	+	20966397	20970977	20966397	20966613	20970882	20970977	-0.294
3L+23748060:23748423	FBgn0040056	3L	+	23747872	23748716	23747872	23748060	23748423	23748716	-0.299
3R+25679158:25679213	FBgn0039356	3R	+	25678972	25679529	25678972	25679158	25679213	25679529	-0.303
X+6220186:6220314	FBgn0029849	X	+	6219956	6220417	6219956	6220186	6220314	6220417	-0.308
2R+1265293:1266191	FBgn0058191	2R	+	1265170	1266349	1265170	1265293	1266191	1266349	-0.309
2L-8995538:8995601	FBgn0013746	2L	-	8993817	8995746	8993817	8995538	8995601	8995746	-0.321
3R+24854086:24854361	FBgn0039234	3R	+	24853875	24854869	24853875	24854086	24854361	24854869	-0.3305
2L+111117:111906	FBgn0005278	2L	+	111004	112019	111004	111117	111906	112019	-0.341
X-19742905:19743443	FBgn0042132	X	-	19741223	19743706	19741223	19742905	19743443	19743706	-0.3555
2L+9957329:9957402	FBgn0032170	2L	+	9957294	9958885	9957294	9957329	9957402	9958885	-0.3615
2L+343729:344041	FBgn0004611	2L	+	342865	344489	342865	343729	344041	344489	-0.369
3R-12368593:12369202	FBgn0001149	3R	-	12367816	12369268	12367816	12368593	12369202	12369268	-0.3785
2R+6669224:6669308	FBgn0033086	2R	+	6669023	6669434	6669023	6669224	6669308	6669434	-0.3795
X-2201203:2201253	FBgn0263628	X	-	2201134	2201857	2201134	2201203	2201253	2201857	-0.393
2R+24608084:24608142	FBgn0259707	2R	+	24607672	24608261	24607672	24608084	24608142	24608261	-0.406
3R+8324573:8324650	FBgn0037577	3R	+	8324485	8325036	8324485	8324573	8324650	8325036	-0.414
3R-10891011:10891093	FBgn0037855	3R	-	10890999	10891391	10890999	10891011	10891093	10891391	-0.432
2L-4458057:4458140	FBgn0285948	2L	-	4457739	4458344	4457739	4458057	4458140	4458344	-0.436
X+9022239:9023274	FBgn0261549	X	+	9022017	9023326	9022017	9022239	9023274	9023326	-0.443
3R+5486884:5487059	FBgn0051550	3R	+	5486234	5487177	5486234	5486884	5487059	5487177	-0.508
3R+5486884:5487049	FBgn0051550	3R	+	5486234	5487177	5486234	5486884	5487049	5487177	-0.517
3L-4025731:4025846	FBgn0035484	3L	-	4025667	4026011	4025667	4025731	4025846	4026011	-0.527
3L-830744:830907	FBgn0035162	3L	-	830621	831242	830621	830744	830907	831242	-0.5325
3R+10143174:10143229	FBgn0261817	3R	+	10143069	10143483	10143069	10143174	10143229	10143483	-0.6045
2L+155429:155566	FBgn0031228	2L	+	155334	156030	155334	155429	155566	156030	-0.622
2L+2752837:2753371	FBgn0031453	2L	+	2752799	2753660	2752799	2752837	2753371	2753660	-0.7735
2L+5547756:5547807	FBgn0031717	2L	+	5547289	5548100	5547289	5547756	5547807	5548100	-0.791
MXE
IndexID	GeneID	chr	strand	1stExonStart_0base	1stExonEnd	2ndExonStart_0base	2ndExonEnd	upstreamES	upstreamEE	downstreamES	downstreamEE	Delta_PSI
2L+14615778:14615876:14616057:14616223:14615643:14616302	FBgn0000056	2L	+	14615778	14615876	14616057	14616223	14615551	14615643	14616302	14616437	0.739
2L+14615778:14615998:14616057:14616223:14615643:14616302	FBgn0000056	2L	+	14615778	14615998	14616057	14616223	14615551	14615643	14616302	14616437	0.7
4-1050681:1050857:1051041:1051187:1050609:1051258	FBgn0264607	4	-	1050681	1050857	1051041	1051187	1050454	1050609	1051258	1051378	0.696
3L-15855756:15856353:15858100:15858151:15852697:15859811	FBgn0264908	3L	-	15855756	15856353	15858100	15858151	15852694	15852697	15859811	15860026	0.604
3R+12442749:12442799:12443575:12443722:12441608:12444798	FBgn0086687	3R	+	12442749	12442799	12443575	12443722	12441426	12441608	12444798	12445118	0.585
4-1050681:1050898:1051041:1051187:1050609:1051258	FBgn0264607	4	-	1050681	1050898	1051041	1051187	1050454	1050609	1051258	1051378	0.544
4-1050681:1050905:1051041:1051187:1050609:1051258	FBgn0264607	4	-	1050681	1050905	1051041	1051187	1050454	1050609	1051258	1051378	0.538
3R+12442749:12442799:12443592:12443722:12441608:12444798	FBgn0086687	3R	+	12442749	12442799	12443592	12443722	12441426	12441608	12444798	12445118	0.532
X-10806027:10806105:10806237:10806382:10805469:10806662	FBgn0285926	X	-	10806027	10806105	10806237	10806382	10798618	10805469	10806662	10806856	0.513
4-1050681:1050884:1051041:1051187:1050609:1051258	FBgn0264607	4	-	1050681	1050884	1051041	1051187	1050454	1050609	1051258	1051378	0.497
X-10806027:10806105:10806237:10806382:10805469:10806468	FBgn0285926	X	-	10806027	10806105	10806237	10806382	10798618	10805469	10806468	10806856	0.493
2R+15458898:15459267:15460872:15461226:15456815:15463297	FBgn0263980	2R	+	15458898	15459267	15460872	15461226	15456659	15456815	15463297	15463846	0.465
3R+12442732:12442799:12443592:12443722:12441608:12444798	FBgn0086687	3R	+	12442732	12442799	12443592	12443722	12441426	12441608	12444798	12445118	0.423
3R+12442749:12442799:12443592:12443692:12441608:12444798	FBgn0086687	3R	+	12442749	12442799	12443592	12443692	12441426	12441608	12444798	12445118	0.417
3L-15863083:15863236:15863967:15864120:15860026:15864601	FBgn0264908	3L	-	15863083	15863236	15863967	15864120	15859811	15860026	15864601	15864739	0.41
3L-19790835:19791044:19793427:19793434:19790254:19793494	FBgn0261360	3L	-	19790835	19791044	19793427	19793434	19780039	19790254	19793494	19793569	0.407
4-188577:189248:189997:190061:188169:191308	FBgn0039890	4	-	188577	189248	189997	190061	187996	188169	191308	191386	0.406
2R+15457747:15457924:15460872:15461226:15456815:15463297	FBgn0263980	2R	+	15457747	15457924	15460872	15461226	15456659	15456815	15463297	15463846	0.379
3R+12442749:12442799:12443575:12443692:12441608:12444798	FBgn0086687	3R	+	12442749	12442799	12443575	12443692	12441426	12441608	12444798	12445118	0.365
2L-7697006:7697157:7697976:7698130:7696206:7698724	FBgn0041182	2L	-	7697006	7697157	7697976	7698130	7696027	7696206	7698724	7698992	0.36
3R-14308034:14308208:14308275:14308388:14307970:14308523	FBgn0003567	3R	-	14308034	14308208	14308275	14308388	14307097	14307970	14308523	14308589	0.358
3R+12442732:12442799:12443575:12443722:12441608:12444798	FBgn0086687	3R	+	12442732	12442799	12443575	12443722	12441426	12441608	12444798	12445118	0.35
2R-11383384:11383520:11383741:11383870:11382317:11384014	FBgn0033631	2R	-	11383384	11383520	11383741	11383870	11381954	11382317	11384014	11384114	0.343
2R+4560954:4561059:4561512:4561677:4560789:4562844	FBgn0046692	2R	+	4560954	4561059	4561512	4561677	4560745	4560789	4562844	4563081	0.342
2L+5361997:5362209:5362582:5362812:5360878:5363655	FBgn0016920	2L	+	5361997	5362209	5362582	5362812	5360791	5360878	5363655	5363784	0.333
2L+7034180:7034273:7034584:7034693:7033018:7034764	FBgn0031883	2L	+	7034180	7034273	7034584	7034693	7032897	7033018	7034764	7034910	0.331
2L-7697400:7697581:7697976:7698130:7696206:7698724	FBgn0041182	2L	-	7697400	7697581	7697976	7698130	7696027	7696206	7698724	7698992	0.313
X-10806027:10806105:10806441:10806490:10805469:10806662	FBgn0285926	X	-	10806027	10806105	10806441	10806490	10798618	10805469	10806662	10806856	0.308
2R-15779264:15779658:15780057:15780239:15778546:15780984	FBgn0265991	2R	-	15779264	15779658	15780057	15780239	15778351	15778546	15780984	15781079	0.268
3L-2501069:2501141:2502594:2502723:2500462:2503142	FBgn0035348	3L	-	2501069	2501141	2502594	2502723	2499690	2500462	2503142	2503606	0.261
4+1220316:1220688:1221261:1221282:1220195:1221490	FBgn0263112	4	+	1220316	1220688	1221261	1221282	1220075	1220195	1221490	1221650	0.254
3L-7656374:7661506:7662470:7662890:7656203:7663258	FBgn0261788	3L	-	7656374	7661506	7662470	7662890	7655388	7656203	7663258	7663324	0.248
3L+17542210:17542384:17542890:17543085:17541403:17543504	FBgn0259174	3L	+	17542210	17542384	17542890	17543085	17541318	17541403	17543504	17543612	0.239
3R+12442732:12442799:12443592:12443692:12441608:12444798	FBgn0086687	3R	+	12442732	12442799	12443592	12443692	12441426	12441608	12444798	12445118	0.221
2R-15779264:15779658:15780057:15780277:15778546:15780984	FBgn0265991	2R	-	15779264	15779658	15780057	15780277	15778351	15778546	15780984	15781079	0.209
X+1775552:1775738:1778369:1778560:1774222:1778611	FBgn0026086	X	+	1775552	1775738	1778369	1778560	1773724	1774222	1778611	1778699	0.207
X+1775566:1775738:1778369:1778560:1774222:1778611	FBgn0026086	X	+	1775566	1775738	1778369	1778560	1773724	1774222	1778611	1778699	0.202
X+1775605:1775738:1778369:1778560:1774222:1778611	FBgn0026086	X	+	1775605	1775738	1778369	1778560	1773724	1774222	1778611	1778699	0.199
3R+7195693:7195895:7197569:7197659:7193688:7198327	FBgn0086372	3R	+	7195693	7195895	7197569	7197659	7193592	7193688	7198327	7200941	0.1985
2L-3638938:3640517:3655269:3655585:3634405:3656707	FBgn0000721	2L	-	3638938	3640517	3655269	3655585	3634238	3634405	3656707	3656953	0.197
2R-12879051:12879146:12879196:12879222:12878710:12879447	FBgn0013305	2R	-	12879051	12879146	12879196	12879222	12878384	12878710	12879447	12879656	0.189
3R+12442732:12442799:12443575:12443692:12441608:12444798	FBgn0086687	3R	+	12442732	12442799	12443575	12443692	12441426	12441608	12444798	12445118	0.187
X+1775678:1775738:1778369:1778560:1774222:1778611	FBgn0026086	X	+	1775678	1775738	1778369	1778560	1773724	1774222	1778611	1778699	0.18
3L+23634249:23634382:23649123:23649372:23618639:23689484	FBgn0250816	3L	+	23634249	23634382	23649123	23649372	23618473	23618639	23689484	23689640	0.175
X+1775649:1775738:1778369:1778560:1774222:1778611	FBgn0026086	X	+	1775649	1775738	1778369	1778560	1773724	1774222	1778611	1778699	0.161
3L+23566838:23569958:23634249:23649372:23556048:23689484	FBgn0250816	3L	+	23566838	23569958	23634249	23649372	23555924	23556048	23689484	23689640	0.157
3L+23583180:23583364:23649123:23649372:23569958:23689484	FBgn0250816	3L	+	23583180	23583364	23649123	23649372	23568546	23569958	23689484	23689640	0.148
2R-12879051:12879146:12879196:12879222:12878710:12879688	FBgn0013305	2R	-	12879051	12879146	12879196	12879222	12878384	12878710	12879688	12879798	0.107
3R+20959236:20962295:20968391:20973347:20958167:20973505	FBgn0002921	3R	+	20959236	20962295	20968391	20973347	20957733	20958167	20973505	20975284	-0.105
2R+5307472:5307652:5316268:5316479:5307352:5320007	FBgn0261403	2R	+	5307472	5307652	5316268	5316479	5307287	5307352	5320007	5320191	-0.105
2R-3938551:3938885:3942933:3943138:3933463:3943195	FBgn0262124	2R	-	3938551	3938885	3942933	3943138	3933274	3933463	3943195	3943335	-0.1195
4+467754:467994:468789:468998:467693:469156	FBgn0262731	4	+	467754	467994	468789	468998	467496	467693	469156	471476	-0.121
2R-3938551:3938885:3942933:3943141:3933463:3943195	FBgn0262124	2R	-	3938551	3938885	3942933	3943141	3933274	3933463	3943195	3943335	-0.122
3R+24946475:24946639:24946953:24947154:24946295:24947262	FBgn0039254	3R	+	24946475	24946639	24946953	24947154	24945983	24946295	24947262	24947400	-0.123
4+467770:467994:468789:468998:467693:469156	FBgn0262731	4	+	467770	467994	468789	468998	467496	467693	469156	471476	-0.124
4+467841:467994:468789:468998:467693:469156	FBgn0262731	4	+	467841	467994	468789	468998	467496	467693	469156	471476	-0.124
3R+24946475:24946639:24946975:24947154:24946295:24947262	FBgn0039254	3R	+	24946475	24946639	24946975	24947154	24945983	24946295	24947262	24947400	-0.126
3R+24946475:24946639:24946964:24947154:24946295:24947262	FBgn0039254	3R	+	24946475	24946639	24946964	24947154	24945983	24946295	24947262	24947400	-0.126
4+211589:211794:211853:211982:210680:212627	FBgn0024811	4	+	211589	211794	211853	211982	210557	210680	212627	212729	-0.129
4+211589:211822:211853:211982:210680:212627	FBgn0024811	4	+	211589	211822	211853	211982	210557	210680	212627	212729	-0.13
2L-15737627:15737964:15740771:15740899:15730836:15746454	FBgn0010382	2L	-	15737627	15737964	15740771	15740899	15729565	15730836	15746454	15746610	-0.136
2L-15737627:15737964:15740771:15740899:15730836:15747832	FBgn0010382	2L	-	15737627	15737964	15740771	15740899	15729565	15730836	15747832	15748150	-0.139
3L-3722859:3723105:3723638:3723872:3722522:3767136	FBgn0052264	3L	-	3722859	3723105	3723638	3723872	3722155	3722522	3767136	3767568	-0.14
2R+10113284:10113393:10113542:10113651:10113170:10114916	FBgn0003071	2R	+	10113284	10113393	10113542	10113651	10113015	10113170	10114916	10115105	-0.142
4+467899:467994:468789:468998:467693:469156	FBgn0262731	4	+	467899	467994	468789	468998	467496	467693	469156	471476	-0.153
2L-17052:17212:19879:20020:15711:21065	FBgn0002121	2L	-	17052	17212	19879	20020	14932	15711	21065	21376	-0.154
3R+25646681:25646743:25647498:25647653:25638033:25648885	FBgn0039350	3R	+	25646681	25646743	25647498	25647653	25637842	25638033	25648885	25649112	-0.156
2R-18834310:18834321:18834358:18834396:18834118:18834475	FBgn0034398	2R	-	18834310	18834321	18834358	18834396	18833964	18834118	18834475	18834775	-0.157
3R+25646681:25646743:25647504:25647653:25638033:25648885	FBgn0039350	3R	+	25646681	25646743	25647504	25647653	25637842	25638033	25648885	25649112	-0.158
3L+6551681:6551949:6562321:6562418:6550869:6590603	FBgn0042185	3L	+	6551681	6551949	6562321	6562418	6550738	6550869	6590603	6590835	-0.164
3L+3326586:3326712:3327363:3327553:3326367:3327859	FBgn0035438	3L	+	3326586	3326712	3327363	3327553	3326264	3326367	3327859	3328626	-0.165
2R-3933010:3933463:3938551:3943141:3919358:3943195	FBgn0262124	2R	-	3933010	3933463	3938551	3943141	3918474	3919358	3943195	3948182	-0.169
2L-18260:18465:19879:20020:17212:21065	FBgn0002121	2L	-	18260	18465	19879	20020	17052	17212	21065	21376	-0.169
3L+16114311:16114720:16115668:16115830:16113365:16116031	FBgn0010280	3L	+	16114311	16114720	16115668	16115830	16113211	16113365	16116031	16116241	-0.171
X-22477178:22477483:22480511:22480898:22476452:22481914	FBgn0031190	X	-	22477178	22477483	22480511	22480898	22474850	22476452	22481914	22482027	-0.171
3L+3326522:3326712:3327363:3327553:3326367:3327859	FBgn0035438	3L	+	3326522	3326712	3327363	3327553	3326264	3326367	3327859	3328626	-0.172
2L-17052:17212:19884:20020:15711:21135	FBgn0002121	2L	-	17052	17212	19884	20020	14932	15711	21135	21376	-0.184
2L+12728020:12728241:12737397:12737618:12727116:12737958	FBgn0032456	2L	+	12728020	12728241	12737397	12737618	12726745	12727116	12737958	12738176	-0.184
2R-3933010:3933463:3938551:3943138:3919358:3943195	FBgn0262124	2R	-	3933010	3933463	3938551	3943138	3918474	3919358	3943195	3943544	-0.185
2R+8073126:8073471:8073599:8074500:8072778:8075472	FBgn0020279	2R	+	8073126	8073471	8073599	8074500	8070820	8072778	8075472	8075790	-0.193
2L+7046253:7047214:7049700:7049725:7042512:7051366	FBgn0262872	2L	+	7046253	7047214	7049700	7049725	7042358	7042512	7051366	7051645	-0.195
3L+6551763:6551949:6562321:6562418:6550836:6590603	FBgn0042185	3L	+	6551763	6551949	6562321	6562418	6550738	6550836	6590603	6590835	-0.195
2R-2562626:2562805:2564443:2564669:2553877:2565118	FBgn0058263	2R	-	2562626	2562805	2564443	2564669	2553782	2553877	2565118	2565385	-0.197
2L+7046319:7047214:7049695:7049725:7042512:7051366	FBgn0262872	2L	+	7046319	7047214	7049695	7049725	7042358	7042512	7051366	7051645	-0.2
3R+25646681:25646743:25647504:25647653:25638072:25648885	FBgn0039350	3R	+	25646681	25646743	25647504	25647653	25637842	25638072	25648885	25649112	-0.212
3L+3578288:3578480:3593328:3593546:3552864:3594650	FBgn0005640	3L	+	3578288	3578480	3593328	3593546	3552786	3552864	3594650	3594742	-0.214
2L+12729184:12729405:12737397:12737618:12727116:12737958	FBgn0032456	2L	+	12729184	12729405	12737397	12737618	12726745	12727116	12737958	12738176	-0.216
3L+17541675:17541966:17542251:17542384:17541403:17543504	FBgn0259174	3L	+	17541675	17541966	17542251	17542384	17541300	17541403	17543504	17543612	-0.223
X+16373236:16373357:16374689:16374760:16373174:16374925	FBgn0004598	X	+	16373236	16373357	16374689	16374760	16373085	16373174	16374925	16376029	-0.238
3L-19790951:19791142:19791451:19791507:19790254:19793453	FBgn0261360	3L	-	19790951	19791142	19791451	19791507	19780039	19790254	19793453	19793569	-0.239
2L-2323350:2323449:2330655:2330807:2310870:2357077	FBgn0031413	2L	-	2323350	2323449	2330655	2330807	2310661	2310870	2357077	2357356	-0.24
2L+7046253:7047214:7049695:7049725:7042512:7051366	FBgn0262872	2L	+	7046253	7047214	7049695	7049725	7042358	7042512	7051366	7051645	-0.245
3R-10037815:10037890:10041971:10041998:10027381:10042791	FBgn0053208	3R	-	10037815	10037890	10041971	10041998	10027329	10027381	10042791	10042895	-0.259
3R-4795736:4795823:4796488:4797697:4795064:4799691	FBgn0260794	3R	-	4795736	4795823	4796488	4797697	4793217	4795064	4799691	4800678	-0.261
2L-7696593:7696807:7697006:7697157:7696206:7698724	FBgn0041182	2L	-	7696593	7696807	7697006	7697157	7696027	7696206	7698724	7698992	-0.264
2L+9523162:9523343:9533513:9533751:9521495:9534886	FBgn0032123	2L	+	9523162	9523343	9533513	9533751	9521209	9521495	9534886	9535908	-0.266
2R-2845826:2845957:2846376:2846446:2831043:2846507	FBgn0085638	2R	-	2845826	2845957	2846376	2846446	2830707	2831043	2846507	2846661	-0.266
3R-4795736:4795820:4796488:4797697:4795064:4799691	FBgn0260794	3R	-	4795736	4795820	4796488	4797697	4793217	4795064	4799691	4800678	-0.27
X+16373259:16373423:16374699:16374760:16373187:16374925	FBgn0004598	X	+	16373259	16373423	16374699	16374760	16373085	16373187	16374925	16376029	-0.281
2R-2845826:2845957:2846198:2846446:2831043:2846507	FBgn0085638	2R	-	2845826	2845957	2846198	2846446	2830707	2831043	2846507	2846661	-0.282
2R+4747797:4747927:4748213:4748363:4744637:4749221	FBgn0039994	2R	+	4747797	4747927	4748213	4748363	4744464	4744637	4749221	4749513	-0.283
3L+17541675:17541966:17542210:17542384:17541403:17543504	FBgn0259174	3L	+	17541675	17541966	17542210	17542384	17541300	17541403	17543504	17543612	-0.298
2R-2562626:2562805:2564443:2564655:2553877:2565118	FBgn0058263	2R	-	2562626	2562805	2564443	2564655	2553782	2553877	2565118	2565385	-0.3155
3R+24696090:24696126:24699375:24699426:24695417:24703020	FBgn0003429	3R	+	24696090	24696126	24699375	24699426	24695340	24695417	24703020	24703053	-0.317
2R-2562626:2562805:2564443:2564686:2553877:2565118	FBgn0058263	2R	-	2562626	2562805	2564443	2564686	2553782	2553877	2565118	2565385	-0.3175
2R-23933294:23933403:23933446:23933663:23932814:23933908	FBgn0263006	2R	-	23933294	23933403	23933446	23933663	23932573	23932814	23933908	23934084	-0.325
2L-242507:242562:242621:242744:242428:242800	FBgn0266557	2L	-	242507	242562	242621	242744	242243	242428	242800	242925	-0.333
3R+24696090:24696126:24703020:24703053:24695417:24703117	FBgn0003429	3R	+	24696090	24696126	24703020	24703053	24695340	24695417	24703117	24703307	-0.341
2L-1116440:1116690:1117443:1117516:1115943:1118565	FBgn0016926	2L	-	1116440	1116690	1117443	1117516	1114653	1115943	1118565	1119031	-0.3555
3R-9549587:9549810:9550896:9551135:9547370:9551315	FBgn0037705	3R	-	9549587	9549810	9550896	9551135	9541678	9547370	9551315	9551338	-0.387
2R-2562626:2562805:2564443:2564495:2553877:2565118	FBgn0058263	2R	-	2562626	2562805	2564443	2564495	2553782	2553877	2565118	2565385	-0.413
2L-2323350:2323449:2330655:2330810:2310870:2357077	FBgn0031413	2L	-	2323350	2323449	2330655	2330810	2310661	2310870	2357077	2357356	-0.421
2R-2562626:2562805:2564443:2564511:2553877:2565118	FBgn0058263	2R	-	2562626	2562805	2564443	2564511	2553782	2553877	2565118	2565385	-0.4215
2R-9272299:9272463:9272602:9272707:9272174:9274648	FBgn0020621	2R	-	9272299	9272463	9272602	9272707	9267654	9272174	9274648	9275030	-0.445
X+16373236:16373423:16374689:16374760:16373174:16374925	FBgn0004598	X	+	16373236	16373423	16374689	16374760	16373085	16373174	16374925	16376029	-0.459
3R-9549587:9549810:9550896:9551121:9547370:9551315	FBgn0037705	3R	-	9549587	9549810	9550896	9551121	9541678	9547370	9551315	9551338	-0.464
4-188424:188523:189997:190061:188169:193672	FBgn0039890	4	-	188424	188523	189997	190061	187996	188169	193672	193829	-0.478
3R+26042315:26042543:26042625:26042812:26041901:26042994	FBgn0001139	3R	+	26042315	26042543	26042625	26042812	26041735	26041901	26042994	26043379	-0.482
3R+24696090:24696126:24699375:24699426:24695417:24703117	FBgn0003429	3R	+	24696090	24696126	24699375	24699426	24695340	24695417	24703117	24703307	-0.488
4+445609:445750:446630:446646:445534:446820	FBgn0016126	4	+	445609	445750	446630	446646	445503	445534	446820	447235	-0.509
2L-2323352:2323449:2330668:2330810:2310870:2357077	FBgn0031413	2L	-	2323352	2323449	2330668	2330810	2310125	2310870	2357077	2357356	-0.52
3R+24696090:24696126:24698197:24698269:24695417:24703117	FBgn0003429	3R	+	24696090	24696126	24698197	24698269	24695340	24695417	24703117	24703307	-0.526
3L-12538760:12538811:12538991:12539041:12538576:12540056	FBgn0036302	3L	-	12538760	12538811	12538991	12539041	12537512	12538576	12540056	12540462	-0.531
2R-7334933:7335218:7335715:7336003:7332380:7347848	FBgn0033159	2R	-	7334933	7335218	7335715	7336003	7332260	7332380	7347848	7348010	-0.534
3L-15852694:15852697:15855756:15856353:15852249:15859811	FBgn0264908	3L	-	15852694	15852697	15855756	15856353	15852138	15852249	15859811	15860026	-0.547
2L-8250862:8250967:8251223:8251325:8250681:8252227	FBgn0032010	2L	-	8250862	8250967	8251223	8251325	8250582	8250681	8252227	8252533	-0.583
4-188424:188523:188577:189248:188169:189997	FBgn0039890	4	-	188424	188523	188577	189248	187996	188169	189997	190061	-0.627
4-188424:188523:188577:189248:188169:193672	FBgn0039890	4	-	188424	188523	188577	189248	187996	188169	193672	193829	-0.6305
2R-11383015:11383075:11383384:11383520:11382317:11384014	FBgn0033631	2R	-	11383015	11383075	11383384	11383520	11381954	11382317	11384014	11384114	-0.667
3R+20753508:20753759:20753968:20754261:20752375:20754968	FBgn0259222	3R	+	20753508	20753759	20753968	20754261	20752345	20752375	20754968	20756042	-0.737
2L-2323352:2323449:2330655:2330807:2310870:2357077	FBgn0031413	2L	-	2323352	2323449	2330655	2330807	2310125	2310870	2357077	2357356	-0.777
A5SS
indexID	GeneID	geneSymbol	chr	strand	longExonStart_0base	longExonEnd	shortES	shortEE	flankingES	flankingEE	Delta_PSI
X+:3689545:3689593:3692952	FBgn0023215	NA	X	+	3689362	3689593	3689362	3689545	3692952	3693932	0.94
2L+:10240179:10240197:10240491	FBgn0004419	NA	2L	+	10240015	10240197	10240015	10240179	10240491	10240591	0.897
2R+:12612851:12612884:12614254	FBgn0266487	NA	2R	+	12612739	12612884	12612739	12612851	12614254	12614345	0.778
2R-:927570:929050:951126	FBgn0069969	NA	2R	-	929050	951252	951126	951252	927388	927570	0.7305
3L-:19487249:19487674:19487969	FBgn0062928	NA	3L	-	19487674	19488439	19487969	19488439	19486745	19487249	0.678
2R-:927570:929050:949870	FBgn0069969	NA	2R	-	929050	949946	949870	949946	927388	927570	0.671
2L-:10002617:10002675:10002723	FBgn0051875	NA	2L	-	10002675	10002736	10002723	10002736	10002416	10002617	0.671
3R-:25739622:25740244:25740245	FBgn0051092	NA	3R	-	25740244	25740465	25740245	25740465	25739054	25739622	0.665
3L-:19897413:19909263:19909265	FBgn0014037	NA	3L	-	19909263	19909410	19909265	19909410	19897317	19897413	0.634
4-:190061:193334:193365	FBgn0039890	NA	4	-	193334	193489	193365	193489	190002	190061	0.62
2L-:8250681:8250862:8251223	FBgn0032010	NA	2L	-	8250862	8252533	8251223	8252533	8250401	8250681	0.612
X-:19577594:19577901:19578476	FBgn0031030	NA	X	-	19577901	19578502	19578476	19578502	19576694	19577594	0.609
2L-:11586270:11586374:11586378	FBgn0028412	NA	2L	-	11586374	11586614	11586378	11586614	11585432	11586270	0.608
2L-:6646947:6648897:6649050	FBgn0051635	NA	2L	-	6648897	6649114	6649050	6649114	6640734	6646947	0.607
4-:190061:193331:193365	FBgn0039890	NA	4	-	193331	193489	193365	193489	190002	190061	0.604
2R+:21658184:21658261:21658345	FBgn0034645	NA	2R	+	21658077	21658261	21658077	21658184	21658345	21658777	0.6
2L-:5004774:5006377:5006379	FBgn0053113	NA	2L	-	5006377	5006565	5006379	5006565	5004171	5004774	0.596
2L-:3655585:3656721:3656723	FBgn0000721	NA	2L	-	3656721	3656953	3656723	3656953	3638938	3655585	0.584
2L-:6646947:6647421:6649050	FBgn0051635	NA	2L	-	6647421	6649114	6649050	6649114	6640734	6646947	0.583
2L-:4458057:4458140:4458162	FBgn0285948	NA	2L	-	4458140	4458344	4458162	4458344	4457739	4458057	0.58
2L-:10002342:10002405:10002527	FBgn0051875	NA	2L	-	10002405	10002736	10002527	10002736	10002296	10002342	0.568
X-:8905588:8905768:8905901	FBgn0011586	NA	X	-	8905768	8905990	8905901	8905990	8904358	8905588	0.563
X-:628878:629246:629356	FBgn0002579	NA	X	-	629246	629483	629356	629483	628348	628878	0.558
2L+:588203:588579:588646	FBgn0267827	NA	2L	+	588147	588579	588147	588203	588646	588784	0.55
3R-:4801991:4806174:4806361	FBgn0260794	NA	3R	-	4806174	4806463	4806361	4806463	4801212	4801991	0.5375
2L+:588203:588359:588646	FBgn0267827	NA	2L	+	588147	588359	588147	588203	588646	588784	0.535
2L-:21308995:21309861:21310000	FBgn0032940	NA	2L	-	21309861	21310050	21310000	21310050	21308287	21308995	0.526
2L-:4458057:4458144:4458274	FBgn0285948	NA	2L	-	4458144	4458364	4458274	4458364	4457892	4458057	0.525
2L-:21308995:21309819:21310000	FBgn0032940	NA	2L	-	21309819	21310050	21310000	21310050	21308287	21308995	0.516
2R-:24944854:24944959:24945072	FBgn0035084	NA	2R	-	24944959	24945201	24945072	24945201	24944018	24944854	0.509
X+:15804487:15804913:15805557	FBgn0003345	NA	X	+	15804369	15804913	15804369	15804487	15805557	15806321	0.505
2R-:11288560:11289594:11289669	FBgn0033609	NA	2R	-	11289594	11289772	11289669	11289772	11287375	11288560	0.498
2L-:10320053:10320563:10321505	FBgn0032218	NA	2L	-	10320563	10321802	10321505	10321802	10319617	10320053	0.483
3L-:14031002:14031157:14031161	FBgn0061515	NA	3L	-	14031157	14031230	14031161	14031230	14030806	14031002	0.478
2R-:7804938:7805100:7805421	FBgn0033224	NA	2R	-	7805100	7805566	7805421	7805566	7802180	7804938	0.477
3R+:15393498:15396377:15399112	FBgn0262483	NA	3R	+	15393209	15396377	15393209	15393498	15399112	15400011	0.473
3L-:4379596:4380286:4380305	FBgn0035538	NA	3L	-	4380286	4380387	4380305	4380387	4370597	4379596	0.472
X-:628878:629184:629356	FBgn0002579	NA	X	-	629184	629416	629356	629416	628348	628878	0.461
2L+:7042512:7042595:7046253	FBgn0262872	NA	2L	+	7042358	7042595	7042358	7042512	7046253	7047214	0.458
3R+:18403066:18403217:18403519	FBgn0264816	NA	3R	+	18403025	18403217	18403025	18403066	18403519	18403833	0.457
X-:628878:629182:629356	FBgn0002579	NA	X	-	629182	629416	629356	629416	628348	628878	0.456
2L-:14222081:14229458:14233647	FBgn0016930	NA	2L	-	14229458	14234108	14233647	14234108	14217026	14222081	0.452
3L-:11196728:11197399:11197500	FBgn0036144	NA	3L	-	11197399	11197536	11197500	11197536	11196562	11196728	0.4475
3R+:21199396:21199763:21200759	FBgn0264357	NA	3R	+	21199180	21199763	21199180	21199396	21200759	21202330	0.44
2R-:24401808:24402216:24402323	FBgn0035001	NA	2R	-	24402216	24402384	24402323	24402384	24401045	24401808	0.438
3R-:24046491:24046908:24046937	FBgn0005649	NA	3R	-	24046908	24047012	24046937	24047012	24044357	24046491	0.424
2R-:21607342:21607510:21608029	FBgn0034638	NA	2R	-	21607510	21608125	21608029	21608125	21606680	21607342	0.422
2R-:8143074:8145641:8145903	FBgn0263593	NA	2R	-	8145641	8145981	8145903	8145981	8142642	8143074	0.419
2R-:8143074:8145751:8145903	FBgn0263593	NA	2R	-	8145751	8145981	8145903	8145981	8142642	8143074	0.409
3R-:30045786:30045962:30045986	FBgn0002626	NA	3R	-	30045962	30046068	30045986	30046068	30045682	30045786	0.407
3R-:4801991:4806256:4806361	FBgn0260794	NA	3R	-	4806256	4806463	4806361	4806463	4801212	4801991	0.404
3L+:16604721:16604724:16604780	FBgn0042177	NA	3L	+	16604005	16604724	16604005	16604721	16604780	16605187	0.403
3R-:7886168:7886442:7886595	FBgn0037525	NA	3R	-	7886442	7886733	7886595	7886733	7872012	7886168	0.402
3R-:7886168:7886540:7886595	FBgn0037525	NA	3R	-	7886540	7886733	7886595	7886733	7872012	7886168	0.401
2R-:8066758:8067125:8067184	FBgn0040778	NA	2R	-	8067125	8067293	8067184	8067293	8066273	8066758	0.3935
3L+:20816171:20816300:20816566	FBgn0259243	NA	3L	+	20816117	20816300	20816117	20816171	20816566	20816833	0.393
4+:1128543:1128655:1129434	FBgn0039927	NA	4	+	1128488	1128655	1128488	1128543	1129434	1129488	0.391
3L+:225849:225855:225909	FBgn0262109	NA	3L	+	225724	225855	225724	225849	225909	230959	0.388
2R+:10569252:10569378:10570073	FBgn0263102	NA	2R	+	10569221	10569378	10569221	10569252	10570073	10570142	0.385
4+:671166:671616:680439	FBgn0039920	NA	4	+	671141	671616	671141	671166	680439	680594	0.385
X-:12783589:12784461:12784701	FBgn0052647	NA	X	-	12784461	12784958	12784701	12784958	12777076	12783589	0.379
4-:1060634:1060738:1060826	FBgn0011642	NA	4	-	1060738	1060918	1060826	1060918	1060492	1060634	0.373
3R-:24046491:24047492:24047531	FBgn0005649	NA	3R	-	24047492	24047721	24047531	24047721	24044357	24046491	0.37
3R-:15175863:15176053:15176183	FBgn0038294	NA	3R	-	15176053	15176293	15176183	15176293	15175624	15175863	0.368
4+:1185834:1185966:1187521	FBgn0250819	NA	4	+	1185767	1185966	1185767	1185834	1187521	1187614	0.367
2R+:7666016:7666026:7666145	FBgn0033205	NA	2R	+	7665827	7666026	7665827	7666016	7666145	7666409	0.365
2L+:11236798:11236828:11236929	FBgn0264442	NA	2L	+	11236203	11236828	11236203	11236798	11236929	11237220	0.358
2L-:14222081:14229531:14233647	FBgn0016930	NA	2L	-	14229531	14234108	14233647	14234108	14217026	14222081	0.355
2L-:5004774:5006377:5006392	FBgn0053113	NA	2L	-	5006377	5006565	5006392	5006565	5004171	5004774	0.347
3R+:24698269:24699426:24703020	FBgn0003429	NA	3R	+	24695340	24699426	24695340	24698269	24703020	24703307	0.34
2R-:20614933:20618066:20618129	FBgn0050147	NA	2R	-	20618066	20618217	20618129	20618217	20614505	20614933	0.34
3L+:22283138:22283144:22283202	FBgn0025702	NA	3L	+	22282907	22283144	22282907	22283138	22283202	22284335	0.337
2R+:16535129:16535133:16535195	FBgn0259795	NA	2R	+	16534942	16535133	16534942	16535129	16535195	16537086	0.332
3R-:9239908:9239975:9239977	FBgn0000412	NA	3R	-	9239975	9240068	9239977	9240068	9238082	9239908	0.331
2R-:2831043:2846198:2846376	FBgn0085638	NA	2R	-	2846198	2846446	2846376	2846446	2830707	2831043	0.326
3L+:19794298:19794396:19794901	FBgn0261283	NA	3L	+	19794223	19794396	19794223	19794298	19794901	19796392	0.325
4+:671166:671387:680439	FBgn0039920	NA	4	+	671141	671387	671141	671166	680439	680594	0.323
2L-:5004774:5006379:5006392	FBgn0053113	NA	2L	-	5006379	5006565	5006392	5006565	5004171	5004774	0.316
4-:190061:191308:193338	FBgn0039890	NA	4	-	191308	193489	193338	193489	190002	190061	0.31
3R-:27657955:27658066:27658468	FBgn0002772	NA	3R	-	27658066	27658555	27658468	27658555	27657562	27657955	0.309
2L-:2310870:2323350:2330655	FBgn0031413	NA	2L	-	2323350	2357356	2330655	2357356	2310125	2310870	0.308
X-:628878:629290:629356	FBgn0002579	NA	X	-	629290	629416	629356	629416	628348	628878	0.306
3L+:27267283:27267322:27267607	FBgn0028697	NA	3L	+	27267254	27267322	27267254	27267283	27267607	27268445	0.304
2R-:4819936:4823904:4824110	FBgn0261387	NA	2R	-	4823904	4824319	4824110	4824319	4819287	4819936	0.302
3L-:9401367:9402159:9402210	FBgn0015218	NA	3L	-	9402159	9402225	9402210	9402225	9400582	9401367	0.299
2L-:5004774:5006381:5006392	FBgn0053113	NA	2L	-	5006381	5006565	5006392	5006565	5004171	5004774	0.297
3L+:11160932:11163488:11163554	FBgn0052082	NA	3L	+	11160780	11163488	11160780	11160932	11163554	11163984	0.294
2R+:15149096:15149107:15149163	FBgn0033994	NA	2R	+	15148883	15149107	15148883	15149096	15149163	15149709	0.282
3R-:24046491:24047498:24047531	FBgn0005649	NA	3R	-	24047498	24047721	24047531	24047721	24044357	24046491	0.278
3L+:12790324:12790402:12791434	FBgn0261674	NA	3L	+	12790191	12790402	12790191	12790324	12791434	12791633	0.27
3L-:9401367:9402168:9402210	FBgn0015218	NA	3L	-	9402168	9402225	9402210	9402225	9400582	9401367	0.259
3L-:16142128:16143848:16144002	FBgn0036576	NA	3L	-	16143848	16144036	16144002	16144036	16141326	16142128	0.258
2R-:16206079:16206171:16210189	FBgn0034091	NA	2R	-	16206171	16210397	16210189	16210397	16205709	16206079	0.253
2R+:1591017:1591088:1595765	FBgn0039993	NA	2R	+	1590939	1591088	1590939	1591017	1595765	1595931	0.25
3L+:16113365:16114141:16114311	FBgn0010280	NA	3L	+	16113211	16114141	16113211	16113365	16114311	16115830	0.234
X+:4688317:4688672:4691596	FBgn0011760	NA	X	+	4688202	4688672	4688202	4688317	4691596	4691844	0.231
2R-:24401808:24402151:24402323	FBgn0035001	NA	2R	-	24402151	24402384	24402323	24402384	24401045	24401808	0.225
2R-:8143074:8145754:8145903	FBgn0263593	NA	2R	-	8145754	8145981	8145903	8145981	8142642	8143074	0.221
2L-:5004774:5006377:5006427	FBgn0053113	NA	2L	-	5006377	5006565	5006427	5006565	5004171	5004774	0.217
3L-:9401367:9402163:9402210	FBgn0015218	NA	3L	-	9402163	9402225	9402210	9402225	9400582	9401367	0.216
X-:628878:629325:629356	FBgn0002579	NA	X	-	629325	629483	629356	629483	628348	628878	0.216
2R-:11288560:11289067:11289669	FBgn0033609	NA	2R	-	11289067	11289772	11289669	11289772	11287644	11288560	0.215
2L-:5004774:5006377:5006444	FBgn0053113	NA	2L	-	5006377	5006565	5006444	5006565	5004171	5004774	0.212
X+:14322915:14324858:14355462	FBgn0052600	NA	X	+	14322225	14324858	14322225	14322915	14355462	14389682	0.208
3R-:25684516:25685017:25685024	FBgn0039359	NA	3R	-	25685017	25685051	25685024	25685051	25684006	25684516	0.207
3R-:4744665:4745796:4745841	FBgn0026620	NA	3R	-	4745796	4746414	4745841	4746414	4744463	4744665	0.207
2L-:10002342:10002405:10002523	FBgn0051875	NA	2L	-	10002405	10002736	10002523	10002736	10002183	10002342	0.206
3L-:23095305:23095425:23095436	FBgn0024733	NA	3L	-	23095425	23095471	23095436	23095471	23095274	23095305	0.198
2L-:4458057:4458120:4458162	FBgn0285948	NA	2L	-	4458120	4458364	4458162	4458364	4457739	4458057	0.195
3L+:27267283:27267322:27267591	FBgn0028697	NA	3L	+	27267255	27267322	27267255	27267283	27267591	27267918	0.189
3R-:18197120:18199070:18199206	FBgn0011481	NA	3R	-	18199070	18199240	18199206	18199240	18192493	18197120	0.189
3R-:14275368:14276305:14286208	FBgn0003862	NA	3R	-	14276305	14286903	14286208	14286903	14273914	14275368	0.186
2R-:11288560:11289392:11289669	FBgn0033609	NA	2R	-	11289392	11289772	11289669	11289772	11287644	11288560	0.1815
3R-:10027381:10037815:10041971	FBgn0053208	NA	3R	-	10037815	10042895	10041971	10042895	10019704	10027381	0.18
3R-:10133587:10134379:10134441	FBgn0004889	NA	3R	-	10134379	10134482	10134441	10134482	10133214	10133587	0.177
2L+:7423976:7424363:7425171	FBgn0264439	NA	2L	+	7423819	7424363	7423819	7423976	7425171	7425932	0.169
3L-:9401367:9402138:9402210	FBgn0015218	NA	3L	-	9402138	9402225	9402210	9402225	9400582	9401367	0.162
2L-:5042890:5042960:5042983	FBgn0031673	NA	2L	-	5042960	5043158	5042983	5043158	5042490	5042890	0.159
4-:190061:193338:193365	FBgn0039890	NA	4	-	193338	193489	193365	193489	190002	190061	0.158
3R-:25684516:25684958:25685024	FBgn0039359	NA	3R	-	25684958	25685051	25685024	25685051	25684006	25684516	0.156
2L+:7033018:7034273:7034483	FBgn0031883	NA	2L	+	7032720	7034273	7032720	7033018	7034483	7034910	0.155
2L-:21146885:21146939:21146948	FBgn0086251	NA	2L	-	21146939	21148417	21146948	21148417	21145136	21146885	0.152
3L+:5811918:5811979:5812064	FBgn0035639	NA	3L	+	5811385	5811979	5811385	5811918	5812064	5812228	0.148
2L+:9521495:9523343:9533513	FBgn0032123	NA	2L	+	9521209	9523343	9521209	9521495	9533513	9535908	0.14
2R+:12612884:12614345:12615906	FBgn0004435	NA	2R	+	12612739	12614345	12612739	12612884	12615906	12616724	0.14
2R-:18758126:18758224:18758450	FBgn0259682	NA	2R	-	18758224	18758583	18758450	18758583	18758021	18758126	0.134
3R-:18197120:18198701:18199206	FBgn0011481	NA	3R	-	18198701	18199595	18199206	18199595	18192493	18197120	0.132
X+:9109694:9109758:9110821	FBgn0030089	NA	X	+	9109549	9109758	9109549	9109694	9110821	9111143	0.129
2L-:20917120:20918638:20918798	FBgn0032901	NA	2L	-	20918638	20918931	20918798	20918931	20916904	20917120	0.128
2R+:1265531:1265583:1266191	FBgn0058191	NA	2R	+	1265342	1265583	1265342	1265531	1266191	1266349	0.111
2R-:12878710:12879051:12879196	FBgn0013305	NA	2R	-	12879051	12879798	12879196	12879798	12878072	12878710	-0.085
2R+:11441490:11441872:11441934	FBgn0033635	NA	2R	+	11441067	11441872	11441067	11441490	11441934	11442216	-0.104
3R-:15176433:15176538:15178279	FBgn0038294	NA	3R	-	15176538	15179180	15178279	15179180	15175954	15176433	-0.108
X-:21628709:21628843:21629973	FBgn0024807	NA	X	-	21628843	21630148	21629973	21630148	21626312	21628709	-0.119
2R+:11441490:11441620:11441934	FBgn0033635	NA	2R	+	11441067	11441620	11441067	11441490	11441934	11442216	-0.124
3R-:6001736:6001832:6002062	FBgn0003261	NA	3R	-	6001832	6002072	6002062	6002072	6001557	6001736	-0.1335
3L-:14031002:14031163:14031307	FBgn0061515	NA	3L	-	14031163	14031367	14031307	14031367	14030806	14031002	-0.135
2L+:8980783:8981019:8981076	FBgn0040963	NA	2L	+	8980658	8981019	8980658	8980783	8981076	8981432	-0.141
X-:18636319:18636613:18637412	FBgn0027335	NA	X	-	18636613	18637573	18637412	18637573	18635641	18636319	-0.156
2L+:22538355:22538993:22539952	FBgn0278598	NA	2L	+	22538289	22538993	22538289	22538355	22539952	22540324	-0.16
3L+:12851722:12852521:12852615	FBgn0036318	NA	3L	+	12850914	12852521	12850914	12851722	12852615	12853169	-0.161
3L-:14031002:14031161:14031307	FBgn0061515	NA	3L	-	14031161	14031367	14031307	14031367	14030806	14031002	-0.181
2R+:4673041:4673059:4673113	FBgn0040005	NA	2R	+	4671852	4673059	4671852	4673041	4673113	4673639	-0.187
4-:1038434:1040012:1045155	FBgn0264607	NA	4	-	1040012	1045248	1045155	1045248	1038294	1038434	-0.189
2L+:18509706:18509778:18511622	FBgn0032684	NA	2L	+	18509559	18509778	18509559	18509706	18511622	18512385	-0.192
2L-:4458057:4458162:4458274	FBgn0285948	NA	2L	-	4458162	4458344	4458274	4458344	4457739	4458057	-0.196
3L+:16052150:16052174:16053011	FBgn0005536	NA	3L	+	16051958	16052174	16051958	16052150	16053011	16062243	-0.201
3L+:15144527:15144535:15144668	FBgn0036484	NA	3L	+	15144354	15144535	15144354	15144527	15144668	15146046	-0.205
2R-:7994344:7994514:7994518	FBgn0033248	NA	2R	-	7994514	7994968	7994518	7994968	7993797	7994344	-0.205
4-:878992:881842:882616	FBgn0025726	NA	4	-	881842	883081	882616	883081	876869	878992	-0.205
3L-:2500462:2501069:2502594	FBgn0035348	NA	3L	-	2501069	2503606	2502594	2503606	2499371	2500462	-0.206
2R+:12449782:12451712:12451974	FBgn0033739	NA	2R	+	12449199	12451712	12449199	12449782	12451974	12452916	-0.206
2L+:18631774:18649627:18660208	FBgn0032694	NA	2L	+	18631742	18649627	18631742	18631774	18660208	18661776	-0.21
3R+:7193688:7194458:7195693	FBgn0086372	NA	3R	+	7193592	7194458	7193592	7193688	7195693	7195884	-0.215
4-:66906:67047:67143	FBgn0017545	NA	4	-	67047	67207	67143	67207	66839	66906	-0.2175
2L-:5042890:5042960:5043077	FBgn0031673	NA	2L	-	5042960	5043158	5043077	5043158	5042490	5042890	-0.222
3L+:16902191:16906750:16906822	FBgn0261565	NA	3L	+	16902128	16906750	16902128	16902191	16906822	16907156	-0.228
3R-:25699607:25699810:25699847	FBgn0051092	NA	3R	-	25699810	25700026	25699847	25700026	25699223	25699607	-0.229
2L-:10002342:10002398:10002523	FBgn0051875	NA	2L	-	10002398	10002617	10002523	10002617	10002183	10002342	-0.231
3L+:16052150:16052176:16053011	FBgn0005536	NA	3L	+	16051958	16052176	16051958	16052150	16053011	16062243	-0.235
2L-:4926346:4928227:4928243	FBgn0041150	NA	2L	-	4928227	4928393	4928243	4928393	4912671	4926346	-0.235
2R-:15778546:15779264:15780057	FBgn0265991	NA	2R	-	15779264	15781079	15780057	15781079	15777177	15778546	-0.237
2R-:16206227:16210162:16210189	FBgn0034091	NA	2R	-	16210162	16210397	16210189	16210397	16205900	16206227	-0.241
3R+:7187091:7187162:7187373	FBgn0086372	NA	3R	+	7186993	7187162	7186993	7187091	7187373	7187547	-0.241
3R+:15798467:15798477:15798723	FBgn0262527	NA	3R	+	15798086	15798477	15798086	15798467	15798723	15799036	-0.248
2R+:12612851:12612884:12615906	FBgn0266487	NA	2R	+	12612739	12612884	12612739	12612851	12615906	12616414	-0.248
X-:10324356:10325675:10325726	FBgn0259170	NA	X	-	10325675	10325958	10325726	10325958	10323565	10324356	-0.252
2R-:17868808:17868945:17869066	FBgn0034282	NA	2R	-	17868945	17869084	17869066	17869084	17868286	17868808	-0.252
3L+:27267455:27267481:27267591	FBgn0028697	NA	3L	+	27267254	27267481	27267254	27267455	27267591	27267918	-0.254
3L+:212739:212784:212843	FBgn0035111	NA	3L	+	212708	212784	212708	212739	212843	215451	-0.263
3R+:7192970:7193688:7198327	FBgn0086372	NA	3R	+	7192720	7193688	7192720	7192970	7198327	7200941	-0.265
2R-:17868808:17868906:17869066	FBgn0034282	NA	2R	-	17868906	17869084	17869066	17869084	17868286	17868808	-0.268
3R-:15792472:15792530:15792542	FBgn0000246	NA	3R	-	15792530	15792579	15792542	15792579	15791933	15792472	-0.273
3L+:27267322:27267481:27267591	FBgn0028697	NA	3L	+	27267254	27267481	27267254	27267322	27267591	27267918	-0.2745
2L-:2310870:2323350:2357077	FBgn0031413	NA	2L	-	2323350	2357356	2357077	2357356	2310125	2310870	-0.2765
2L+:9521440:9521495:9523162	FBgn0032123	NA	2L	+	9521209	9521495	9521209	9521440	9523162	9523343	-0.277
3L+:27267322:27267465:27267591	FBgn0028697	NA	3L	+	27267255	27267465	27267255	27267322	27267591	27267918	-0.2805
3L+:27267322:27267523:27267591	FBgn0028697	NA	3L	+	27267254	27267523	27267254	27267322	27267591	27267918	-0.281
2R+:1265293:1266052:1266191	FBgn0058191	NA	2R	+	1265170	1266052	1265170	1265293	1266191	1266349	-0.285
3L+:27267455:27267523:27267591	FBgn0028697	NA	3L	+	27267254	27267523	27267254	27267455	27267591	27267918	-0.286
3L+:27267322:27267450:27267591	FBgn0028697	NA	3L	+	27267255	27267450	27267255	27267322	27267591	27267918	-0.2925
3L+:17542384:17542812:17543504	FBgn0259174	NA	3L	+	17542199	17542812	17542199	17542384	17543504	17543712	-0.298
2L-:4926346:4928197:4928243	FBgn0041150	NA	2L	-	4928197	4928393	4928243	4928393	4912671	4926346	-0.299
3L-:17643726:17644810:17644948	FBgn0004401	NA	3L	-	17644810	17645036	17644948	17645036	17643362	17643726	-0.299
3L+:27267322:27267459:27267591	FBgn0028697	NA	3L	+	27267255	27267459	27267255	27267322	27267591	27267918	-0.2995
3R-:18393409:18396712:18396785	FBgn0028670	NA	3R	-	18396712	18396928	18396785	18396928	18393271	18393409	-0.3
3R-:21125384:21127326:21127393	FBgn0283468	NA	3R	-	21127326	21127485	21127393	21127485	21122321	21125384	-0.3
2L-:4475318:4476665:4476841	FBgn0011603	NA	2L	-	4476665	4477022	4476841	4477022	4474331	4475318	-0.302
Y+:702599:702653:702712	FBgn0058064	NA	Y	+	702429	702653	702429	702599	702712	703101	-0.305
3R+:31405956:31410401:31433458	FBgn0261988	NA	3R	+	31405244	31410401	31405244	31405956	31433458	31453406	-0.306
2L-:5332850:5335663:5335716	FBgn0031702	NA	2L	-	5335663	5336170	5335716	5336170	5331721	5332850	-0.308
3L-:17643726:17644818:17644948	FBgn0004401	NA	3L	-	17644818	17645036	17644948	17645036	17643362	17643726	-0.308
2R+:21293789:21293878:21294053	FBgn0016726	NA	2R	+	21293767	21293878	21293767	21293789	21294053	21294165	-0.309
3L+:7066726:7066967:7067554	FBgn0035734	NA	3L	+	7066313	7066967	7066313	7066726	7067554	7067779	-0.32
2R-:17586042:17586135:17586265	FBgn0034248	NA	2R	-	17586135	17586294	17586265	17586294	17585634	17586042	-0.322
X+:13129026:13129036:13129098	FBgn0030451	NA	X	+	13128951	13129036	13128951	13129026	13129098	13130290	-0.336
3L-:7661506:7662470:7663258	FBgn0265084	NA	3L	-	7662470	7663324	7663258	7663324	7658408	7661506	-0.34
2L-:7696206:7697400:7697976	FBgn0041182	NA	2L	-	7697400	7698992	7697976	7698992	7695072	7696206	-0.341
2R+:16516387:16516431:16517018	FBgn0011260	NA	2R	+	16516323	16516431	16516323	16516387	16517018	16517341	-0.342
2R-:16343316:16344033:16344099	FBgn0034117	NA	2R	-	16344033	16344182	16344099	16344182	16343094	16343316	-0.343
2R-:9124145:9127026:9127418	FBgn0027561	NA	2R	-	9127026	9127877	9127418	9127877	9123303	9124145	-0.345
2L-:3627635:3631804:3631962	FBgn0000721	NA	2L	-	3631804	3632154	3631962	3632154	3625996	3627635	-0.347
2L+:20831399:20831414:20831466	FBgn0051674	NA	2L	+	20831261	20831414	20831261	20831399	20831466	20831878	-0.348
X+:3176685:3189811:3245072	FBgn0000479	NA	X	+	3176439	3189811	3176439	3176685	3245072	3246685	-0.352
2R-:24978818:24984306:24984380	FBgn0010435	NA	2R	-	24984306	24984475	24984380	24984475	24978565	24978818	-0.356
3L+:2952107:2952810:2953011	FBgn0262593	NA	3L	+	2951993	2952810	2951993	2952107	2953011	2953979	-0.36
4+:446231:446269:447100	FBgn0016126	NA	4	+	446092	446269	446092	446231	447100	447235	-0.36
2L-:19069218:19069616:19069762	FBgn0032752	NA	2L	-	19069616	19069851	19069762	19069851	19068202	19069218	-0.361
3L-:3133338:3133952:3134058	FBgn0035400	NA	3L	-	3133952	3134180	3134058	3134180	3132308	3133338	-0.364
3R-:18393409:18396731:18396785	FBgn0028670	NA	3R	-	18396731	18396928	18396785	18396928	18393271	18393409	-0.376
3L-:9401367:9401568:9401784	FBgn0015218	NA	3L	-	9401568	9401805	9401784	9401805	9400582	9401367	-0.376
3L-:9401367:9401559:9401784	FBgn0015218	NA	3L	-	9401559	9401805	9401784	9401805	9400582	9401367	-0.376
2L-:10001433:10002183:10002187	FBgn0051755	NA	2L	-	10002183	10002342	10002187	10002342	9996705	10001433	-0.377
2L-:6801650:6801707:6802039	FBgn0031859	NA	2L	-	6801707	6802654	6802039	6802654	6801377	6801650	-0.378
3R+:7187091:7187139:7187373	FBgn0086372	NA	3R	+	7186993	7187139	7186993	7187091	7187373	7187547	-0.384
3R-:15179180:15180070:15180165	FBgn0038294	NA	3R	-	15180070	15180240	15180165	15180240	15179038	15179180	-0.392
2L-:7696206:7697006:7697976	FBgn0041182	NA	2L	-	7697006	7698992	7697976	7698992	7695072	7696206	-0.395
2R-:10533968:10534147:10534177	FBgn0283521	NA	2R	-	10534147	10534354	10534177	10534354	10533117	10533968	-0.396
3L-:9401367:9401574:9401784	FBgn0015218	NA	3L	-	9401574	9401805	9401784	9401805	9400582	9401367	-0.399
3L-:4251840:4253854:4253870	FBgn0041171	NA	3L	-	4253854	4254052	4253870	4254052	4248723	4251840	-0.401
2R-:12341782:12344463:12344467	FBgn0033717	NA	2R	-	12344463	12344617	12344467	12344617	12341487	12341782	-0.405
2L+:4334104:4334439:4336449	FBgn0020762	NA	2L	+	4333912	4334439	4333912	4334104	4336449	4336957	-0.416
3L+:3072616:3072760:3073080	FBgn0035397	NA	3L	+	3072546	3072760	3072546	3072616	3073080	3073175	-0.417
3R-:25718614:25719951:25719965	FBgn0051092	NA	3R	-	25719951	25720117	25719965	25720117	25718397	25718614	-0.4205
3R+:9592185:9607974:9621518	FBgn0037720	NA	3R	+	9591928	9607974	9591928	9592185	9621518	9622774	-0.421
2L-:5332850:5335612:5335716	FBgn0031702	NA	2L	-	5335612	5336170	5335716	5336170	5331721	5332850	-0.428
2L-:9996492:10002183:10002187	FBgn0051875	NA	2L	-	10002183	10002342	10002187	10002342	9995560	9996492	-0.43
2L+:20738975:20740063:20749299	FBgn0262743	NA	2L	+	20738503	20740063	20738503	20738975	20749299	20749388	-0.43
3L+:3072616:3072686:3073080	FBgn0035397	NA	3L	+	3072546	3072686	3072546	3072616	3073080	3073175	-0.433
X-:12069696:12069749:12069798	FBgn0264676	NA	X	-	12069749	12069893	12069798	12069893	12067199	12069696	-0.434
3L+:3072677:3072686:3073080	FBgn0035397	NA	3L	+	3072546	3072686	3072546	3072677	3073080	3073175	-0.435
2L-:21309091:21309579:21309861	FBgn0032940	NA	2L	-	21309579	21310050	21309861	21310050	21308287	21309091	-0.441
4-:188169:188229:188424	FBgn0039890	NA	4	-	188229	188466	188424	188466	187996	188169	-0.449
2L-:10217180:10217340:10217352	FBgn0024320	NA	2L	-	10217340	10217533	10217352	10217533	10216860	10217180	-0.454
4-:1038458:1043467:1045155	FBgn0264607	NA	4	-	1043467	1045248	1045155	1045248	1038294	1038458	-0.457
3R-:30045786:30045986:30046049	FBgn0002626	NA	3R	-	30045986	30046068	30046049	30046068	30045682	30045786	-0.458
2R+:16032176:16032434:16038051	FBgn0034070	NA	2R	+	16031929	16032434	16031929	16032176	16038051	16038457	-0.459
2L-:21309091:21309819:21309861	FBgn0032940	NA	2L	-	21309819	21310050	21309861	21310050	21308287	21309091	-0.46
3L-:9401367:9401564:9401784	FBgn0015218	NA	3L	-	9401564	9401805	9401784	9401805	9400582	9401367	-0.462
2L-:10246039:10246867:10247024	FBgn0024248	NA	2L	-	10246867	10247078	10247024	10247078	10245409	10246039	-0.468
2R-:18758284:18758419:18758450	FBgn0259682	NA	2R	-	18758419	18758583	18758450	18758583	18758072	18758284	-0.482
3R+:21008736:21010615:21011266	FBgn0013995	NA	3R	+	21008148	21010615	21008148	21008736	21011266	21012024	-0.482
2L-:4196577:4197872:4197964	FBgn0031589	NA	2L	-	4197872	4198071	4197964	4198071	4196474	4196577	-0.488
2R-:25073589:25074036:25075241	FBgn0004919	NA	2R	-	25074036	25075338	25075241	25075338	25073277	25073589	-0.494
X-:9154685:9156328:9156335	FBgn0004828	NA	X	-	9156328	9156377	9156335	9156377	9153237	9154685	-0.497
4-:190077:193544:193672	FBgn0039890	NA	4	-	193544	193717	193672	193717	190024	190077	-0.5005
3L-:9401367:9401566:9401784	FBgn0015218	NA	3L	-	9401566	9401805	9401784	9401805	9400582	9401367	-0.504
2R+:15459267:15461226:15463297	FBgn0263980	NA	2R	+	15456659	15461226	15456659	15459267	15463297	15463846	-0.509
3R-:5275087:5280984:5281062	FBgn0013576	NA	3R	-	5280984	5281102	5281062	5281102	5274965	5275087	-0.512
2R+:10303046:10303246:10304623	FBgn0033504	NA	2R	+	10303000	10303246	10303000	10303046	10304623	10305102	-0.533
X+:15334674:15334771:15334989	FBgn0026428	NA	X	+	15334555	15334771	15334555	15334674	15334989	15335268	-0.533
3R-:25307909:25308180:25308314	FBgn0039321	NA	3R	-	25308180	25308391	25308314	25308391	25306761	25307909	-0.534
2L-:8735200:8735693:8735721	FBgn0003209	NA	2L	-	8735693	8735797	8735721	8735797	8734466	8735200	-0.552
2L+:7440962:7441756:7443583	FBgn0031914	NA	2L	+	7440793	7441756	7440793	7440962	7443583	7443985	-0.558
2L+:7440958:7441756:7443583	FBgn0031914	NA	2L	+	7440793	7441756	7440793	7440958	7443583	7443985	-0.5585
2R-:8160929:8161032:8161410	FBgn0033271	NA	2R	-	8161032	8161565	8161410	8161565	8159405	8160929	-0.566
X+:15941800:15941927:15942371	FBgn0030710	NA	X	+	15941713	15941927	15941713	15941800	15942371	15944449	-0.572
X+:2172703:2172745:2172805	FBgn0025839	NA	X	+	2172525	2172745	2172525	2172703	2172805	2173432	-0.574
3L+:11215810:11215987:11216585	FBgn0261553	NA	3L	+	11215778	11215987	11215778	11215810	11216585	11223565	-0.575
2L-:11160336:11161067:11161554	FBgn0259822	NA	2L	-	11161067	11163098	11161554	11163098	11158377	11160336	-0.577
3R-:8652682:8652732:8652739	FBgn0000447	NA	3R	-	8652732	8652916	8652739	8652916	8651390	8652682	-0.588
X+:13298187:13298375:13298705	FBgn0030468	NA	X	+	13298134	13298375	13298134	13298187	13298705	13298812	-0.5945
2L-:10002342:10002398:10002416	FBgn0051875	NA	2L	-	10002398	10002617	10002416	10002617	10002183	10002342	-0.596
2L-:10986874:10987206:10987248	FBgn0004872	NA	2L	-	10987206	10987420	10987248	10987420	10986686	10986874	-0.603
3L-:14426911:14427267:14427271	FBgn0087007	NA	3L	-	14427267	14427378	14427271	14427378	14414766	14426911	-0.603
2L-:1728232:1728302:1728361	FBgn0000579	NA	2L	-	1728302	1728463	1728361	1728463	1727645	1728232	-0.6225
X-:16486905:16487882:16488986	FBgn0285944	NA	X	-	16487882	16489516	16488986	16489516	16486340	16486905	-0.635
2R+:14871529:14871575:14871637	FBgn0013773	NA	2R	+	14871365	14871575	14871365	14871529	14871637	14873465	-0.639
2L+:7440851:7441021:7443583	FBgn0031914	NA	2L	+	7440793	7441021	7440793	7440851	7443583	7443832	-0.639
3L+:13044849:13044858:13044917	FBgn0036341	NA	3L	+	13044637	13044858	13044637	13044849	13044917	13045595	-0.646
2L-:3301753:3302908:3303045	FBgn0031516	NA	2L	-	3302908	3303130	3303045	3303130	3297446	3301753	-0.661
2L-:2310870:2330655:2330668	FBgn0031413	NA	2L	-	2330655	2330807	2330668	2330807	2310125	2310870	-0.667
2R+:25253761:25253819:25253876	FBgn0050428	NA	2R	+	25253580	25253819	25253580	25253761	25253876	25254078	-0.676
3R+:13771577:13771712:13772171	FBgn0038181	NA	3R	+	13771494	13771712	13771494	13771577	13772171	13774018	-0.682
2L+:7440962:7441021:7443583	FBgn0031914	NA	2L	+	7440793	7441021	7440793	7440962	7443583	7443832	-0.685
2L-:17212:21065:21135	FBgn0002121	NA	2L	-	21065	21376	21135	21376	17057	17212	-0.693
2L-:9798305:9802350:9806443	FBgn0032151	NA	2L	-	9802350	9807504	9806443	9807504	9797911	9798305	-0.693
2R-:20581651:20583349:20583464	FBgn0028622	NA	2R	-	20583349	20583591	20583464	20583591	20565277	20581651	-0.707
2R+:15201319:15201373:15201466	FBgn0033996	NA	2R	+	15201252	15201373	15201252	15201319	15201466	15202127	-0.727
2L+:7440958:7441021:7443583	FBgn0031914	NA	2L	+	7440793	7441021	7440793	7440958	7443583	7443832	-0.7645
3R-:8819263:8820541:8820542	FBgn0037636	NA	3R	-	8820541	8820682	8820542	8820682	8814684	8819263	-0.773
X+:8561761:8561868:8563152	FBgn0030049	NA	X	+	8561694	8561868	8561694	8561761	8563152	8564375	-0.779
3L+:7352098:7352733:7353342	FBgn0019662	NA	3L	+	7351970	7352733	7351970	7352098	7353342	7353622	-0.782
2L-:10002342:10002398:10002405	FBgn0051755	NA	2L	-	10002398	10002617	10002405	10002617	10002183	10002342	-0.8
X+:15788957:15789112:15790233	FBgn0026374	NA	X	+	15788896	15789112	15788896	15788957	15790233	15790388	-0.806
2L-:21681558:21681619:21681649	FBgn0000559	NA	2L	-	21681619	21681804	21681649	21681804	21680756	21681558	-0.845
2L-:2323449:2330655:2330668	FBgn0031413	NA	2L	-	2330655	2330807	2330668	2330807	2310661	2323449	-0.8455
2L-:2310870:2330655:2357077	FBgn0031413	NA	2L	-	2330655	2357356	2357077	2357356	2310125	2310870	-0.8625
2L-:2323449:2330655:2357077	FBgn0031413	NA	2L	-	2330655	2357356	2357077	2357356	2323352	2323449	-0.87
2L+:2752837:2752840:2753371	FBgn0031453	NA	2L	+	2752799	2752840	2752799	2752837	2753371	2756170	-0.996
A3SS
IndexID	GeneID	chr	strand	longExonStart_0base	longExonEnd	shortES	shortEE	flankingES	flankingEE	Delta_PSI
2L+:8036576:8036836:8036842	FBgn0044323	2L	+	8036836	8036893	8036842	8036893	8036423	8036576	0.934
2L-:6770709:6770718:6772551	FBgn0031857	2L	-	6770590	6770718	6770590	6770709	6772551	6772614	0.756
2L+:18826823:18826916:18826997	FBgn0027070	2L	+	18826916	18827886	18826997	18827886	18826769	18826823	0.735
2R-:6730114:6730137:6730300	FBgn0010482	2R	-	6729999	6730137	6729999	6730114	6730300	6731490	0.734
2L+:18826823:18826901:18826997	FBgn0027070	2L	+	18826901	18827886	18826997	18827886	18826769	18826823	0.725
2L-:12712531:12712554:12712854	FBgn0032454	2L	-	12712332	12712554	12712332	12712531	12712854	12712952	0.714
3R-:5617649:5618869:5623774	FBgn0044823	3R	-	5616643	5618869	5616643	5617649	5623774	5624125	0.709
2L+:18826823:18826904:18826997	FBgn0027070	2L	+	18826904	18827886	18826997	18827886	18826769	18826823	0.708
3L-:1633505:1634907:1635185	FBgn0013342	3L	-	1630347	1634907	1630347	1633505	1635185	1635459	0.703
3L+:8275667:8275986:8276004	FBgn0263219	3L	+	8275986	8276502	8276004	8276502	8275504	8275667	0.698
2R+:24026616:24026757:24026775	FBgn0011695	2R	+	24026757	24026875	24026775	24026875	24026545	24026616	0.684
2R-:929292:929309:951126	FBgn0069969	2R	-	929271	929309	929271	929292	951126	951252	0.68
X-:21211799:21211824:21281045	FBgn0052521	X	-	21211686	21211824	21211686	21211799	21281045	21281171	0.652
3L+:5669082:5673051:5673066	FBgn0284236	3L	+	5673051	5673265	5673066	5673265	5668963	5669082	0.646
3R+:17127856:17127975:17127995	FBgn0051269	3R	+	17127975	17128201	17127995	17128201	17127125	17127856	0.641
2R-:7475559:7475651:7476246	FBgn0010548	2R	-	7475439	7475651	7475439	7475559	7476246	7477162	0.635
3R-:10813598:10813704:10814253	FBgn0037837	3R	-	10813059	10813704	10813059	10813598	10814253	10814449	0.629
2L+:6001269:6001476:6001668	FBgn0031760	2L	+	6001476	6003738	6001668	6003738	6000804	6001269	0.619
4-:1060634:1060653:1060740	FBgn0011642	4	-	1059418	1060653	1059418	1060634	1060740	1060918	0.616
3R+:12441608:12443575:12443592	FBgn0086687	3R	+	12443575	12443722	12443592	12443722	12441426	12441608	0.611
3L+:13008567:13008622:13008654	FBgn0036331	3L	+	13008622	13008873	13008654	13008873	13008284	13008567	0.6
3R-:19874510:19874527:19875168	FBgn0038740	3R	-	19874344	19874527	19874344	19874510	19875168	19875224	0.59
X-:20162836:20162841:20165656	FBgn0031091	X	-	20161939	20162841	20161939	20162836	20165656	20165830	0.586
3R+:29494885:29495567:29495645	FBgn0039667	3R	+	29495567	29495801	29495645	29495801	29494781	29494885	0.58
3R-:15176412:15176433:15178279	FBgn0038294	3R	-	15176363	15176433	15176363	15176412	15178279	15178489	0.564
3R+:29494885:29495587:29495645	FBgn0039667	3R	+	29495587	29495801	29495645	29495801	29494781	29494885	0.563
4-:1060634:1060659:1060740	FBgn0011642	4	-	1060492	1060659	1060492	1060634	1060740	1060918	0.558
2L+:14615643:14616155:14616215	FBgn0000056	2L	+	14616155	14616223	14616215	14616223	14615551	14615643	0.555
X+:11898367:11898445:11898448	FBgn0260780	X	+	11898445	11898544	11898448	11898544	11898223	11898367	0.549
3R+:15383735:15385075:15385105	FBgn0262483	3R	+	15385075	15385791	15385105	15385791	15383066	15383735	0.542
X-:21211799:21223647:21281045	FBgn0052521	X	-	21211686	21223647	21211686	21211799	21281045	21281171	0.54
3L-:15131210:15131217:15131267	FBgn0036482	3L	-	15128355	15131217	15128355	15131210	15131267	15131378	0.527
X+:16278547:16279705:16279908	FBgn0000536	X	+	16279705	16279991	16279908	16279991	16278356	16278547	0.527
2L-:21308995:21309091:21310000	FBgn0032940	2L	-	21304824	21309091	21304824	21308995	21310000	21310050	0.526
4-:190061:190077:193544	FBgn0039890	4	-	189997	190077	189997	190061	193544	193829	0.521
3L+:9830785:9830999:9831920	FBgn0264489	3L	+	9830999	9832679	9831920	9832679	9830575	9830785	0.517
X+:935459:935568:935580	FBgn0040340	X	+	935568	935709	935580	935709	935425	935459	0.514
2L+:14615643:14616128:14616215	FBgn0000056	2L	+	14616128	14616223	14616215	14616223	14615551	14615643	0.513
X-:2374106:2374524:2374704	FBgn0264598	X	-	2372766	2374524	2372766	2374106	2374704	2375250	0.505
4+:1185834:1186472:1187521	FBgn0250819	4	+	1186472	1187614	1187521	1187614	1185767	1185834	0.501
2R+:15557047:15557243:15557528	FBgn0034031	2R	+	15557243	15562436	15557528	15562436	15556927	15557047	0.493
3R-:19874510:19874527:19875397	FBgn0038740	3R	-	19874200	19874527	19874200	19874510	19875397	19875678	0.476
2L-:4196779:4196814:4197306	FBgn0031589	2L	-	4195733	4196814	4195733	4196779	4197306	4197380	0.473
4-:189248:190061:193672	FBgn0039890	4	-	188577	190061	188577	189248	193672	193717	0.468
2R+:8874454:8874700:8874709	FBgn0011286	2R	+	8874700	8874862	8874709	8874862	8873294	8874454	0.4665
2L+:14615643:14616051:14616215	FBgn0000056	2L	+	14616051	14616223	14616215	14616223	14615551	14615643	0.465
X+:16415129:16415608:16415656	FBgn0030748	X	+	16415608	16416085	16415656	16416085	16415045	16415129	0.463
X+:15788957:15790233:15790246	FBgn0026374	X	+	15790233	15790388	15790246	15790388	15788896	15788957	0.462
4-:190061:190082:193544	FBgn0039890	4	-	189997	190082	189997	190061	193544	193829	0.462
2L+:14615643:14616057:14616215	FBgn0000056	2L	+	14616057	14616223	14616215	14616223	14615551	14615643	0.457
3R+:27235861:27235914:27235930	FBgn0051068	3R	+	27235914	27235984	27235930	27235984	27235496	27235861	0.4425
2R-:13213436:13213931:13214418	FBgn0033807	2R	-	13213022	13213931	13213022	13213436	13214418	13214496	0.442
2R+:19178872:19178983:19179059	FBgn0263395	2R	+	19178983	19179109	19179059	19179109	19178737	19178872	0.437
3L-:15518492:15518543:15518619	FBgn0004228	3L	-	15518307	15518543	15518307	15518492	15518619	15518785	0.436
3R+:27235861:27235917:27235930	FBgn0051068	3R	+	27235917	27235984	27235930	27235984	27235496	27235861	0.433
3R+:12387286:12387530:12387543	FBgn0053098	3R	+	12387530	12387926	12387543	12387926	12387187	12387286	0.431
3R-:15176412:15176427:15178279	FBgn0038294	3R	-	15176363	15176427	15176363	15176412	15178279	15178489	0.431
2R+:21208671:21209971:21210182	FBgn0265191	2R	+	21209971	21210821	21210182	21210821	21208469	21208671	0.426
3R-:23946844:23946862:23948338	FBgn0039131	3R	-	23945016	23946862	23945016	23946844	23948338	23948424	0.4245
4+:308289:308373:308409	FBgn0026777	4	+	308373	308574	308409	308574	308092	308289	0.417
3R+:9418000:9419806:9432028	FBgn0261552	3R	+	9419806	9432839	9432028	9432839	9417939	9418000	0.411
3L+:22678717:22678792:22679054	FBgn0037174	3L	+	22678792	22679356	22679054	22679356	22669955	22678717	0.408
2L+:22364294:22365201:22365204	FBgn0039972	2L	+	22365201	22365324	22365204	22365324	22363429	22364294	0.407
2L+:9957329:9957402:9957428	FBgn0032170	2L	+	9957402	9958885	9957428	9958885	9957294	9957329	0.4055
4-:190061:190077:191308	FBgn0039890	4	-	190002	190077	190002	190061	191308	193489	0.3985
2L-:16846960:16846985:16848599	FBgn0032614	2L	-	16846750	16846985	16846750	16846960	16848599	16848716	0.396
3L-:9632170:9632173:9632232	FBgn0016081	3L	-	9631833	9632173	9631833	9632170	9632232	9632903	0.392
X-:4799878:4799881:4799939	FBgn0029728	X	-	4798570	4799881	4798570	4799878	4799939	4800647	0.391
3R-:15176116:15176119:15176183	FBgn0038294	3R	-	15175954	15176119	15175954	15176116	15176183	15176293	0.381
4+:671166:671246:680439	FBgn0039920	4	+	671246	681135	680439	681135	671141	671166	0.372
4-:189248:190061:193544	FBgn0039890	4	-	188577	190061	188577	189248	193544	193829	0.369
2L+:7033018:7034180:7034198	FBgn0031883	2L	+	7034180	7034273	7034198	7034273	7032897	7033018	0.367
X+:9016328:9017843:9017861	FBgn0261549	X	+	9017843	9017988	9017861	9017988	9016124	9016328	0.362
4+:1108572:1109108:1110780	FBgn0005561	4	+	1109108	1110974	1110780	1110974	1108097	1108572	0.355
2R+:5144858:5148174:5152788	FBgn0033010	2R	+	5148174	5154756	5152788	5154756	5144732	5144858	0.3455
X+:1394714:1395082:1395097	FBgn0024985	X	+	1395082	1397337	1395097	1397337	1393053	1394714	0.344
3L+:16113365:16113895:16114311	FBgn0010280	3L	+	16113895	16114720	16114311	16114720	16113211	16113365	0.344
3R+:30573072:30574240:30578116	FBgn0082582	3R	+	30574240	30578905	30578116	30578905	30572598	30573072	0.338
2L+:824137:824190:824218	FBgn0031285	2L	+	824190	824337	824218	824337	823636	824137	0.337
X+:14322915:14324737:14355462	FBgn0052600	X	+	14324737	14355542	14355462	14355542	14322225	14322915	0.333
2L-:14222081:14229536:14233647	FBgn0016930	2L	-	14222016	14229536	14222016	14222081	14233647	14234108	0.328
2R-:927570:929292:951126	FBgn0069969	2R	-	927355	929292	927355	927570	951126	951252	0.325
2R-:22884793:22884802:22884907	FBgn0034792	2R	-	22884719	22884802	22884719	22884793	22884907	22885000	0.3235
3L+:16113365:16113884:16114311	FBgn0010280	3L	+	16113884	16114720	16114311	16114720	16113211	16113365	0.322
3R-:7251240:7251520:7251803	FBgn0011282	3R	-	7251175	7251520	7251175	7251240	7251803	7251957	0.319
2L-:7223697:7225856:7227103	FBgn0259111	2L	-	7223327	7225856	7223327	7223697	7227103	7229012	0.318
2R-:927570:949946:951126	FBgn0069969	2R	-	927355	949946	927355	927570	951126	951252	0.3175
X+:16296883:16297649:16297660	FBgn0030735	X	+	16297649	16298840	16297660	16298840	16296670	16296883	0.317
2L-:10225811:10225965:10226664	FBgn0032196	2L	-	10225503	10225965	10225503	10225811	10226664	10226808	0.314
X+:17589095:17589957:17589974	FBgn0030846	X	+	17589957	17590078	17589974	17590078	17588864	17589095	0.313
3R-:19857684:19860761:19860885	FBgn0261984	3R	-	19857240	19860761	19857240	19857684	19860885	19861291	0.312
X-:17631369:17631381:17631526	FBgn0267967	X	-	17631181	17631381	17631181	17631369	17631526	17631817	0.308
2R-:19546059:19564512:19573987	FBgn0003435	2R	-	19538029	19564512	19538029	19546059	19573987	19574326	0.301
2L-:7803576:7803743:7804570	FBgn0031952	2L	-	7802414	7803743	7802414	7803576	7804570	7805788	0.3
3L+:9972358:9972880:9973093	FBgn0259932	3L	+	9972880	9974023	9973093	9974023	9972311	9972358	0.297
2R+:1591017:1595743:1595765	FBgn0039993	2R	+	1595743	1595984	1595765	1595984	1590825	1591017	0.2965
3L+:1197313:1197508:1197529	FBgn0040281	3L	+	1197508	1198230	1197529	1198230	1196936	1197313	0.2965
2L-:2310870:2323449:2330655	FBgn0031413	2L	-	2310661	2323449	2310661	2310870	2330655	2330807	0.296
X-:13827105:13827120:13827339	FBgn0030530	X	-	13827042	13827120	13827042	13827105	13827339	13827509	0.295
X+:935459:935574:935580	FBgn0040340	X	+	935574	935709	935580	935709	935425	935459	0.295
X-:333881:333910:334666	FBgn0052816	X	-	333564	333910	333564	333881	334666	334801	0.294
3R-:12123861:12123864:12127870	FBgn0037992	3R	-	12123292	12123864	12123292	12123861	12127870	12128201	0.292
3R-:10372509:10372533:10372740	FBgn0020379	3R	-	10372148	10372533	10372148	10372509	10372740	10373205	0.291
X-:333881:333897:334666	FBgn0052816	X	-	333564	333897	333564	333881	334666	334801	0.288
4-:190061:190077:193672	FBgn0039890	4	-	189997	190077	189997	190061	193672	193717	0.2845
3R+:5486884:5487050:5487834	FBgn0051550	3R	+	5487050	5489090	5487834	5489090	5485542	5486884	0.283
4+:210680:211574:211594	FBgn0024811	4	+	211574	211794	211594	211794	210223	210680	0.282
3L+:6095017:6095092:6095112	FBgn0061492	3L	+	6095092	6095343	6095112	6095343	6094986	6095017	0.28
2R+:17469717:17470566:17470576	FBgn0022987	2R	+	17470566	17470886	17470576	17470886	17469623	17469717	0.2765
3L+:12806337:12806855:12806867	FBgn0262714	3L	+	12806855	12807010	12806867	12807010	12805901	12806337	0.2735
4+:308289:308373:308412	FBgn0026777	4	+	308373	308574	308412	308574	308092	308289	0.273
3R-:27657955:27658113:27658468	FBgn0002772	3R	-	27657562	27658113	27657562	27657955	27658468	27658921	0.273
3L+:15602515:15602946:15603044	FBgn0036518	3L	+	15602946	15603119	15603044	15603119	15601232	15602515	0.27
2R+:7629112:7630176:7634215	FBgn0263077	2R	+	7630176	7634314	7634215	7634314	7628800	7629112	0.269
2R+:22820478:22820668:22821148	FBgn0050271	2R	+	22820668	22821756	22821148	22821756	22820158	22820478	0.268
3R+:10389437:10396236:10396696	FBgn0259938	3R	+	10396236	10396820	10396696	10396820	10388257	10389437	0.268
2R+:24574733:24574942:24574958	FBgn0035028	2R	+	24574942	24575089	24574958	24575089	24574558	24574733	0.266
4-:461047:461068:461504	FBgn0026262	4	-	461005	461068	461005	461047	461504	462501	0.2635
3L+:5669082:5672054:5673066	FBgn0085447	3L	+	5672054	5673702	5673066	5673702	5668690	5669082	0.263
3L+:12806337:12806852:12806867	FBgn0262714	3L	+	12806852	12807010	12806867	12807010	12805901	12806337	0.2615
4+:210680:211853:212627	FBgn0024811	4	+	211853	212729	212627	212729	210585	210680	0.258
3L+:6055419:6055478:6055589	FBgn0028980	3L	+	6055478	6055663	6055589	6055663	6055135	6055419	0.258
2R-:9916891:9916912:9917937	FBgn0011656	2R	-	9916117	9916912	9916117	9916891	9917937	9918353	0.245
3L+:23099723:23100219:23100244	FBgn0264492	3L	+	23100219	23100357	23100244	23100357	23099554	23099723	0.2415
4+:742550:742787:745165	FBgn0005666	4	+	742787	745291	745165	745291	742348	742550	0.24
3R-:5600308:5600344:5600487	FBgn0250753	3R	-	5600236	5600344	5600236	5600308	5600487	5600571	0.239
2L-:18953573:18953790:18954271	FBgn0032726	2L	-	18953157	18953790	18953157	18953573	18954271	18954431	0.239
3R-:23250537:23250540:23251166	FBgn0039065	3R	-	23250426	23250540	23250426	23250537	23251166	23251300	0.235
3R-:5600308:5600347:5600487	FBgn0250753	3R	-	5600236	5600347	5600236	5600308	5600487	5600571	0.23
2R+:5144858:5148174:5148200	FBgn0033010	2R	+	5148174	5149156	5148200	5149156	5144732	5144858	0.229
3L-:19487249:19487767:19487969	FBgn0062928	3L	-	19487161	19487767	19487161	19487249	19487969	19488439	0.225
X+:14256757:14256976:14256988	FBgn0002873	X	+	14256976	14258595	14256988	14258595	14256484	14256757	0.2195
X+:22455863:22457399:22457426	FBgn0031187	X	+	22457399	22457551	22457426	22457551	22455802	22455863	0.218
4+:244007:244417:245179	FBgn0039897	4	+	244417	245903	245179	245903	243815	244007	0.213
4+:665305:665933:665954	FBgn0024728	4	+	665933	665982	665954	665982	664987	665305	0.212
4+:665305:665934:665954	FBgn0024728	4	+	665934	665982	665954	665982	664987	665305	0.21
X-:9196119:9196136:9196195	FBgn0030101	X	-	9194749	9196136	9194749	9196119	9196195	9196414	0.207
2R-:4728544:4728566:4728806	FBgn0026401	2R	-	4728432	4728566	4728432	4728544	4728806	4729017	0.2
3R+:27700391:27700465:27700598	FBgn0045862	3R	+	27700465	27703178	27700598	27703178	27700360	27700391	0.197
3R+:30573072:30577178:30578116	FBgn0082582	3R	+	30577178	30578905	30578116	30578905	30572598	30573072	0.195
X-:635289:635308:635393	FBgn0020381	X	-	634545	635308	634545	635289	635393	635545	0.194
3R-:6391988:6392959:6405741	FBgn0037443	3R	-	6391304	6392959	6391304	6391988	6405741	6405895	0.193
3R-:20107500:20107524:20107572	FBgn0051206	3R	-	20106935	20107524	20106935	20107500	20107572	20107963	0.191
2R+:23643095:23643156:23643171	FBgn0004795	2R	+	23643156	23647761	23643171	23647761	23642483	23643095	0.188
2L+:21275806:21277229:21277277	FBgn0032938	2L	+	21277229	21278429	21277277	21278429	21275723	21275806	0.188
3R+:13305070:13309406:13309468	FBgn0052473	3R	+	13309406	13309603	13309468	13309603	13305014	13305070	0.188
X-:15889732:15889748:15889908	FBgn0030703	X	-	15888343	15889748	15888343	15889732	15889908	15890109	0.1855
X+:9166459:9166519:9166534	FBgn0026206	X	+	9166519	9167032	9166534	9167032	9165962	9166459	0.1855
3R+:13305070:13308495:13309468	FBgn0052473	3R	+	13308495	13309955	13309468	13309955	13305014	13305070	0.185
2R+:6669224:6669308:6669329	FBgn0033086	2R	+	6669308	6669434	6669329	6669434	6669023	6669224	0.184
2R-:13213931:13213949:13214418	FBgn0033807	2R	-	13213750	13213949	13213750	13213931	13214418	13214496	0.184
2L-:13775047:13775185:13775254	FBgn0028540	2L	-	13774339	13775185	13774339	13775047	13775254	13775808	0.183
2L+:20824493:20825271:20825658	FBgn0032889	2L	+	20825271	20826087	20825658	20826087	20824433	20824493	0.183
2L+:20824493:20825470:20825658	FBgn0032889	2L	+	20825470	20826970	20825658	20826970	20824433	20824493	0.182
2L+:22849255:22849305:22849323	FBgn0041004	2L	+	22849305	22849632	22849323	22849632	22849148	22849255	0.181
2L+:10322596:10322707:10322721	FBgn0032219	2L	+	10322707	10322834	10322721	10322834	10322475	10322596	0.179
2L+:16257765:16257957:16258036	FBgn0028515	2L	+	16257957	16258179	16258036	16258179	16257687	16257765	0.178
2R+:12654058:12654110:12654125	FBgn0033762	2R	+	12654110	12654716	12654125	12654716	12652804	12654058	0.176
3L+:14065158:14065588:14065615	FBgn0267795	3L	+	14065588	14067268	14065615	14067268	14065071	14065158	0.176
2L+:8088453:8089184:8089393	FBgn0261822	2L	+	8089184	8089736	8089393	8089736	8088303	8088453	0.173
3L+:16843378:16843492:16843509	FBgn0036666	3L	+	16843492	16843730	16843509	16843730	16843155	16843378	0.172
2R-:11283839:11283850:11283913	FBgn0033607	2R	-	11283683	11283850	11283683	11283839	11283913	11283971	0.1705
X+:22494275:22495478:22495490	FBgn0027279	X	+	22495478	22495977	22495490	22495977	22494032	22494275	0.17
2R+:16112141:16112195:16112201	FBgn0034075	2R	+	16112195	16112530	16112201	16112530	16111982	16112141	0.168
2R-:18758126:18758284:18758450	FBgn0259682	2R	-	18758030	18758284	18758030	18758126	18758450	18758526	0.168
2L+:7033018:7034198:7034483	FBgn0031883	2L	+	7034198	7034693	7034483	7034693	7032897	7033018	0.166
3R+:28599999:28600705:28600717	FBgn0001215	3R	+	28600705	28602947	28600717	28602947	28599833	28599999	0.165
X-:18408859:18408942:18409883	FBgn0052549	X	-	18408517	18408942	18408517	18408859	18409883	18410144	0.164
X-:15889964:15889972:15890031	FBgn0030703	X	-	15889908	15889972	15889908	15889964	15890031	15890109	0.163
3L-:11620665:11621103:11621213	FBgn0086254	3L	-	11620534	11621103	11620534	11620665	11621213	11621966	0.159
3R+:27942133:27942434:27942587	FBgn0039560	3R	+	27942434	27942778	27942587	27942778	27938976	27942133	0.159
2R+:18412056:18412978:18413001	FBgn0027835	2R	+	18412978	18413077	18413001	18413077	18412026	18412056	0.151
2L+:9521495:9523162:9533513	FBgn0032123	2L	+	9523162	9533751	9533513	9533751	9521209	9521495	0.148
3R+:23767870:23768008:23768078	FBgn0039116	3R	+	23768008	23768329	23768078	23768329	23767711	23767870	0.147
2L+:7821308:7822675:7822928	FBgn0027515	2L	+	7822675	7823100	7822928	7823100	7821150	7821308	0.145
2L+:318120:325631:325677	FBgn0004611	2L	+	325631	325824	325677	325824	317742	318120	0.143
2R+:21658180:21658242:21658350	FBgn0034645	2R	+	21658242	21658480	21658350	21658480	21658077	21658180	0.143
3L-:827236:827258:827422	FBgn0266694	3L	-	827181	827258	827181	827236	827422	827469	0.1415
3R+:28600568:28600705:28600717	FBgn0001215	3R	+	28600705	28602947	28600717	28602947	28600446	28600568	0.138
X-:13597404:13598176:13599415	FBgn0004169	X	-	13596378	13598176	13596378	13597404	13599415	13600117	0.137
2L+:22156815:22158491:22158512	FBgn0261802	2L	+	22158491	22159611	22158512	22159611	22156620	22156815	0.1355
3L-:1945528:1945573:1945647	FBgn0002872	3L	-	1945263	1945573	1945263	1945528	1945647	1947019	0.134
3R-:5600308:5600411:5600487	FBgn0250753	3R	-	5600203	5600411	5600203	5600308	5600487	5600571	0.132
X+:2582826:2582988:2583008	FBgn0040376	X	+	2582988	2583823	2583008	2583823	2582703	2582826	0.131
2R-:11898638:11898656:11898918	FBgn0260959	2R	-	11898546	11898656	11898546	11898638	11898918	11899062	0.1285
4-:1038437:1038458:1043467	FBgn0264607	4	-	1037645	1038458	1037645	1038437	1043467	1045248	0.128
3L+:23099723:23100194:23100244	FBgn0264492	3L	+	23100194	23100357	23100244	23100357	23099639	23099723	0.121
4-:865851:865872:865930	FBgn0039936	4	-	865701	865872	865701	865851	865930	866294	0.1185
3L+:25120818:25120877:25120893	FBgn0260008	3L	+	25120877	25120985	25120893	25120985	25120748	25120818	0.117
2R+:5307352:5307413:5307472	FBgn0261403	2R	+	5307413	5316479	5307472	5316479	5307287	5307352	0.117
2R-:4322938:4322957:4336376	FBgn0260798	2R	-	4322775	4322957	4322775	4322938	4336376	4336583	0.113
3R-:30387550:30387602:30387774	FBgn0015222	3R	-	30387463	30387602	30387463	30387550	30387774	30387860	0.108
3R+:24818438:24818569:24818585	FBgn0039229	3R	+	24818569	24818700	24818585	24818700	24818410	24818438	0.099
2R+:8132791:8132921:8132941	FBgn0005648	2R	+	8132921	8133079	8132941	8133079	8132389	8132791	0.094
2L+:22312038:22325744:22325761	FBgn0039972	2L	+	22325744	22325846	22325761	22325846	22311926	22312038	0.0905
2R+:21293789:21293849:21294053	FBgn0016726	2R	+	21293849	21294161	21294053	21294161	21293767	21293789	-0.091
2L-:22536378:22536565:22536620	FBgn0064225	2L	-	22536114	22536565	22536114	22536378	22536620	22536687	-0.097
2L+:10646554:10648431:10648457	FBgn0265264	2L	+	10648431	10648676	10648457	10648676	10646414	10646554	-0.111
2R-:5120939:5120948:5121982	FBgn0026238	2R	-	5120762	5120948	5120762	5120939	5121982	5122247	-0.122
4-:1192770:1193654:1193707	FBgn0039924	4	-	1192705	1193654	1192705	1192770	1193707	1193886	-0.126
3R+:3623275:3623331:3623364	FBgn0086378	3R	+	3623331	3623497	3623364	3623497	3623142	3623275	-0.13
X+:16448729:16449873:16449876	FBgn0262734	X	+	16449873	16450179	16449876	16450179	16448664	16448729	-0.132
3L+:3326367:3327342:3327363	FBgn0035438	3L	+	3327342	3327553	3327363	3327553	3326264	3326367	-0.1335
4-:1038458:1040078:1045155	FBgn0264607	4	-	1038358	1040078	1038358	1038458	1045155	1045264	-0.136
2R+:15456815:15458898:15463297	FBgn0263980	2R	+	15458898	15463846	15463297	15463846	15456434	15456815	-0.136
4+:243748:244417:245179	FBgn0039897	4	+	244417	245903	245179	245903	243658	243748	-0.136
3R+:3623275:3623340:3623364	FBgn0086378	3R	+	3623340	3623497	3623364	3623497	3623142	3623275	-0.138
X-:18636319:18636873:18637412	FBgn0027335	X	-	18635641	18636873	18635641	18636319	18637412	18637786	-0.139
3L+:16052150:16053004:16053011	FBgn0005536	3L	+	16053004	16053560	16053011	16053560	16051958	16052150	-0.14
2L+:10646554:10648439:10648457	FBgn0265264	2L	+	10648439	10648676	10648457	10648676	10646414	10646554	-0.142
3L-:14031017:14031230:14031388	FBgn0061515	3L	-	14030806	14031230	14030806	14031017	14031388	14031706	-0.15
4-:855568:855620:855685	FBgn0039936	4	-	855399	855620	855399	855568	855685	855855	-0.151
X-:1677065:1677078:1677134	FBgn0023531	X	-	1673337	1677078	1673337	1677065	1677134	1677317	-0.152
2R+:16114866:16114939:16115353	FBgn0034075	2R	+	16114939	16115758	16115353	16115758	16114752	16114866	-0.152
2R+:1265293:1265342:1266191	FBgn0058191	2R	+	1265342	1266349	1266191	1266349	1265173	1265293	-0.154
2R+:15456815:15460872:15463297	FBgn0263980	2R	+	15460872	15463846	15463297	15463846	15456434	15456815	-0.157
3R+:18248151:18248214:18248232	FBgn0020238	3R	+	18248214	18248579	18248232	18248579	18247970	18248151	-0.1585
2R+:24883734:24884525:24887222	FBgn0085442	2R	+	24884525	24888615	24887222	24888615	24883420	24883734	-0.16
2R-:10031419:10031446:10031588	FBgn0033474	2R	-	10031283	10031446	10031283	10031419	10031588	10031826	-0.161
3R+:16301351:16301804:16301822	FBgn0250823	3R	+	16301804	16302372	16301822	16302372	16301244	16301351	-0.162
3L+:16414493:16414793:16414814	FBgn0028399	3L	+	16414793	16415386	16414814	16415386	16414037	16414493	-0.166
4+:1220195:1220259:1220316	FBgn0263112	4	+	1220259	1221650	1220316	1221650	1220104	1220195	-0.1695
3R-:30387602:30387642:30387774	FBgn0015222	3R	-	30387463	30387642	30387463	30387602	30387774	30387860	-0.17
3L+:1857403:1857464:1857512	FBgn0035283	3L	+	1857464	1859047	1857512	1859047	1857164	1857403	-0.1725
4+:210680:211594:211627	FBgn0024811	4	+	211594	211794	211627	211794	210223	210680	-0.1765
2R-:4239156:4242699:4242760	FBgn0262117	2R	-	4238522	4242699	4238522	4239156	4242760	4242934	-0.1815
4+:210680:211589:211853	FBgn0024811	4	+	211589	211982	211853	211982	210585	210680	-0.1825
4-:1059288:1059351:1059418	FBgn0011642	4	-	1059105	1059351	1059105	1059288	1059418	1059836	-0.183
3R+:5226978:5227323:5227353	FBgn0037299	3R	+	5227323	5227526	5227353	5227526	5226157	5226978	-0.183
4+:210680:211591:211627	FBgn0024811	4	+	211591	211794	211627	211794	210223	210680	-0.1835
2R+:9889995:9890048:9890065	FBgn0050008	2R	+	9890048	9890153	9890065	9890153	9889877	9889995	-0.184
2R+:12280498:12295252:12296337	FBgn0261611	2R	+	12295252	12296465	12296337	12296465	12279770	12280498	-0.187
3R+:8324573:8324626:8324650	FBgn0037577	3R	+	8324626	8325036	8324650	8325036	8324485	8324573	-0.1875
4-:66906:66922:67143	FBgn0017545	4	-	66839	66922	66839	66906	67143	67207	-0.1915
3R-:30387602:30387631:30387774	FBgn0015222	3R	-	30387463	30387631	30387463	30387602	30387774	30387860	-0.192
3R+:7193688:7195615:7195693	FBgn0086372	3R	+	7195615	7195895	7195693	7195895	7193592	7193688	-0.194
2L+:8980783:8980854:8981076	FBgn0040963	2L	+	8980854	8981432	8981076	8981432	8980658	8980783	-0.196
2L+:19188805:19188875:19188884	FBgn0010309	2L	+	19188875	19189100	19188884	19189100	19188590	19188805	-0.197
3R+:25071189:25071453:25071479	FBgn0039272	3R	+	25071453	25071633	25071479	25071633	25071125	25071189	-0.198
3L+:1857403:1857464:1857509	FBgn0035283	3L	+	1857464	1859047	1857509	1859047	1857164	1857403	-0.199
X-:4916429:4916453:4916544	FBgn0029736	X	-	4916284	4916453	4916284	4916429	4916544	4917921	-0.202
3L+:23099723:23100244:23102121	FBgn0264492	3L	+	23100244	23103460	23102121	23103460	23099554	23099723	-0.204
X+:15860322:15861057:15861223	FBgn0001105	X	+	15861057	15861304	15861223	15861304	15860114	15860322	-0.207
3R+:15732380:15732432:15732448	FBgn0085303	3R	+	15732432	15732694	15732448	15732694	15732035	15732380	-0.208
2L+:13274376:13274651:13274690	FBgn0264894	2L	+	13274651	13274850	13274690	13274850	13274309	13274376	-0.2095
4+:210680:211574:211627	FBgn0024811	4	+	211574	211792	211627	211792	210585	210680	-0.21
X-:10805469:10805513:10806662	FBgn0285926	X	-	10805265	10805513	10805265	10805469	10806662	10806856	-0.21
X-:10805469:10805513:10806468	FBgn0285926	X	-	10805265	10805513	10805265	10805469	10806468	10806490	-0.211
X+:15860322:15861115:15861223	FBgn0001105	X	+	15861115	15861304	15861223	15861304	15860114	15860322	-0.212
2R-:17522960:17523571:17523823	FBgn0263197	2R	-	17521831	17523571	17521831	17522960	17523823	17524282	-0.214
3R+:21878071:21878137:21878251	FBgn0053092	3R	+	21878137	21878308	21878251	21878308	21877935	21878071	-0.217
2R-:5604516:5604650:5604709	FBgn0039969	2R	-	5604493	5604650	5604493	5604516	5604709	5604834	-0.218
3R+:20966613:20966804:20970882	FBgn0002921	3R	+	20966804	20973347	20970882	20973347	20964257	20966613	-0.218
2L+:18631774:18649597:18660208	FBgn0032694	2L	+	18649597	18661776	18660208	18661776	18617255	18631774	-0.221
3L-:5932317:5932464:5932524	FBgn0002638	3L	-	5931617	5932464	5931617	5932317	5932524	5932612	-0.221
2L-:10986874:10986878:10987248	FBgn0004872	2L	-	10986686	10986878	10986686	10986874	10987248	10987420	-0.233
2R-:6876526:6876733:6877220	FBgn0265137	2R	-	6876152	6876733	6876152	6876526	6877220	6878358	-0.233
2R+:4744637:4744769:4744818	FBgn0039994	2R	+	4744769	4744939	4744818	4744939	4744464	4744637	-0.234
2L+:22179566:22182737:22183390	FBgn0032981	2L	+	22182737	22183466	22183390	22183466	22179486	22179566	-0.234
3L+:19794159:19794223:19794898	FBgn0261283	3L	+	19794223	19796392	19794898	19796392	19793934	19794159	-0.234
3L+:16052150:16052754:16053011	FBgn0005536	3L	+	16052754	16062243	16053011	16062243	16051958	16052150	-0.235
X+:15860322:15861139:15861223	FBgn0001105	X	+	15861139	15861304	15861223	15861304	15860114	15860322	-0.236
X-:10324356:10324541:10325726	FBgn0259170	X	-	10323565	10324541	10323565	10324356	10325726	10325958	-0.237
3L+:16414493:16414793:16414802	FBgn0028399	3L	+	16414793	16415386	16414802	16415386	16414037	16414493	-0.24
2R+:24573484:24573557:24573575	FBgn0035027	2R	+	24573557	24573670	24573575	24573670	24572914	24573484	-0.241
2L+:343729:344023:344041	FBgn0004611	2L	+	344023	344489	344041	344489	342865	343729	-0.2415
3R+:7193688:7194197:7195693	FBgn0086372	3R	+	7194197	7195895	7195693	7195895	7193549	7193688	-0.247
2R-:9091039:9091051:9091406	FBgn0033373	2R	-	9090810	9091051	9090810	9091039	9091406	9091653	-0.2475
3L-:1525703:1526398:1527189	FBgn0035227	3L	-	1525284	1526398	1525284	1525703	1527189	1527613	-0.25
3R+:20958167:20959236:20962214	FBgn0002921	3R	+	20959236	20962295	20962214	20962295	20957998	20958167	-0.255
X-:10805469:10805502:10806468	FBgn0285926	X	-	10805265	10805502	10805265	10805469	10806468	10806490	-0.255
X+:15860322:15861151:15861223	FBgn0001105	X	+	15861151	15861304	15861223	15861304	15860114	15860322	-0.258
3L-:4128973:4130643:4131120	FBgn0264693	3L	-	4126988	4130643	4126988	4128973	4131120	4131889	-0.261
3L+:9830785:9831920:9832477	FBgn0264489	3L	+	9831920	9832679	9832477	9832679	9830633	9830785	-0.263
2R+:10888225:10888282:10888470	FBgn0050020	2R	+	10888282	10888821	10888470	10888821	10888096	10888225	-0.267
4+:446171:446820:447100	FBgn0016126	4	+	446820	447235	447100	447235	446092	446171	-0.268
2R-:6600858:6600872:6600926	FBgn0033076	2R	-	6600678	6600872	6600678	6600858	6600926	6600978	-0.272
3L-:8985247:8985308:8985976	FBgn0263199	3L	-	8985052	8985308	8985052	8985247	8985976	8986091	-0.2735
3R-:31207840:31207849:31207934	FBgn0267435	3R	-	31207620	31207849	31207620	31207840	31207934	31208069	-0.2785
X-:7092122:7092170:7096997	FBgn0264270	X	-	7091673	7092170	7091673	7092122	7096997	7097059	-0.28
2L+:13274376:13274642:13274690	FBgn0264894	2L	+	13274642	13275865	13274690	13275865	13273618	13274376	-0.282
4+:1221282:1221559:1221574	FBgn0263112	4	+	1221559	1221650	1221574	1221650	1220259	1221282	-0.284
2R-:9916912:9917531:9917937	FBgn0011656	2R	-	9916117	9917531	9916117	9916912	9917937	9918641	-0.289
3L+:23740171:23740954:23740966	FBgn0040056	3L	+	23740954	23741084	23740966	23741084	23740160	23740171	-0.289
3L-:8985247:8985667:8985976	FBgn0263199	3L	-	8985052	8985667	8985052	8985247	8985976	8986091	-0.2905
2R+:9527377:9527436:9527445	FBgn0259246	2R	+	9527436	9527682	9527445	9527682	9527287	9527377	-0.291
3R+:9246942:9247244:9248824	FBgn0037664	3R	+	9247244	9248973	9248824	9248973	9246648	9246942	-0.292
X+:4618063:4619969:4619974	FBgn0003053	X	+	4619969	4620860	4619974	4620860	4617563	4618063	-0.293
3L-:6737672:6738098:6738703	FBgn0261934	3L	-	6737352	6738098	6737352	6737672	6738703	6740873	-0.2995
3L+:25109238:25109300:25109323	FBgn0040022	3L	+	25109300	25109909	25109323	25109909	25109175	25109238	-0.301
3R+:19753860:19754253:19760264	FBgn0024963	3R	+	19754253	19760334	19760264	19760334	19753809	19753860	-0.305
3R+:24854086:24854224:24854361	FBgn0039234	3R	+	24854224	24854869	24854361	24854869	24853602	24854086	-0.306
3L-:18090610:18099486:18105580	FBgn0036773	3L	-	18090447	18099486	18090447	18090610	18105580	18106149	-0.308
X-:5634425:5641561:5641892	FBgn0259994	X	-	5634240	5641561	5634240	5634425	5641892	5642020	-0.312
3L-:7656203:7661506:7662470	FBgn0261788	3L	-	7655388	7661506	7655388	7656203	7662470	7663324	-0.313
3L+:15602515:15602664:15602946	FBgn0036518	3L	+	15602664	15603119	15602946	15603119	15601232	15602515	-0.316
4-:188523:189248:189997	FBgn0039890	4	-	188424	189248	188424	188523	189997	190077	-0.316
3R+:31035899:31035946:31035966	FBgn0053773	3R	+	31035946	31036124	31035966	31036124	31035731	31035899	-0.317
2L-:10986837:10986878:10987248	FBgn0004872	2L	-	10986686	10986878	10986686	10986837	10987248	10987420	-0.323
3R+:27265948:27265996:27266012	FBgn0039504	3R	+	27265996	27266423	27266012	27266423	27265456	27265948	-0.323
X-:10061348:10070300:10070560	FBgn0030174	X	-	10061211	10070300	10061211	10061348	10070560	10070868	-0.324
4-:930101:930114:930511	FBgn0023213	4	-	930079	930114	930079	930101	930511	930715	-0.324
3L+:17474834:17474893:17474922	FBgn0036728	3L	+	17474893	17475135	17474922	17475135	17474760	17474834	-0.3265
3R+:31405956:31410353:31433458	FBgn0261988	3R	+	31410353	31433888	31433458	31433888	31405244	31405956	-0.3365
3L+:15602515:15602664:15603044	FBgn0036518	3L	+	15602664	15603119	15603044	15603119	15601232	15602515	-0.3485
3R+:10763951:10764113:10764149	FBgn0037831	3R	+	10764113	10764373	10764149	10764373	10763028	10763951	-0.354
4-:1059319:1059332:1059418	FBgn0011642	4	-	1059105	1059332	1059105	1059319	1059418	1059836	-0.36
3R+:29725118:29725222:29725237	FBgn0042213	3R	+	29725222	29725690	29725237	29725690	29725026	29725118	-0.364
3R-:25718556:25718623:25719951	FBgn0051092	3R	-	25718397	25718623	25718397	25718556	25719951	25720117	-0.368
3L+:3326367:3327345:3327363	FBgn0035438	3L	+	3327345	3327553	3327363	3327553	3326264	3326367	-0.37
X+:176404:187568:196274	FBgn0284435	X	+	187568	197415	196274	197415	175972	176404	-0.373
2L-:19970240:19970461:19970519	FBgn0264443	2L	-	19969483	19970461	19969483	19970240	19970519	19971990	-0.374
3L+:9830785:9831920:9832195	FBgn0264489	3L	+	9831920	9832866	9832195	9832866	9830575	9830785	-0.378
X+:1774222:1775605:1775678	FBgn0026086	X	+	1775605	1775738	1775678	1775738	1773724	1774222	-0.379
X+:6220186:6220259:6220314	FBgn0029849	X	+	6220259	6220417	6220314	6220417	6219956	6220186	-0.381
2L+:155429:155545:155566	FBgn0031228	2L	+	155545	155784	155566	155784	155334	155429	-0.392
2R-:21141690:21141706:21141854	FBgn0034590	2R	-	21141538	21141706	21141538	21141690	21141854	21141964	-0.398
3R-:7066582:7066606:7066923	FBgn0037465	3R	-	7066405	7066606	7066405	7066582	7066923	7067136	-0.404
2R+:1590662:1590825:1590939	FBgn0039993	2R	+	1590825	1591017	1590939	1591017	1590649	1590662	-0.408
4-:188169:188369:188424	FBgn0039890	4	-	187996	188369	187996	188169	188424	188466	-0.409
2R-:22108976:22108979:22109586	FBgn0243516	2R	-	22108850	22108979	22108850	22108976	22109586	22110023	-0.412
2L+:14615643:14615705:14615778	FBgn0000056	2L	+	14615705	14615876	14615778	14615876	14615551	14615643	-0.417
2R-:23756542:23757166:23757414	FBgn0034903	2R	-	23756363	23757166	23756363	23756542	23757414	23757494	-0.444
3L+:21845235:21875296:21907345	FBgn0262737	3L	+	21875296	21907920	21907345	21907920	21844787	21845235	-0.446
4-:1037590:1037740:1045155	FBgn0264607	4	-	1037501	1037740	1037501	1037590	1045155	1047390	-0.449
3L+:6550869:6551766:6551773	FBgn0042185	3L	+	6551766	6551949	6551773	6551949	6550737	6550869	-0.45
3L-:15852697:15858151:15859811	FBgn0264908	3L	-	15852138	15858151	15852138	15852697	15859811	15863236	-0.463
2R-:15959876:15960079:15960244	FBgn0265045	2R	-	15959788	15960079	15959788	15959876	15960244	15960417	-0.464
3R+:9592185:9607912:9621518	FBgn0037720	3R	+	9607912	9622417	9621518	9622417	9591928	9592185	-0.465
2R-:22108976:22109005:22109586	FBgn0243516	2R	-	22108850	22109005	22108850	22108976	22109586	22110023	-0.469
2L+:2046011:2046065:2046068	FBgn0028952	2L	+	2046065	2046218	2046068	2046218	2045699	2046011	-0.4695
3R+:27668068:27668411:27668468	FBgn0039536	3R	+	27668411	27668754	27668468	27668754	27667870	27668068	-0.471
3R+:21878071:21878171:21878251	FBgn0053092	3R	+	21878171	21878380	21878251	21878380	21877935	21878071	-0.4735
3R-:25718614:25718623:25719951	FBgn0051092	3R	-	25718397	25718623	25718397	25718614	25719951	25720117	-0.475
X+:13297882:13297948:13298134	FBgn0030468	X	+	13297948	13298187	13298134	13298187	13297746	13297882	-0.475
3R-:10866960:10866976:10868438	FBgn0267376	3R	-	10866528	10866976	10866528	10866960	10868438	10868642	-0.476
3R-:31793470:31793607:31793876	FBgn0039877	3R	-	31792704	31793607	31792704	31793470	31793876	31793907	-0.478
X+:12432384:12433095:12433138	FBgn0259680	X	+	12433095	12433339	12433138	12433339	12432223	12432384	-0.48
2R+:8874454:8874667:8874700	FBgn0011286	2R	+	8874667	8874862	8874700	8874862	8873294	8874454	-0.481
2R-:2119244:2246006:2261828	FBgn0263780	2R	-	2118976	2246006	2118976	2119244	2261828	2262115	-0.486
3L-:8358072:8358127:8360792	FBgn0001248	3L	-	8358015	8358127	8358015	8358072	8360792	8360906	-0.489
3R+:29229348:29229508:29230324	FBgn0028476	3R	+	29229508	29230810	29230324	29230810	29229160	29229348	-0.49
2R-:24978818:24979661:24984380	FBgn0010435	2R	-	24978565	24979661	24978565	24978818	24984380	24984475	-0.495
X+:1774222:1775552:1775678	FBgn0026086	X	+	1775552	1775738	1775678	1775738	1773724	1774222	-0.497
2L+:20647788:20647962:20647963	FBgn0259936	2L	+	20647962	20648013	20647963	20648013	20647532	20647788	-0.498
2R+:15457924:15458898:15463297	FBgn0263980	2R	+	15458898	15463846	15463297	15463846	15456659	15457924	-0.502
3L+:25844121:25844171:25844287	FBgn0266692	3L	+	25844171	25844502	25844287	25844502	25843820	25844121	-0.504
3R+:26867486:26867569:26867642	FBgn0001197	3R	+	26867569	26867782	26867642	26867782	26867449	26867486	-0.505
2R+:15459267:15460872:15463297	FBgn0263980	2R	+	15460872	15463846	15463297	15463846	15456659	15459267	-0.506
2L-:11163937:11163949:11165584	FBgn0259822	2L	-	11163452	11163949	11163452	11163937	11165584	11165678	-0.506
2L+:114991:155545:155566	FBgn0031228	2L	+	155545	155784	155566	155784	114725	114991	-0.507
X+:18907859:18908249:18908262	FBgn0030976	X	+	18908249	18908374	18908262	18908374	18907730	18907859	-0.507
3L+:23100357:23101017:23101040	FBgn0264492	3L	+	23101017	23101095	23101040	23101095	23099639	23100357	-0.522
X+:1774222:1775566:1775678	FBgn0026086	X	+	1775566	1775738	1775678	1775738	1773724	1774222	-0.524
3R-:25718614:25718623:25719965	FBgn0051092	3R	-	25718397	25718623	25718397	25718614	25719965	25720117	-0.528
2L-:17212:20020:21135	FBgn0002121	2L	-	14932	20020	14932	17212	21135	21376	-0.53
4+:308289:308412:309538	FBgn0026777	4	+	308412	309633	309538	309633	308092	308289	-0.53
2L-:9961614:9961617:9961728	FBgn0032172	2L	-	9960449	9961617	9960449	9961614	9961728	9962059	-0.541
2L-:2310870:2330810:2357077	FBgn0031413	2L	-	2310661	2330810	2310661	2310870	2357077	2357356	-0.547
3R+:19753860:19757814:19760264	FBgn0024963	3R	+	19757814	19760334	19760264	19760334	19753809	19753860	-0.571
3R-:9726175:9727013:9727989	FBgn0262477	3R	-	9726019	9727013	9726019	9726175	9727989	9728235	-0.583
3R-:6002721:6002753:6003672	FBgn0003261	3R	-	6001557	6002753	6001557	6002721	6003672	6005126	-0.5885
2R+:18413077:18414828:18415174	FBgn0027835	2R	+	18414828	18415286	18415174	18415286	18412915	18413077	-0.589
2L-:17665540:17666776:17667701	FBgn0015609	2L	-	17664086	17666776	17664086	17665540	17667701	17668110	-0.599
2R-:8160929:8161268:8161410	FBgn0033271	2R	-	8160054	8161268	8160054	8160929	8161410	8161565	-0.601
2L+:22156815:22157022:22158491	FBgn0261802	2L	+	22157022	22159611	22158491	22159611	22154797	22156815	-0.6015
X+:1774222:1775649:1775678	FBgn0026086	X	+	1775649	1775738	1775678	1775738	1773724	1774222	-0.602
2R+:6242100:6242613:6242621	FBgn0033075	2R	+	6242613	6242752	6242621	6242752	6242003	6242100	-0.603
3L-:19487106:19487249:19487969	FBgn0062928	3L	-	19486745	19487249	19486745	19487106	19487969	19488439	-0.603
2R+:15040050:15040116:15040137	FBgn0029082	2R	+	15040116	15040521	15040137	15040521	15039247	15040050	-0.643
3R+:26867486:26867621:26867642	FBgn0001197	3R	+	26867621	26867843	26867642	26867843	26867449	26867486	-0.65
3R+:19753860:19756053:19760264	FBgn0024963	3R	+	19756053	19760334	19760264	19760334	19753809	19753860	-0.66
2R+:1590662:1590715:1590939	FBgn0039993	2R	+	1590715	1590963	1590939	1590963	1590649	1590662	-0.6615
2L-:2323449:2330810:2357077	FBgn0031413	2L	-	2323350	2330810	2323350	2323449	2357077	2357356	-0.6755
2L+:5662981:5668817:5668942	FBgn0031728	2L	+	5668817	5670838	5668942	5670838	5662848	5662981	-0.693
3R-:10866960:10866994:10868438	FBgn0267376	3R	-	10866808	10866994	10866808	10866960	10868438	10868642	-0.7
3R+:13305070:13308068:13308156	FBgn0052473	3R	+	13308068	13308269	13308156	13308269	13304763	13305070	-0.7
3R-:10866960:10866974:10868438	FBgn0267376	3R	-	10866808	10866974	10866808	10866960	10868438	10868642	-0.707
