# Supplementary material for: Two oppositely-charged sf3b1 mutations cause defective development, impaired immune response, and aberrant selection of intronic branch sites in Drosophila
Source: PLoS Genet. 2021 Nov 1;17(11):e1009861. doi: 10.1371/journal.pgen.1009861 (PMC8559932; doi:10.1371/journal.pgen.1009861)
Supplement: S5 Table — (XLS) [file pgen.1009861.s016.xls]

## Sheet: Note
	S5 Table. Significantly changed AS events in the muscle and neural-related genes in the sf3b1 mutant flies.
		1. muscle-related in sf3b1-H698D strain
		2. muscle-related in sf3b1-H698R strain
		3. neural-related in sf3b1-H698D strain
		4. neural-related in sf3b1-H698R strain

## Sheet: 1. muscle H698D
ID	geneSymbol	Events	Delta PSI	FDR-log10_D
2L-:11160336:11162983:11161554:11161834	Ca-beta	SE	-0.405	4.69696
2L-:11160336:11162983:11162261:11162525	Ca-beta	SE	-0.411	5.15697
2L-:17449368:17450215:17450325	dl	A5SS	0.38	1.87703
2L-:19387769:19388039:19387851:19387936	CG17549	SE	-0.219	3.83056
2L-:19387769:19388039:19387861:19387936	CG17549	SE	-0.114	1.56239
2L-:3627635:3631804:3631962	for	A5SS	-0.378	6.23714
2L-:3655585:3656721:3656723	for	A5SS	0.584	1.34687
2L-:5541944:5541969:5542182	Hel25E	A3SS	-0.171	3.44206
2L+:10240034:10240179:10240491	me31B	A5SS	-0.753	2.18179
2L+:10240034:10240197:10240491	me31B	A5SS	-0.756	2.22702
2L+:10240084:10240179:10240491	me31B	A5SS	-0.62	4.56501
2L+:14615643:14615705:14615778	Adhr	A3SS	-0.523	5.74241
2L+:14615643:14616051:14616215	Adhr	A3SS	0.459	15
2L+:14615643:14616057:14616215	Adhr	A3SS	0.451	15
2L+:14615643:14616128:14616215	Adhr	A3SS	0.515	15
2L+:14615643:14616155:14616215	Adhr	A3SS	0.547	12.174
2L+:163001:175360:164158:164234	spen	SE	0.36	1.81519
2L+:20740063:20749253:20749299	Fs(2)Ket	A3SS	-0.135	2.32483
2L+:6920861:6922637:6922734	Hrb27C	A3SS	-0.2235	6.07594
2L+:6920861:6922730:6923783	Hrb27C	A3SS	0.1025	11.2374
2L+:6920861:6922734:6923783	Hrb27C	A3SS	0.5625	15
2L+:6920861:6923783:6922637:6922826	Hrb27C	SE	-0.411	1.63698
2L+:6920861:6923783:6922734:6922826	Hrb27C	SE	0.158	2.05889
2L+:6920861:6923783:6922798:6922826	Hrb27C	SE	-0.506	7.97555
2L+:8036576:8036836:8036842	Cka	A3SS	0.934	15
2L+10239696:10239890:10240034:10240179:10239585:10240491	me31B	MXE	0.421	1.45422
2L+14615643:14616215	Adhr	RI	0.276	10.5349
2L+14615705:14615876:14616057:14616223:14615643:14616302	Adhr	MXE	-0.428	1.65209
2L+14615705:14615876:14616128:14616223:14615643:14616302	Adhr	MXE	-0.543	1.30286
2L+186855:186909	spen	RI	-0.22	2.2786
2L+21311017:21311192	crc	RI	0.288	9.31634
2L-11800154:11800322:11802370:11803674:11799402:11803784	crol	MXE	-0.185	3.9637
2L-20966080:20966303	CG42238	RI	0.362	4.53122
2L-22536565:22536620	RpL5	RI	0.147	15
2L-9935569:9937237	CG31712	RI	-0.191	3.14866
2R-:19546059:19564512:19573987	sm	A3SS	0.384	2.46085
2R-:19546059:19573987:19564440:19564512	sm	SE	0.335	2.023
2R-:19546059:19573987:19564461:19564512	sm	SE	0.468	1.59175
2R-:24008798:24010783:24010922	Unc-89	A3SS	-0.413	1.50497
2R-:24944854:24944959:24945072	CG15861	A5SS	0.466	1.70293
2R-:6152550:6156414:6156929	EcR	A3SS	0.45	1.68377
2R+:10296047:10304623:10300489:10300588	CAP	SE	0.253	2.16023
2R+:10303046:10303246:10304623	CAP	A5SS	-0.544	3.81352
2R+:1072045:1072215:1072259	rl	A3SS	-0.278	3.96818
2R+:1072045:1072247:1072259	rl	A3SS	-0.28	1.82405
2R+:1072045:1076634:1074271:1074364	rl	SE	0.494	1.6178
2R+:1072045:1076634:1075008:1075149	rl	SE	0.634	4.71002
2R+:19237063:19237339:19237741	cora	A3SS	-0.186	1.38787
2R+:22820478:22820668:22821148	CG30271	A3SS	0.253	1.81785
2R+:22820478:22821148:22820668:22820816	CG30271	SE	0.233	1.49152
2R+:23565050:23581221:23581314	apt	A3SS	0.321	1.79838
2R+:23565050:23581314:23583808	apt	A3SS	-0.589	3.12989
2R+:8132791:8132921:8132941	Pabp2	A3SS	0.084	1.48001
2R+10113170:10113284	Pfk	RI	0.278	1.56187
2R+10113284:10113393:10113542:10113651:10113170:10114916	Pfk	MXE	-0.149	1.99129
2R+1072045:1072250	rl	RI	-0.269	5.24315
2R+1072045:1072259	rl	RI	-0.1945	4.8704
2R+1072045:1072267	rl	RI	-0.223	2.8458
2R+5702812:5702866	vlc	RI	0.223	2.04855
2R+8833792:8833981:8834951:8835101:8832870:8841356	sns	MXE	0.497	2.56321
2R-19546011:19546059:19564440:19564512:19538211:19566148	sm	MXE	0.425	2.3303
2R-19546011:19546059:19567058:19567160:19538211:19574002	sm	MXE	-0.251	1.42851
2R-20621317:20621459	CG11180	RI	-0.156	2.20208
2R-24008700:24008798:24009570:24010783:24008145:24010922	Unc-89	MXE	-0.343	2.2047
2R-6730072:6730114:6730300:6731266:6729073:6731439	l(2)01289	MXE	-0.338	2.88157
2R-6730072:6730137:6730300:6731266:6729073:6731439	l(2)01289	MXE	-0.29	2.00408
3L-:11832246:11832377:11832507	CycA	A5SS	-0.405	2.27116
3L-:3221981:3222926:3222365:3222445	RpL28	SE	0.134	4.76446
3L-:7831810:7831827:7832553	Pdp1	A3SS	-0.237	2.28924
3L+:14762396:14763032:14763052	CG9384	A3SS	0.13	2.26784
3L+:16113365:16113884:16114311	Taf4	A3SS	0.267	2.52102
3L+:16113365:16113895:16114311	Taf4	A3SS	0.286	5.4226
3L+:16113365:16114141:16114311	Taf4	A5SS	0.197	2.49721
3L+:16113365:16114311:16113884:16114081	Taf4	SE	0.259	1.54057
3L+:16113365:16114311:16113884:16114141	Taf4	SE	0.185	3.49584
3L+:16113365:16114311:16113895:16114081	Taf4	SE	0.268	4.6678
3L+:16113365:16114311:16113895:16114141	Taf4	SE	0.198	3.70387
3L+:27267283:27267322:27267591	RpL15	A5SS	0.237	7.58158
3L+:27267283:27267481:27267607	RpL15	A5SS	-0.293	1.93878
3L+:27267322:27267450:27267591	RpL15	A5SS	-0.3005	3.43351
3L+:27267322:27267459:27267591	RpL15	A5SS	-0.282	3.88296
3L+:27267322:27267465:27267591	RpL15	A5SS	-0.2955	4.48202
3L+:27267322:27267481:27267591	RpL15	A5SS	-0.282	3.73607
3L+:27267322:27267523:27267591	RpL15	A5SS	-0.29	3.65397
3L+:27267384:27267450:27267591	RpL15	A5SS	-0.306	2.73697
3L+:27267384:27267459:27267591	RpL15	A5SS	-0.19	2.06407
3L+:27267384:27267465:27267591	RpL15	A5SS	-0.186	1.78303
3L+:27267455:27267465:27267591	RpL15	A5SS	-0.225	2.86514
3L+:27267455:27267481:27267591	RpL15	A5SS	-0.27	3.97023
3L+:27267455:27267523:27267591	RpL15	A5SS	-0.287	4.47789
3L+27267283:27267513	RpL15	RI	0.235	4.4054
3L+27267283:27267591	RpL15	RI	0.319	15
3L+3578288:3578480:3593328:3593546:3552864:3594650	Eip63E	MXE	-0.207	4.1085
3L-20375554:20375617	Ide	RI	0.163	2.14394
3L-22870150:22871319	Arf79F	RI	0.435	6.41206
3R-:10027381:10037815:10041971	Mical	A5SS	0.18	2.17274
3R-:11821819:11821911:11821975	CG6950	A5SS	0.632	4.66313
3R-:15176116:15176119:15176183	Mf	A3SS	0.381	4.87612
3R-:15176412:15176433:15178279	Mf	A3SS	0.33	1.99708
3R-:15176433:15176538:15178279	Mf	A5SS	-0.099	7.30022
3R-:18197120:18199533:18198701:18198755	Ssdp	SE	0.129	2.21466
3R-:18197120:18199533:18199206:18199240	Ssdp	SE	0.343	3.81401
3R-:19874510:19874527:19875168	CG4562	A3SS	0.463	1.74581
3R-:25684516:25684958:25685024	RpL27	A5SS	0.227	4.47063
3R-:25684516:25685017:25685024	RpL27	A5SS	0.146	1.48844
3R-:26258041:26261153:26259801:26259845	Ald	SE	-0.405	4.61342
3R-:27657955:27658066:27658468	Mlc1	A5SS	0.2115	1.67884
3R-:27657955:27658113:27658468	Mlc1	A3SS	0.238	3.02274
3R-:27657955:27658468:27658066:27658113	Mlc1	SE	0.161	3.42673
3R-:30208392:30208395:30208489	RpS7	A3SS	-0.158	2.10027
3R-:30387550:30387602:30387774	Fer1HCH	A3SS	0.098	1.44692
3R-:6001736:6001832:6002062	Rm62	A5SS	-0.137	5.07159
3R-:6002721:6002753:6003672	Rm62	A3SS	-0.39	7.37052
3R+:15288102:15288154:15288252	Tm1	A5SS	-0.394	6.49388
3R+:20948829:20960725:20962214	Atpalpha	A3SS	0.22	1.60537
3R+:20958167:20959236:20959348	Atpalpha	A3SS	-0.181	13.2104
3R+:20958167:20959236:20962214	Atpalpha	A3SS	-0.2555	10.877
3R+:20958167:20959237:20959348	Atpalpha	A3SS	-0.318	15
3R+:20958167:20959246:20959348	Atpalpha	A3SS	-0.32	15
3R+:20958167:20962214:20959236:20959380	Atpalpha	SE	-0.2615	12.5764
3R+:20958167:20962214:20959237:20959380	Atpalpha	SE	-0.311	11.0678
3R+:20958167:20962214:20959245:20959380	Atpalpha	SE	-0.26	8.12553
3R+:20958167:20962214:20959246:20959380	Atpalpha	SE	-0.285	9.64739
3R+:20958167:20962214:20959347:20959380	Atpalpha	SE	-0.204	6.63882
3R+:20958167:20962214:20959348:20959380	Atpalpha	SE	-0.196	4.92045
3R+:20958167:20962214:20959358:20959380	Atpalpha	SE	-0.17	4.93665
3R+:20958167:20963724:20962214:20962295	Atpalpha	SE	0.174	3.60482
3R+:20966613:20966804:20970882	Atpalpha	A3SS	-0.225	3.63444
3R+:20966613:20967107:20968391	Atpalpha	A3SS	-0.12	1.97689
3R+:22356852:22357047:22357530	Sar1	A5SS	0.288	1.93189
3R+:25519729:25595073:25564079:25574922	msi	SE	0.631	2.76572
3R+:26867486:26867569:26867642	His2Av	A3SS	-0.614	5.70375
3R+:26867486:26867621:26867642	His2Av	A3SS	-0.726	3.37972
3R+:28599999:28600705:28600717	Hrb98DE	A3SS	0.1645	4.26618
3R+:28600568:28600705:28600717	Hrb98DE	A3SS	0.144	2.14872
3R+:5624604:5624712:5624889	RpL13A	A5SS	0.331	2.28955
3R+:7847117:7847428:7847497	CG34384	A3SS	-0.618	2.7952
3R+13021642:13024799	CtBP	RI	-0.1745	2.40224
3R+15288102:15288252	Tm1	RI	-0.191	4.11793
3R+19403822:19403892	CG5316	RI	0.181	1.87834
3R+20958167:20959348	Atpalpha	RI	-0.311	15
3R+20959236:20959380:20962214:20962295:20958167:20963724	Atpalpha	MXE	-0.133	2.21992
3R+20966613:20970882	Atpalpha	RI	-0.24	3.15126
3R+20967107:20967202:20968391:20968486:20966613:20973172	Atpalpha	MXE	-0.14	1.47138
3R+26867095:26867380	His2Av	RI	-0.308	4.059
3R+26867380:26867486:26867668:26867843:26867095:26868355	His2Av	MXE	0.667	2.51869
3R+5624604:5624889	RpL13A	RI	0.232	1.65304
3R-10037815:10037890:10041971:10041998:10027381:10042791	Mical	MXE	-0.265	2.76542
3R-11679184:11679353	Taf12	RI	-0.154	2.2449
3R-11821819:11821975	CG6950	RI	0.342	3.99051
3R-11992852:11993131	mfas	RI	-0.22	2.00123
3R-6001736:6002062	Rm62	RI	-0.1815	4.29223
3R-9767878:9768363	MED6	RI	-0.22	2.48839
4-:658508:660386:660421	gw	A5SS	-0.704	2.1258
4-:658508:660402:660421	gw	A5SS	-0.849	4.23708
4-:661980:662989:663025	gw	A5SS	0.57	1.82557
4-:66906:66922:67143	RpS3A	A3SS	-0.139	12.6411
4-:66906:67047:67143	RpS3A	A5SS	-0.143	15
4+:210680:211574:211591	Crk	A3SS	0.381	1.94921
4+:210680:211574:211627	Crk	A3SS	-0.197	4.3841
4+:210680:211589:211853	Crk	A3SS	-0.366	12.3478
4+:210680:211591:211627	Crk	A3SS	-0.182	4.04191
4+:210680:211594:211627	Crk	A3SS	-0.191	5.04312
4+:210680:211853:210743:210832	Crk	SE	-0.218	15
4+:210680:211853:211574:211794	Crk	SE	-0.303	9.64609
4+:210680:211853:211589:211764	Crk	SE	-0.41	15
4+:210680:211853:211589:211792	Crk	SE	-0.369	12.8998
4+:210680:211853:211589:211794	Crk	SE	-0.273	11.4878
4+:210680:211853:211589:211798	Crk	SE	-0.329	10.9315
4+:210680:211853:211591:211792	Crk	SE	-0.13	3.20223
4+:210680:211853:211591:211794	Crk	SE	-0.3095	10.0725
4+:210680:211853:211591:211798	Crk	SE	-0.129	2.85014
4+:210680:211853:211594:211764	Crk	SE	-0.189	10.7577
4+:210680:211853:211594:211792	Crk	SE	-0.179	8.51089
4+:210680:211853:211594:211794	Crk	SE	-0.3115	9.90751
4+:210680:211853:211594:211798	Crk	SE	-0.167	5.86963
4+:210680:211853:211627:211794	Crk	SE	-0.297	9.34753
4+:210680:211853:211751:211794	Crk	SE	-0.3075	8.99878
4+:210680:211853:212627	Crk	A3SS	0.2115	3.11137
4+:210680:212627:211589:211794	Crk	SE	-0.174	4.95858
4+:210680:212627:211589:211822	Crk	SE	-0.174	4.98175
4+:210680:212627:211591:211794	Crk	SE	-0.131	2.08792
4+:210680:212627:211594:211794	Crk	SE	-0.153	2.10741
4+:210680:212627:211594:211822	Crk	SE	-0.176	3.08624
4+:240833:242487:243265	CG1674	A3SS	0.22	1.30884
4+:742550:742787:745165	bt	A3SS	0.268	2.52995
4+:742550:745165:742787:743602	bt	SE	0.297	2.84632
4+210743:210832:211574:211792:210680:211853	Crk	MXE	-0.47	3.36158
4+210743:210832:211574:211798:210680:211853	Crk	MXE	-0.482	3.8546
4+210743:210832:211627:211792:210680:211853	Crk	MXE	-0.47	1.94036
4+210743:210832:211627:211798:210680:211853	Crk	MXE	-0.502	3.14048
4+211589:211794:211853:211982:210680:212627	Crk	MXE	-0.2035	8.25897
4+211589:211822:211853:211982:210680:212627	Crk	MXE	-0.2045	8.31024
4+211589:211822:211860:211982:210680:212627	Crk	MXE	-0.173	4.63506
4+244834:245179	CG1674	RI	-0.268	3.28505
4+261724:261776	RhoGAP102A	RI	0.333	1.32933
X-:15848004:15848885:15848297:15848347	sun	SE	-0.095	1.61276
X-:1677065:1677078:1677134	CG32809	A3SS	-0.134	2.02423
X-:19712267:19712540:19712961	meso18E	A3SS	0.535	2.45938
X-:6126857:6128377:6128392	Ca-alpha1T	A5SS	0.343	1.65125
X-:9355178:9356083:9356114	CG34449	A5SS	-0.426	1.92039
X-:9355178:9356083:9356211	CG34449	A5SS	-0.326	1.84861
X-:9684151:9686874:9686978	nej	A5SS	0.001	1.74027
X+:11795186:11798294:11798708	CkIIbeta	A3SS	-0.425	4.07655
X+:12654670:12654738:12655170	CkIalpha	A5SS	-0.612	4.78614
X+:12654670:12654794:12655170	CkIalpha	A5SS	-0.583	4.13761
X+:13996755:13996797:13998094	ben	A5SS	0.1555	2.30799
X+:1774222:1775566:1775678	Adar	A3SS	-0.6715	8.9897
X+:1774222:1775605:1775678	Adar	A3SS	-0.7015	10.5418
X+:1774222:1775649:1775678	Adar	A3SS	-0.7515	9.52374
X+:1774222:1778369:1775566:1775738	Adar	SE	0.49	2.23709
X+:1774222:1778369:1775605:1775738	Adar	SE	0.399	1.79236
X+:1774222:1778369:1775657:1775738	Adar	SE	0.475	2.36794
X+:1774222:1778369:1775678:1775738	Adar	SE	0.454	2.11631
X+:4688317:4688672:4691596	ctp	A5SS	0.214	1.84858
X+:4688317:4691596:4688450:4688672	ctp	SE	0.431	2.57774
X+:4688317:4691596:4688455:4688672	ctp	SE	0.467	2.21185
X+:4688317:4691596:4688583:4688672	ctp	SE	0.44	1.40902
X+:4688317:4691596:4688605:4688672	ctp	SE	0.534	2.16628
X+:9016328:9017843:9017861	rdgA	A3SS	0.377	2.55054
X+1775566:1775738:1778369:1778560:1774222:1778611	Adar	MXE	0.244	3.81082
X+1775605:1775738:1778369:1778560:1774222:1778611	Adar	MXE	0.225	3.3957
X+1775649:1775738:1778369:1778560:1774222:1778611	Adar	MXE	0.197	2.95037
X+1775657:1775738:1778369:1778560:1774222:1778611	Adar	MXE	0.216	3.63699
X+1775678:1775738:1778369:1778560:1774222:1778611	Adar	MXE	0.211	3.9637
X+9022239:9023274	rdgA	RI	-0.454	5.58207
X-7285784:7285913	CG1677	RI	-0.362	2.15539
ID			Delta USS
2L:2856630:+			0.3565
3R:17127995:+			0.3565
2L:8394804:-			0.35
2L:18826997:+			0.338
3R:9773978:-			0.317
2R:8768490:-			0.306
3L:5645265:+			0.288
X:2059418:-			0.284
2L:1086026:-			0.278
2L:77641:+			0.276
3R:14575059:-			0.27
2R:12657815:+			0.266
3R:10950642:+			0.253
2R:19466155:+			0.252
3L:8413914:+			0.2505
4:210743:+			0.245
2L:3362718:-			0.242
2L:545370:+			0.241
X:17631369:-			0.2375
3L:1229529:+			0.23
X:21611933:-			0.23
2L:4796062:+			0.2275
X:1395097:+			0.211
2R:24284827:+			0.21
2R:20875237:+			0.201
3L:12806867:+			0.201
3L:20469131:+			0.198
2R:9896755:+			0.1975
3R:17286933:-			0.188
2L:3446348:+			0.1875
2R:929292:-			0.1855
3L:20323159:-			0.185
X:5941348:+			0.1845
2L:15258130:-			0.183
X:18820333:+			0.183
4:551380:-			0.1805
3R:15176412:-			0.179
2R:14669982:+			0.178
3R:6299958:+			0.178
3L:25755202:-			0.177
3L:25340:+			0.176
2L:15879506:-			0.175
3R:12459908:-			0.175
X:15938335:-			0.175
3R:15175863:-			0.172
2R:4458097:-			0.171
3R:26826575:+			0.17
X:9159139:+			0.1625
2R:12944767:-			0.162
2R:9087020:-			0.162
X:13827105:-			0.161
2L:6735783:+			0.16
4:461047:-			0.155
2L:18674060:-			0.1545
2R:22918511:-			0.153
X:16336266:+			0.152
2R:9865227:-			0.151
3R:18762006:-			0.148
3R:9391073:-			0.147
2L:10103645:+			0.147
2R:24611282:-			0.147
X:22495490:+			0.145
4:50462:-			0.145
2R:14946090:-			0.1445
2L:2223242:+			0.1415
3L:236427:-			0.139
4:1060634:-			0.1385
3R:30019683:-			0.136
3R:27156339:+			0.134
2R:12654125:+			0.133
3L:19606832:+			0.132
2R:3943141:-			0.1315
4:190061:-			0.1315
3L:20926873:-			0.131
X:15115925:-			0.131
2R:10037545:-			0.13
2R:18503740:+			0.13
3L:7710283:-			0.13
X:9166534:+			0.1295
2R:4673113:+			0.128
2L:6864352:-			0.127
3R:20561356:+			0.125
2R:22884793:-			0.1245
4:753337:+			0.124
X:18629251:-			0.123
2L:280109:+			0.1225
2L:1344569:+			0.122
X:635289:-			0.122
3L:18073185:-			0.119
4:1234678:+			0.119
3L:1603306:+			0.118
X:15889732:-			0.118
2R:24051540:+			0.117
3L:27267591:+			0.117
3R:26059054:-			0.117
4:873571:-			0.116
3R:11128006:-			0.115
3L:9068523:-			0.114
3R:12414870:+			0.1135
2R:12514261:-			0.1105
2L:21146885:-			0.11
X:20150597:+			0.11
X:9196119:-			0.11
3L:22262696:-			0.109
3R:12107138:+			0.109
3R:26700987:-			0.109
3R:21358204:-			0.107
3L:20375554:-			0.106
4:460141:-			0.105
2L:3466315:+			0.103
3L:15051261:-			0.102
2R:4322938:-			0.1
2R:5653968:+			0.1
2L:18953573:-			0.099
3R:14661803:-			0.097
X:19741168:-			0.0965
3R:17219447:-			0.096
3L:14401489:-			0.094
3R:20253626:+			0.094
X:11894262:+			0.0925
X:22457426:+			0.092
3L:14763052:+			0.091
3L:23339429:+			0.0905
2R:23368481:+			0.09
3R:24818585:+			0.0895
2R:9844989:+			0.0885
2L:254397:-			0.088
2R:10110231:+			0.088
3R:15347208:+			0.088
4:1222005:+			0.0865
2R:5604650:-			0.086
2R:20306636:-			0.085
3L:22867399:+			0.084
3R:8344808:+			0.084
2L:22158512:+			0.0805
2L:9894725:-			0.08
3R:28600717:+			0.08
2R:4727734:-			0.0795
3L:224972:+			0.079
3R:17536770:+			0.079
3R:9415429:+			0.076
3R:3866006:+			0.0755
3L:3322842:-			0.075
2R:16899831:+			0.0735
2R:17010173:-			0.072
2R:21480356:-			0.0715
3L:19895038:-			0.0715
3L:12137352:+			0.071
4:460656:-			0.071
2L:22168066:-			0.07
2R:22940058:-			0.07
3L:23100244:+			0.07
3R:4737780:-			0.07
2L:22325761:+			0.069
3R:15839698:+			0.069
2R:4672277:+			0.0685
2L:2973165:+			0.068
2R:22127204:-			0.068
3L:16843509:+			0.067
3R:9794944:+			0.066
2R:8132941:+			0.0645
2R:18446763:+			0.064
3R:5236666:-			0.064
3R:6008306:-			0.064
4:930023:-			0.063
2R:11898638:-			0.0625
2R:12348582:+			0.062
3R:5682987:-			0.062
X:13268262:-			0.062
2R:21147970:-			0.061
3L:827236:-			0.0605
3L:8561358:+			0.06
3R:21645543:-			0.06
4:1190066:+			0.06
3L:19896847:-			0.059
2R:19407912:-			0.058
2R:4712775:-			0.058
3R:29220269:+			0.058
X:2269704:-			0.058
3L:25120893:+			0.057
3R:12983734:+			0.0565
X:9778867:+			0.056
2L:9958939:+			0.055
3R:10774018:-			0.055
X:7964949:-			0.054
3L:11628342:+			0.051
2R:21293849:+			0.051
4:123422:-			0.051
4:211589:+			0.05
X:5961436:-			0.05
2L:11788833:+			0.049
2L:2770258:+			0.049
3R:31058627:-			0.049
3R:9692504:-			0.046
3L:18821306:+			0.045
2L:7381755:+			0.043
3L:4418781:+			0.043
2R:8680548:+			0.042
3R:12627575:-			0.042
3L:16231416:-			0.032
2L:20451557:+			0.0295
2L:14737494:-			0.0145
3L:23126199:+			-0.009
3L:19487224:-			-0.011
3L:13008654:+			-0.0125
2L:19183461:-			-0.025
3L:12122154:-			-0.028
X:17624205:-			-0.03
2L:8307068:-			-0.032
2R:23845534:+			-0.036
2R:18281897:-			-0.0445
4:308430:+			-0.047
3R:24163160:-			-0.048
2L:4074513:+			-0.053
2R:7467050:-			-0.054
3R:20968391:+			-0.054
3L:6591213:+			-0.055
3R:12417217:+			-0.055
2R:12609168:+			-0.057
3R:21008721:+			-0.057
3R:8714145:+			-0.057
3L:1499337:-			-0.059
X:622433:+			-0.059
2R:12332472:+			-0.0595
2R:12850038:-			-0.061
X:16963266:-			-0.062
3R:30134094:-			-0.063
2L:11800322:-			-0.065
2R:1212835:+			-0.065
3R:25683057:+			-0.065
3L:985361:+			-0.069
3R:19157596:+			-0.069
X:21346749:-			-0.069
3R:15173063:-			-0.073
3L:6754807:-			-0.076
2R:10114125:+			-0.077
2L:13384656:+			-0.079
3L:12340502:-			-0.08
3R:10041998:-			-0.081
2R:20256035:-			-0.083
2L:21538298:+			-0.084
X:4361965:+			-0.084
2L:9935569:-			-0.085
2R:7967004:-			-0.085
3R:16618842:+			-0.086
3L:2092969:-			-0.087
2L:4999385:-			-0.088
2L:19364973:+			-0.089
3L:3366443:+			-0.089
3L:11227672:+			-0.09
3L:25120877:+			-0.09
X:12643872:+			-0.09
2L:9460046:+			-0.091
X:19743706:-			-0.091
X:11894244:+			-0.0935
4:245179:+			-0.098
2R:23983543:+			-0.099
X:10224918:+			-0.1005
2L:4844772:-			-0.101
2R:11228676:-			-0.101
3L:5774413:+			-0.101
3L:21346954:-			-0.102
X:6783778:-			-0.102
2R:18393893:+			-0.1025
3R:16301822:+			-0.105
2R:22601815:-			-0.107
3R:12981128:+			-0.107
2L:9788370:-			-0.109
3R:26059051:-			-0.112
2R:10146443:-			-0.115
3L:2508865:-			-0.115
3L:21967125:+			-0.116
3R:20970882:+			-0.116
3L:26008177:-			-0.118
X:10873055:-			-0.118
4:882723:-			-0.119
2R:15663378:-			-0.121
3R:27157143:+			-0.122
2L:4880472:-			-0.1225
3R:5487050:+			-0.123
X:2714323:+			-0.1245
2R:7003057:+			-0.125
3L:20124746:-			-0.126
3L:4128973:-			-0.129
3L:18604034:+			-0.13
3R:4241919:-			-0.13
X:1677065:-			-0.1325
2L:13274690:+			-0.133
3R:11952640:+			-0.133
3L:12151819:+			-0.135
3R:9447628:+			-0.135
2R:18692040:+			-0.1355
X:20222743:-			-0.136
3R:30024426:+			-0.1365
3R:11992874:-			-0.138
3L:18609346:+			-0.14
2R:19004604:+			-0.142
3L:13023487:+			-0.142
3R:5487834:+			-0.1425
3R:24687186:+			-0.143
X:22487057:+			-0.145
2R:22601370:-			-0.145
3L:9107695:-			-0.146
3L:8412297:+			-0.147
X:2043413:-			-0.148
2R:1266191:+			-0.148
3R:10396236:+			-0.149
3L:18612830:+			-0.151
X:17644808:-			-0.153
2R:1072250:+			-0.154
2R:15558007:+			-0.154
3L:15603044:+			-0.155
3L:18604290:+			-0.155
3L:2255822:-			-0.157
3R:28293169:+			-0.157
3R:11741483:-			-0.158
3R:11952181:+			-0.1585
2R:7740615:-			-0.159
X:6220314:+			-0.159
X:2058265:-			-0.161
2R:10244875:+			-0.164
2R:9084661:+			-0.166
3R:9767878:-			-0.169
X:15948994:-			-0.172
2R:16115353:+			-0.174
3R:21741666:+			-0.174
2R:2515908:-			-0.175
3L:15074492:-			-0.1785
2L:18710440:+			-0.181
3R:22478079:+			-0.183
3R:7537938:-			-0.183
2L:3693028:-			-0.184
2R:11651224:-			-0.184
3L:2771940:-			-0.184
X:11673730:+			-0.186
X:15083120:+			-0.187
2L:6770709:-			-0.188
2R:11844724:+			-0.191
2R:19237741:+			-0.192
2L:8915569:+			-0.195
2L:11258214:+			-0.196
3R:20904278:+			-0.196
3R:12123039:-			-0.197
3L:20101665:-			-0.201
2R:11414685:+			-0.204
3R:29169373:+			-0.205
2R:17522960:-			-0.209
2L:8242179:+			-0.211
2R:15767175:-			-0.211
2L:3321516:+			-0.2115
2L:4646224:+			-0.213
2L:14616057:+			-0.214
2L:5580905:-			-0.214
2L:11163949:-			-0.215
X:6807798:+			-0.215
X:9023741:+			-0.217
3L:9143297:+			-0.218
2R:12671450:-			-0.22
2L:7996053:-			-0.2205
2L:18675508:-			-0.221
X:6283280:-			-0.222
2L:19970240:-			-0.223
3R:16569034:+			-0.224
X:12450284:+			-0.224
3R:29133803:+			-0.226
2L:20924168:+			-0.232
3L:236507:-			-0.2325
3R:15177135:-			-0.235
X:9472657:-			-0.235
2L:7034180:+			-0.2355
3L:4637757:-			-0.238
X:12443006:+			-0.241
X:19742905:-			-0.242
2R:17433355:-			-0.243
2R:17361112:+			-0.245
2L:4645879:+			-0.2455
2R:22037716:-			-0.246
3R:22367730:+			-0.247
4:23326:-			-0.248
2L:3019509:+			-0.253
X:2051794:+			-0.253
3L:1525703:-			-0.257
3L:15306512:+			-0.262
2R:5263947:+			-0.263
3L:13301797:+			-0.267
3L:7700548:-			-0.27
2L:6939715:-			-0.273
2R:24916771:+			-0.273
2R:16086293:-			-0.283
3L:21511090:+			-0.289
2R:13269520:-			-0.2955
3R:12983714:+			-0.3
3R:16361932:-			-0.308
3L:18909907:-			-0.316
X:3461246:+			-0.32
X:9023274:+			-0.32
X:15353167:-			-0.326
2L:14080539:+			-0.333
3L:20390435:-			-0.333
3R:20903973:+			-0.346
2L:155566:+			-0.348
3L:7168289:-			-0.353
3R:14615728:+			-0.354
2R:18847660:-			-0.3565
2R:4548001:+			-0.367
2L:11533693:-			-0.375
3R:10870914:-			-0.38
2R:18758284:-			-0.4195
2R:11641904:-			-0.456
3L:11174871:+			-0.474

## Sheet: 2. muscle H698R
ID	geneSymbol	Events	Delta PSI	FDR-log10_D
2L-:10986837:10986878:10987248	piwi	A3SS	-0.323	3.97477
2L-:10986874:10986878:10987248	piwi	A3SS	-0.233	4.85872
2L-:10986874:10987206:10987248	piwi	A5SS	-0.603	4.12108
2L-:11160336:11161067:11161554	Ca-beta	A5SS	-0.577	6.53061
2L-:11160336:11162983:11161554:11161834	Ca-beta	SE	-0.364	2.25892
2L-:11160336:11162983:11162261:11162525	Ca-beta	SE	-0.369	2.90358
2L-:11163937:11163949:11165584	Ca-beta	A3SS	-0.506	1.67355
2L-:12712531:12712554:12712854	CG5787	A3SS	0.714	7.79657
2L-:13775047:13775185:13775254	CG9008	A3SS	0.183	1.93597
2L-:19387769:19388039:19387851:19387936	CG17549	SE	-0.211	4.74256
2L-:19387769:19388039:19387861:19387936	CG17549	SE	-0.117	2.28984
2L-:22536378:22536565:22536620	RpL5	A3SS	-0.097	3.81715
2L-:3627635:3631804:3631962	for	A5SS	-0.347	4.65921
2L-:3655585:3656721:3656723	for	A5SS	0.584	1.37303
2L-:6646947:6647421:6649050	CG31635	A5SS	0.583	2.78719
2L-:6646947:6648897:6649050	CG31635	A5SS	0.607	3.02726
2L-:8250681:8250862:8251223	CG8086	A5SS	0.612	2.61788
2L-:8250681:8251223:8250862:8250967	CG8086	SE	0.632	2.70893
2L-:8735200:8735693:8735721	raw	A5SS	-0.552	1.65737
2L+:10240179:10240197:10240491	me31B	A5SS	0.897	15
2L+:11236798:11236828:11236929	ab	A5SS	0.358	2.9376
2L+:14615643:14615705:14615778	Adhr	A3SS	-0.417	3.80676
2L+:14615643:14616051:14616215	Adhr	A3SS	0.465	15
2L+:14615643:14616057:14616215	Adhr	A3SS	0.457	15
2L+:14615643:14616128:14616215	Adhr	A3SS	0.513	15
2L+:14615643:14616155:14616215	Adhr	A3SS	0.555	15
2L+:20738975:20740063:20749299	Fs(2)Ket	A5SS	-0.43	6.2111
2L+:20824493:20825271:20825658	CG9331	A3SS	0.183	1.61799
2L+:20824493:20825470:20825658	CG9331	A3SS	0.182	1.59422
2L+:4334104:4334439:4336449	Atet	A5SS	-0.416	7.8642
2L+:6920861:6922730:6923783	Hrb27C	A3SS	-0.003	7.68819
2L+:6920861:6922734:6923783	Hrb27C	A3SS	0.2555	8.55879
2L+:6920861:6923783:6922734:6922826	Hrb27C	SE	0.19	3.80294
2L+:8036576:8036836:8036842	Cka	A3SS	0.934	15
2L+:8088453:8089184:8089393	Bsg	A3SS	0.173	2.31526
2L+:8980783:8980854:8981076	CG18662	A3SS	-0.196	4.63355
2L+:8980783:8981019:8981076	CG18662	A5SS	-0.141	2.33194
2L+:8980783:8981076:8980854:8981011	CG18662	SE	-0.199	4.69525
2L+14615643:14616215	Adhr	RI	0.282	15
2L+14615705:14615876:14616057:14616223:14615643:14616302	Adhr	MXE	0.0565	3.37857
2L+14615778:14615876:14616057:14616223:14615643:14616302	Adhr	MXE	0.739	5.09186
2L+14615778:14615998:14616057:14616223:14615643:14616302	Adhr	MXE	0.7	8.46352
2L+21311017:21311192	crc	RI	0.288	9.35108
2L-13775047:13775254	CG9008	RI	0.209	2.29564
2L-20966080:20966303	CG42238	RI	0.362	4.57053
2L-22536565:22536620	RpL5	RI	0.097	4.61235
2L-242507:242562:242621:242744:242428:242800	kis	MXE	-0.333	2.30292
2L-3638938:3640517:3655269:3655585:3634405:3656707	for	MXE	0.197	5.9242
2L-8250862:8250967:8251223:8251325:8250681:8252227	CG8086	MXE	-0.583	1.58876
2L-8995538:8995601	alien	RI	-0.321	9.13653
2R-:10533968:10534147:10534177	lola	A5SS	-0.396	1.37678
2R-:19546059:19564512:19573987	sm	A3SS	0.301	2.10285
2R-:19546059:19573987:19564440:19564512	sm	SE	0.225	1.42172
2R-:19546059:19573987:19564461:19564512	sm	SE	0.561	3.98819
2R-:24944854:24944959:24945072	CG15861	A5SS	0.509	1.96405
2R-:6729073:6731439:6730072:6731266	l(2)01289	SE	-0.423	3.45864
2R-:6729073:6731439:6730300:6731266	l(2)01289	SE	-0.404	7.99573
2R-:6730114:6730137:6730300	l(2)01289	A3SS	0.734	3.74983
2R-:9916891:9916912:9917937	Mef2	A3SS	0.245	9.64826
2R-:9916912:9917531:9917937	Mef2	A3SS	-0.289	3.52833
2R+:10303046:10303246:10304623	CAP	A5SS	-0.533	3.07057
2R+:15201319:15201373:15201466	CG11807	A5SS	-0.727	2.2448
2R+:17420573:17423655:17421447:17421946	l(2)k01209	SE	0.192	1.64009
2R+:17420573:17423655:17421712:17421946	l(2)k01209	SE	0.248	2.43184
2R+:21208671:21209971:21210182	Glycogenin	A3SS	0.426	1.95639
2R+:22820478:22820668:22821148	CG30271	A3SS	0.268	2.81105
2R+:22820478:22821148:22820668:22820816	CG30271	SE	0.248	2.46773
2R+:24573484:24573557:24573575	CG3511	A3SS	-0.241	2.53902
2R+:8132791:8132921:8132941	Pabp2	A3SS	0.094	3.86741
2R+:9527377:9527436:9527445	brp	A3SS	-0.291	1.58388
2R+10110173:10110231	Pfk	RI	0.17	3.55228
2R+10113284:10113393:10113542:10113651:10113170:10114916	Pfk	MXE	-0.142	1.44995
2R+1072045:1072250	rl	RI	-0.236	6.67973
2R+19442556:19442617	RpL11	RI	0.318	3.10803
2R+5702812:5702866	vlc	RI	0.24	1.82854
2R-20621317:20621459	CG11180	RI	-0.181	3.63683
3L-:15518492:15518543:15518619	mex1	A3SS	0.436	2.63342
3L-:4251840:4253854:4253870	ago	A5SS	-0.401	1.30856
3L-:8358072:8358127:8360792	Idh	A3SS	-0.489	2.15558
3L+:16113365:16113884:16114311	Taf4	A3SS	0.322	4.82435
3L+:16113365:16113895:16114311	Taf4	A3SS	0.344	5.77015
3L+:16113365:16114141:16114311	Taf4	A5SS	0.234	4.71202
3L+:16113365:16114311:16113884:16114081	Taf4	SE	0.264	3.32055
3L+:16113365:16114311:16113884:16114091	Taf4	SE	0.192	1.53136
3L+:16113365:16114311:16113884:16114141	Taf4	SE	0.216	5.96521
3L+:16113365:16114311:16113895:16114081	Taf4	SE	0.267	4.7027
3L+:16113365:16114311:16113895:16114091	Taf4	SE	0.183	1.90218
3L+:16113365:16114311:16113895:16114141	Taf4	SE	0.231	6.29004
3L+:16843378:16843492:16843509	TSG101	A3SS	0.172	12.0939
3L+:17425517:17425909:17425578:17425639	CG7630	SE	-0.64	6.47017
3L+:21845235:21875296:21907345	mub	A3SS	-0.446	3.52833
3L+:21845235:21907345:21875296:21875325	mub	SE	-0.366	3.48537
3L+:27267283:27267322:27267591	RpL15	A5SS	0.189	12.6817
3L+:27267283:27267322:27267607	RpL15	A5SS	0.304	1.44301
3L+:27267322:27267450:27267591	RpL15	A5SS	-0.2925	3.69283
3L+:27267322:27267459:27267591	RpL15	A5SS	-0.2995	3.902
3L+:27267322:27267465:27267591	RpL15	A5SS	-0.2805	3.41002
3L+:27267322:27267481:27267591	RpL15	A5SS	-0.2745	3.30098
3L+:27267322:27267523:27267591	RpL15	A5SS	-0.281	2.86819
3L+:27267455:27267481:27267591	RpL15	A5SS	-0.254	2.45448
3L+:27267455:27267523:27267591	RpL15	A5SS	-0.286	2.85473
3L+:7352098:7352733:7353342	qm	A5SS	-0.782	3.03872
3L+16114311:16114720:16115668:16115830:16113365:16116031	Taf4	MXE	-0.171	3.89132
3L+27267283:27267591	RpL15	RI	0.229	5.37571
3L+3578288:3578480:3593328:3593546:3552864:3594650	Eip63E	MXE	-0.214	4.49706
3L-20375554:20375617	Ide	RI	0.216	4.40234
3R-:10027381:10037815:10041971	Mical	A5SS	0.18	2.13473
3R-:15175863:15176053:15176183	Mf	A5SS	0.368	1.38758
3R-:15176116:15176119:15176183	Mf	A3SS	0.381	4.97987
3R-:15176412:15176427:15178279	Mf	A3SS	0.431	1.69424
3R-:15176412:15176433:15178279	Mf	A3SS	0.564	10.9942
3R-:15176433:15176538:15178279	Mf	A5SS	-0.108	15
3R-:15179180:15180070:15180165	Mf	A5SS	-0.392	1.81364
3R-:18197120:18198701:18199206	Ssdp	A5SS	0.132	3.31736
3R-:18197120:18199070:18199206	Ssdp	A5SS	0.189	4.49734
3R-:18197120:18199533:18199206:18199234	Ssdp	SE	0.328	3.78059
3R-:18197120:18199533:18199206:18199240	Ssdp	SE	0.32	3.64167
3R-:18197120:18199533:18199206:18199374	Ssdp	SE	0.179	3.18084
3R-:18393409:18396712:18396785	Vha100-2	A5SS	-0.3	11.2988
3R-:18393409:18396731:18396785	Vha100-2	A5SS	-0.376	10.5903
3R-:19874510:19874527:19875168	CG4562	A3SS	0.59	3.67549
3R-:19874510:19874527:19875397	CG4562	A3SS	0.476	2.45815
3R-:21125384:21127326:21127393	slmb	A5SS	-0.3	1.8059
3R-:23189129:23191022:23190833:23190968	cnc	SE	0.432	1.48416
3R-:25684516:25684958:25685024	RpL27	A5SS	0.156	1.51334
3R-:25684516:25685017:25685024	RpL27	A5SS	0.207	6.45069
3R-:26258041:26261153:26259801:26259845	Ald	SE	-0.357	15
3R-:27657955:27658066:27658468	Mlc1	A5SS	0.309	6.10495
3R-:27657955:27658113:27658468	Mlc1	A3SS	0.273	9.0437
3R-:27657955:27658468:27658066:27658113	Mlc1	SE	0.192	11.5618
3R-:30387550:30387602:30387774	Fer1HCH	A3SS	0.108	2.37821
3R-:30387602:30387631:30387774	Fer1HCH	A3SS	-0.192	3.32565
3R-:30387602:30387642:30387774	Fer1HCH	A3SS	-0.17	2.92964
3R-:6001736:6001832:6002062	Rm62	A5SS	-0.1335	4.78166
3R-:6002721:6002753:6003672	Rm62	A3SS	-0.5885	15
3R+:13771577:13771712:13772171	CG9297	A5SS	-0.682	2.85709
3R+:20958167:20959236:20962214	Atpalpha	A3SS	-0.255	11.8362
3R+:20958167:20962214:20959236:20959380	Atpalpha	SE	-0.264	15
3R+:20958167:20962214:20959347:20959380	Atpalpha	SE	-0.222	7.9141
3R+:20958167:20962214:20959348:20959380	Atpalpha	SE	-0.19	4.17367
3R+:20958167:20962214:20959358:20959380	Atpalpha	SE	-0.171	4.14108
3R+:20966613:20966804:20970882	Atpalpha	A3SS	-0.218	3.78943
3R+:24695417:24703117:24696090:24696126	slo	SE	-0.455	2.18013
3R+:24698269:24699426:24703020	slo	A5SS	0.34	2.90425
3R+:24698269:24703020:24702087:24702162	slo	SE	0.408	3.31331
3R+:26867486:26867569:26867642	His2Av	A3SS	-0.505	2.92151
3R+:26867486:26867621:26867642	His2Av	A3SS	-0.65	2.14382
3R+:27265948:27265996:27266012	CG14260	A3SS	-0.323	3.31921
3R+:27700391:27700465:27700598	btz	A3SS	0.197	2.30898
3R+:28599999:28600705:28600717	Hrb98DE	A3SS	0.165	4.38181
3R+:28600568:28600705:28600717	Hrb98DE	A3SS	0.138	1.90123
3R+:30573072:30574240:30578116	tmod	A3SS	0.338	1.39211
3R+:30573072:30577178:30578116	tmod	A3SS	0.195	1.41409
3R+:30573072:30578116:30574240:30574526	tmod	SE	0.375	1.84412
3R+:31405956:31410353:31433458	Gprk2	A3SS	-0.3365	15
3R+:31405956:31410401:31433458	Gprk2	A5SS	-0.306	15
3R+:31405956:31433458:31410353:31410401	Gprk2	SE	-0.4685	15
3R+:31405956:31433458:31410361:31410401	Gprk2	SE	-0.151	3.9815
3R+13021642:13024799	CtBP	RI	-0.1835	2.60121
3R+14316203:14316310	PR-Set7	RI	0.451	1.81363
3R+17541801:17542414	SF1	RI	-0.129	3.17756
3R+19157539:19157596	nos	RI	0.166	4.7569
3R+19403822:19403892	CG5316	RI	0.287	5.27679
3R+20907153:20907211	CG5621	RI	0.261	1.33536
3R+20958167:20959348	Atpalpha	RI	-0.15	1.96189
3R+20959236:20962295:20968391:20973347:20958167:20973505	Atpalpha	MXE	-0.105	2.21111
3R+20966613:20970882	Atpalpha	RI	-0.294	10.1211
3R+24696090:24696126:24698197:24698269:24695417:24703117	slo	MXE	-0.526	2.68155
3R+24696090:24696126:24699375:24699426:24695417:24703020	slo	MXE	-0.317	2.09659
3R+24696090:24696126:24699375:24699426:24695417:24703117	slo	MXE	-0.488	1.98204
3R+24696090:24696126:24703020:24703053:24695417:24703117	slo	MXE	-0.341	2.82413
3R+24946475:24946639:24946953:24947154:24946295:24947262	Nmnat	MXE	-0.123	1.54531
3R+24946475:24946639:24946964:24947154:24946295:24947262	Nmnat	MXE	-0.126	1.59844
3R+24946475:24946639:24946975:24947154:24946295:24947262	Nmnat	MXE	-0.126	1.59844
3R+26867095:26867380	His2Av	RI	-0.249	2.52373
3R-10037815:10037890:10041971:10041998:10027381:10042791	Mical	MXE	-0.259	2.66414
3R-15175863:15176183	Mf	RI	0.415	1.33625
3R-6001736:6002062	Rm62	RI	-0.1815	3.68273
3R-6003098:6003672	Rm62	RI	-0.227	4.3851
3R-9767878:9768363	MED6	RI	-0.266	4.52087
4-:66906:66922:67143	RpS3A	A3SS	-0.1915	15
4-:66906:67047:67143	RpS3A	A5SS	-0.2175	15
4+:210680:211574:211594	Crk	A3SS	0.282	1.6728
4+:210680:211574:211627	Crk	A3SS	-0.21	4.35395
4+:210680:211589:211853	Crk	A3SS	-0.1825	5.70236
4+:210680:211591:211627	Crk	A3SS	-0.1835	3.40141
4+:210680:211594:211627	Crk	A3SS	-0.1765	3.7688
4+:210680:211853:211574:211794	Crk	SE	-0.145	1.5588
4+:210680:211853:211589:211792	Crk	SE	-0.1875	5.91315
4+:210680:211853:211589:211794	Crk	SE	-0.125	2.81702
4+:210680:211853:211591:211794	Crk	SE	-0.16	2.47412
4+:210680:211853:211594:211792	Crk	SE	-0.1385	2.0113
4+:210680:211853:211594:211794	Crk	SE	-0.161	2.66814
4+:210680:211853:211627:211794	Crk	SE	-0.146	1.6923
4+:210680:211853:212627	Crk	A3SS	0.258	2.23058
4+:210680:212627:211574:211794	Crk	SE	0.214	2.645
4+:210680:212627:211627:211794	Crk	SE	0.192	1.7709
4+:243748:244417:245179	CG1674	A3SS	-0.136	1.41652
4+:244007:244417:245179	CG1674	A3SS	0.213	1.93316
4+:665305:665933:665954	Slip1	A3SS	0.212	2.22686
4+:665305:665934:665954	Slip1	A3SS	0.21	2.26231
4+:738988:742402:739948:739981	bt	SE	-0.389	1.42423
4+:742550:742787:745165	bt	A3SS	0.24	2.13071
4+:742550:745165:742787:743602	bt	SE	0.267	2.18876
4+211589:211794:211853:211982:210680:212627	Crk	MXE	-0.129	1.64432
4+211589:211822:211853:211982:210680:212627	Crk	MXE	-0.13	1.6519
4+243748:245179	CG1674	RI	-0.129	1.78323
4+261724:261776	RhoGAP102A	RI	0.387	3.20075
X-:1677065:1677078:1677134	CG32809	A3SS	-0.152	2.2262
X-:1682429:1683096:1682697:1682781	CG32809	SE	-0.323	4.05364
X-:1682429:1683096:1682697:1682928	CG32809	SE	-0.2905	3.83835
X-:1682429:1683096:1682862:1682928	CG32809	SE	-0.353	3.7328
X-:21211799:21211824:21281045	CG32521	A3SS	0.652	3.28466
X-:21211799:21223647:21281045	CG32521	A3SS	0.54	1.93601
X-:6125095:6126244:6125951:6125975	Ca-alpha1T	SE	-0.395	1.57935
X+:15860322:15861057:15861223	Gbeta13F	A3SS	-0.207	1.58111
X+:15860322:15861115:15861223	Gbeta13F	A3SS	-0.212	1.62944
X+:15860322:15861139:15861223	Gbeta13F	A3SS	-0.236	1.83161
X+:15860322:15861151:15861223	Gbeta13F	A3SS	-0.258	1.87137
X+:15860322:15861376:15861223:15861304	Gbeta13F	SE	0.535	1.79743
X+:15860322:15861376:15861223:15861311	Gbeta13F	SE	0.5	1.79004
X+:1774222:1775552:1775678	Adar	A3SS	-0.497	5.41219
X+:1774222:1775566:1775678	Adar	A3SS	-0.524	5.63017
X+:1774222:1775605:1775678	Adar	A3SS	-0.379	2.86581
X+:1774222:1775649:1775678	Adar	A3SS	-0.602	5.85626
X+:1774222:1778369:1775552:1775738	Adar	SE	0.51	2.48707
X+:1774222:1778369:1775566:1775738	Adar	SE	0.49	2.25892
X+:1774222:1778369:1775605:1775738	Adar	SE	0.399	1.80614
X+:1774222:1778369:1775678:1775738	Adar	SE	0.454	2.13746
X+:1774222:1778611:1778369:1778560	Adar	SE	-0.398	1.81964
X+:3689545:3689593:3692952	Mnt	A5SS	0.94	15
X+:4688317:4688672:4691596	ctp	A5SS	0.231	1.74582
X+:4688317:4691596:4688450:4688672	ctp	SE	0.505	7.04304
X+:4688317:4691596:4688605:4688672	ctp	SE	0.656	8.87502
X+:9016328:9017843:9017861	rdgA	A3SS	0.362	3.7868
X+13996523:13996615	ben	RI	0.601	1.3594
X+1775552:1775738:1778369:1778560:1774222:1778611	Adar	MXE	0.207	1.75696
X+1775566:1775738:1778369:1778560:1774222:1778611	Adar	MXE	0.202	1.64432
X+1775605:1775738:1778369:1778560:1774222:1778611	Adar	MXE	0.199	2.05309
X+1775649:1775738:1778369:1778560:1774222:1778611	Adar	MXE	0.161	1.3191
X+1775678:1775738:1778369:1778560:1774222:1778611	Adar	MXE	0.18	2.05309
X+19506237:19506292	Pfrx	RI	0.37	5.50229
X+9022239:9023274	rdgA	RI	-0.443	3.4999

## Sheet: 3. neural H698D
ID	geneSymbol	Events	Delta PSI	FDR-log10_D
2L-:17212:20020:21135	l(2)gl	A3SS	-0.5265	9.84095
2L-:20015:20973:21065	l(2)gl	A3SS	0.495	4.97666
2L-:20020:21065:21135	l(2)gl	A5SS	0.204	1.48844
2L-:21308995:21309076:21310000	Mio	A3SS	0.523	10.7052
2L-:21308995:21309091:21310000	Mio	A3SS	0.526	10.9071
2L-:21308995:21309819:21310000	Mio	A5SS	0.516	12.8627
2L-:21308995:21309861:21310000	Mio	A5SS	0.526	15
2L-:3506756:3507188:3507195	tim	A5SS	-0.525	2.23394
2L+:343729:344023:344041	Plc21C	A3SS	-0.382	12.2883
2L+:8663251:8666035:8665445:8665518	Sema-1a	SE	-0.923	15
2L+111117:111906	M(2)21AB	RI	-0.2785	4.60155
2L+21311017:21311192	crc	RI	0.288	9.31634
2L+21758142:21758201	CG1416	RI	0.189	5.50346
2L+343729:344041	Plc21C	RI	-0.43	8.2871
2L+8664157:8664220:8665445:8665518:8663251:8666035	Sema-1a	MXE	0.784	15
2L-17052:17207:19879:20020:15711:21065	l(2)gl	MXE	-0.166	8.14045
2L-17052:17212:19884:20020:15711:21135	l(2)gl	MXE	-0.192	15
2L-21308995:21310000	Mio	RI	0.383	8.28336
2R-:11288560:11289067:11289669	CG13213	A5SS	0.226	3.78288
2R-:11288560:11289392:11289669	CG13213	A5SS	0.184	3.02492
2R-:11288560:11289594:11289669	CG13213	A5SS	0.681	5.14739
2R-:12512783:12513359:12512872:12513259	achi	SE	0.907	6.65903
2R-:13269093:13269108:13269391	CG32843	A3SS	0.309	1.3607
2R-:25073589:25074036:25075241	gol	A5SS	-0.522	3.33508
2R-:6152550:6156414:6156929	EcR	A3SS	0.45	1.68377
2R-:6879490:6879569:6879663	CG9454	A5SS	0.604	1.56259
2R-:7332380:7333686:7334933	Dscam	A5SS	0.765	6.00633
2R-:7332380:7334387:7334933	Dscam	A5SS	0.765	6.03858
2R+:10099738:10099854:10104255	14--3-3zeta	A5SS	-0.249	1.5378
2R+:10888225:10888470:10888282:10888396	CG30020	SE	-0.1705	5.90537
2R+:12654058:12654110:12654125	CG8632	A3SS	0.183	5.09562
2R+:14173922:14173924:14174099	cg	A5SS	-0.275	1.64656
2R+:18412107:18412356:18413001	Dp1	A5SS	0.529	1.82407
2R+:18412107:18412915:18413001	Dp1	A3SS	0.445	3.96952
2R+:23565050:23581221:23581314	apt	A3SS	0.321	1.79838
2R+:23565050:23581314:23583808	apt	A3SS	-0.589	3.12989
2R+:23643095:23643156:23643171	retn	A3SS	0.179	2.38277
2R+:8860430:8860651:8862842	Rya-r44F	A5SS	0.456	1.41336
2R+18413325:18413429:18414863:18414933:18413077:18415198	Dp1	MXE	0.358	2.9525
2R+18413325:18413429:18414874:18414933:18413077:18415198	Dp1	MXE	0.36	1.48039
3L-:23095305:23095425:23095436	Qm	A5SS	0.239	15
3L-:7831810:7831827:7832553	Pdp1	A3SS	-0.237	2.28924
3L+:1197313:1197508:1197529	Aplip1	A3SS	0.285	1.93946
3L-4379596:4379930	CG18314	RI	0.27	1.50064
3R-:10133560:10134319:10134436	tws	A5SS	-0.426	2.33031
3R-:10133560:10134327:10134436	tws	A5SS	-0.448	2.688
3R-:10133560:10134379:10134067:10134311	tws	SE	-0.623	6.8196
3R-:21789760:21791530:21790708:21790738	Caki	SE	-0.16	2.22514
3R+:20948829:20960725:20962214	Atpalpha	A3SS	0.22	1.60537
3R+:20958167:20959236:20959348	Atpalpha	A3SS	-0.181	13.2104
3R+:20958167:20959236:20962214	Atpalpha	A3SS	-0.2555	10.877
3R+:20958167:20959237:20959348	Atpalpha	A3SS	-0.318	15
3R+:20958167:20959246:20959348	Atpalpha	A3SS	-0.32	15
3R+:20958167:20962214:20959236:20959380	Atpalpha	SE	-0.2615	12.5764
3R+:20958167:20962214:20959237:20959380	Atpalpha	SE	-0.311	11.0678
3R+:20958167:20962214:20959245:20959380	Atpalpha	SE	-0.26	8.12553
3R+:20958167:20962214:20959246:20959380	Atpalpha	SE	-0.285	9.64739
3R+:20958167:20962214:20959347:20959380	Atpalpha	SE	-0.204	6.63882
3R+:20958167:20962214:20959348:20959380	Atpalpha	SE	-0.196	4.92045
3R+:20958167:20962214:20959358:20959380	Atpalpha	SE	-0.17	4.93665
3R+:20958167:20963724:20962214:20962295	Atpalpha	SE	0.174	3.60482
3R+:20966613:20966804:20970882	Atpalpha	A3SS	-0.225	3.63444
3R+:20966613:20967107:20968391	Atpalpha	A3SS	-0.12	1.97689
3R+:20986083:20986382:20992240	Calx	A5SS	-0.636	1.7043
3R+:25637968:25647498:25646681:25646743	CG17383	SE	0.23	1.78037
3R+:25646743:25647498:25647342:25647441	CG17383	SE	0.282	5.25208
3R+20958167:20959348	Atpalpha	RI	-0.311	15
3R+20959236:20959380:20962214:20962295:20958167:20963724	Atpalpha	MXE	-0.133	2.21992
3R+20966613:20970882	Atpalpha	RI	-0.24	3.15126
3R+25646681:25646743:25647498:25647653:25638033:25648885	CG17383	MXE	-0.153	7.17032
3R+25646681:25646743:25647504:25647653:25638033:25648885	CG17383	MXE	-0.156	7.38994
3R-11625186:11625474	CG6813	RI	0.414	1.91476
4-:878992:881842:882616	unc-13	A5SS	-0.233	2.30525
4+943020:943102	Glu-RA	RI	0.337	2.5152
4-882723:882960	unc-13	RI	-0.175	1.84047
4-902582:902825	unc-13	RI	0.213	2.62755
X-:1677065:1677078:1677134	CG32809	A3SS	-0.134	2.02423
X-:17644808:17646012:17646519	RhoGAPp190	A3SS	-0.151	1.79838
X-:18137050:18137364:18137420	ari-1	A5SS	-0.4115	3.5018
X+:11795186:11798294:11798708	CkIIbeta	A3SS	-0.425	4.07655
X+:1394714:1395082:1395097	CG11448	A3SS	0.2935	15
X+:13996755:13996797:13998094	ben	A5SS	0.1555	2.30799
X+:14256757:14256976:14256988	mud	A3SS	0.2275	13.4048
X+:15804487:15804913:15805557	sd	A5SS	0.615	3.58481
X+:15804487:15805177:15805557	sd	A5SS	0.299	1.57619
X+:15804487:15805557:15805056:15805177	sd	SE	0.345	2.30215
X+:1774222:1775566:1775678	Adar	A3SS	-0.6715	8.9897
X+:1774222:1775605:1775678	Adar	A3SS	-0.7015	10.5418
X+:1774222:1775649:1775678	Adar	A3SS	-0.7515	9.52374
X+:1774222:1778369:1775566:1775738	Adar	SE	0.49	2.23709
X+:1774222:1778369:1775605:1775738	Adar	SE	0.399	1.79236
X+:1774222:1778369:1775657:1775738	Adar	SE	0.475	2.36794
X+:1774222:1778369:1775678:1775738	Adar	SE	0.454	2.11631
X+:251291:251360:251601	CG2995	A5SS	-0.397	1.31997
X+1775566:1775738:1778369:1778560:1774222:1778611	Adar	MXE	0.244	3.81082
X+1775605:1775738:1778369:1778560:1774222:1778611	Adar	MXE	0.225	3.3957
X+1775649:1775738:1778369:1778560:1774222:1778611	Adar	MXE	0.197	2.95037
X+1775657:1775738:1778369:1778560:1774222:1778611	Adar	MXE	0.216	3.63699
X+1775678:1775738:1778369:1778560:1774222:1778611	Adar	MXE	0.211	3.9637
					SSscore
					14.21
					9.89
					10.66
					11.09
					6.52
					10.61
					7.07
					-0.72
					8.83
					2
					0.24
					3.26
					8.03
					4.94
					6.72
					8.02
					10.98
					6.27
					3.12
					5.54
					-4.65
					-0.42
					-5.58
					3
					9.79
					10.09
					6.99
					5
					4.72
					4.65
					8.34
					14.15
					5.02
					-0.65
					3.85
					7.27
					4.13
					-9.43
					0.67
					7.6
					4.9
					9.89
					5.74
					3
					6.62
					10.29
					7.65
					2.85
					14.42
					9.04
					8.69
					13.21
					0.06
					-1.02
					12.78
					0.57
					8.34
					6.33
					8.46
					12.65
					4.39
					4.16
					1.17
					9.22
					8.16
					4.94
					1.95
					-3.1
					5.49
					2.98
					2.17
					10.25
					9.4
					7.59
					11.77
					3.35
					2.71
					0.18
					8.38
					10.1
					7.09
					0.95
					9.82
					-6.51
					3.93
					3.41
					2.61
					7.94
					-10.47
					12.72
					7.02
					7.75
					8.89
					3.42
					6.6
					7.54
					3.66
					8.11
					8.08
					7.56
					4.59
					8.25
					7.18
					10.09
					6.25
					4.87
					8.45
					5.88
					0.35
					4.42
					9.61
					4.25
					9.06
					7.48
					5.25
					-1.41
					2.88
					1.67
					9.21
					1.32
					4.97
					0.52
					7.53
					5.39
					6.08
					1.97
					5.37
					-2.26
					8.86
					2.73
					1.21
					12.14
					0.84
					1.74
					7.69
					0.8
					-6.72
					12.6
					-4.32
					4
					1.39
					-3.48
					5.46
					2.75
					1.15
					7.36
					9.14
					6.82
					8.63
					2.83
					0.22
					4.1
					7.51
					6.62
					7.08
					8.6
					4.03
					3.64
					7.09
					2.28
					7.6
					5.89
					8.29
					10.33
					7.52
					2.54
					4.31
					4.71
					0.99
					-1.91
					4.95
					8.21
					8.21
					-6.44
					6.3
					5.27
					-2.24
					9.68
					7.86
					8
					12.84
					2.55
					7.95
					7.11
					-4.42
					2.5
					7.47
					10.27
					-3.56
					6.93
					-2.57
					11.18
					10.98
					9.88
					6.08
					-0.29
					8.32
					0.97
					9
					12.59
					5.78
					4.98
					12.72
					8.83
					10.11
					3.93
					-3.61
					-1.37
					5.18
					1.45
					3.95
					6.46
					4.08
					9.66
					7.63
					8.17
					-6.77
					7.05
					7.74
					8.54
					3.07
					11.37
					9.85
					7.96
					7.54
					1.72
					6.85
					1.86
					0.34
					7.84
					1.96
					4
					5.98
					-0.44
					-0.3
					5.23
					8.54
					6.86
					2.64
					2.34
					6.63
					2.78
					8.6
					-0.51
					8.26
					6.58
					8.51
					4.84
					2.14
					1.87
					6.18
					13.38
					9.94
					3.07
					5.59
					4.44
					4.82
					7.46
					9.35
					7.92
					5.58
					7.36
					5.63
					8.28
					7.08
					10.75
					6.65
					9.28
					-3.5
					5.95
					6.54
					6.73
					10.33
					12.37
					4.27
					-0.9
					2.33
					8.07
					1.56
					9.04
					8.66
					8.82
					3.74
					9.01
					3.67
					1.1
					-1.16
					4.25
					7.1
					6.48
					6.32
					9.99
					7.84
					4.84
					10.96
					3.07
					4.55
					7.56
					11.51
					3.66
					9.7
					15.48
					-3.13
					-1.47
					8.24
					5.86
					3.34
					-0.59
					5.73
					7.68
					4.89
					9.08
					6.8
					8.14
					5.42
					10.43
					6.82
					5.45
					8.76
					-0.65
					8.24
					13.72
					8.4
					3.82
					10.23
					-0.02
					3.1
					13.04
					6.65
					8.76
					6.76
					-2.72
					4.22
					12.49
					-8.53
					9.98
					8.44
					-1.57
					11.11
					6.61
					7.94
					0.12
					3.95
					5.75
					5.82
					11.09
					-10.96
					9.35
					10.72
					9.38
					1.83
					8.8
					15.42
					-9.41
					1.75
					4.61
					2.65
					4.89
					4.75
					3.73
					0.85
					6.17
					3.27
					10.91
					-2.46
					12.33
					6.75
					5.48
					9.06
					0.36
					-1.77
					0.68
					8.58
					8.56
					7.04
					-3.24
					-0.81
					2.98
					4.83
					1.7
					3.29
					12.82
					3.11
					5.54
					6.13
					3.82
					5.3
					3.44
					15.6
					-5.41
					-2.45
					1.04
					-1.63
					2.71
					0.77
					12.53
					7.83
					8.59
					2.93
					5.02
					6.52
					4.25
					2.12
					-6.85
					-2.5
					7.91
					1.67
					6.48
					9.17
					2.91
					1.82
					11.25
					2.62
					4
					3.47
					7.69
					1.48
					-3.15
					9.6
					10.12
					-3.21
					-0.15
					4.07
					6.61
					3.8
					0.51
					-2.65
					7.29
					15.22
					6.56
					0.14
					8.58
					7.76
					-13.82
					-4.33
					-0.42
					2.19
					-0.19
					-4.86
					4.03
					6.61
					3.89
					13.23
					-9.81
					10.19
					3.92
					2.36
					5.84
					3.73
					4.29
					12.65
					-2.19
					-2.43
					-1.46
					-2.67
					5.75
					1.21
					6.37
					9.78
					4.11
					0.8
					-3.6
					0.52
					1.27
					2.32
					7.74
					0.47
					-10.26
					4.17
					11.89
					3.24
					-0.99
					3.17
					5.69
					11.08
					-3.16
					6.4
					-0.19
					6.94
					10.71
					0.63
					5.21
					8.21
					-2.8
					-16.95
					1.32
					1.96
					0
					4.44
					3.99
					6.91
					0.99
					-1.29
					5.24
					3.95
					8.37
					-0.09
					8.99
					11.19
					2.36
					-7.44
					3.15
					1.32
					9.52
					6.04
					2.24
					7.41
					3.41
					1.13
					7.62
					-4.92
					1.78
					-2.38
					7.03
					3.01
					6.31
					7.6
					7.53
					4.95
					-6.01
					11.03
					-2.18
					2.8
					-3.05
					6.7
					0.98

## Sheet: 4. neural H698R
ID	geneSymbol	Events	Delta PSI	FDR-log10_D
2L-:17212:20020:21135	l(2)gl	A3SS	-0.53	11.7846
2L-:17212:21065:21135	l(2)gl	A5SS	-0.693	15
2L-:17665540:17666776:17667701	CadN	A3SS	-0.599	2.577
2L-:21308995:21309091:21310000	Mio	A3SS	0.526	10.9813
2L-:21308995:21309819:21310000	Mio	A5SS	0.516	13.0482
2L-:21308995:21309861:21310000	Mio	A5SS	0.526	15
2L-:21309091:21309579:21309861	Mio	A5SS	-0.441	3.77078
2L-:21309091:21309819:21309861	Mio	A5SS	-0.46	2.02907
2L-:21578529:21578730:21578589:21578676	nompB	SE	-0.356	3.55982
2L-:9798305:9802350:9806443	nAcRalpha-30D	A5SS	-0.693	3.51981
2L+:318120:325631:325677	Plc21C	A3SS	0.143	2.65775
2L+:343729:344023:344041	Plc21C	A3SS	-0.2415	3.70196
2L+:8663251:8666035:8665445:8665518	Sema-1a	SE	-0.262	1.33762
2L+110877:111004	M(2)21AB	RI	-0.149	5.16969
2L+111117:111906	M(2)21AB	RI	-0.341	6.91055
2L+21311017:21311192	crc	RI	0.288	9.35108
2L+21758142:21758201	CG1416	RI	0.228	12.4567
2L+343729:344041	Plc21C	RI	-0.369	4.71353
2L+5361997:5362209:5362582:5362812:5360878:5363655	nompC	MXE	0.333	1.87859
2L-17052:17212:19879:20020:15711:21065	l(2)gl	MXE	-0.154	5.98189
2L-17052:17212:19884:20020:15711:21135	l(2)gl	MXE	-0.184	15
2L-18260:18465:19879:20020:17212:21065	l(2)gl	MXE	-0.169	3.35834
2L-21308995:21310000	Mio	RI	0.383	8.31453
2L-3712445:3712767	CG31955	RI	0.285	3.3281
2R-:11288560:11289067:11289669	CG13213	A5SS	0.215	2.9643
2R-:11288560:11289392:11289669	CG13213	A5SS	0.1815	3.07859
2R-:11288560:11289594:11289669	CG13213	A5SS	0.498	1.80048
2R-:12512783:12513359:12512872:12513259	achi	SE	0.907	10.8351
2R-:25073589:25074036:25075241	gol	A5SS	-0.494	2.14341
2R-:9916891:9916912:9917937	Mef2	A3SS	0.245	9.64826
2R-:9916912:9917531:9917937	Mef2	A3SS	-0.289	3.52833
2R+:10888225:10888282:10888470	CG30020	A3SS	-0.267	8.41077
2R+:10888225:10888470:10888282:10888396	CG30020	SE	-0.2075	8.10435
2R+:12612884:12614345:12615906	Galpha49B	A5SS	0.14	2.09726
2R+:12654058:12654110:12654125	CG8632	A3SS	0.176	6.46614
2R+:18412056:18412978:18413001	Dp1	A3SS	0.151	3.18996
2R+:18413077:18414828:18415174	Dp1	A3SS	-0.589	3.2569
2R+:23643095:23643156:23643171	retn	A3SS	0.188	2.4207
2R+:5144858:5148174:5148200	CG3136	A3SS	0.229	9.12406
2R+:5144858:5148174:5152788	CG3136	A3SS	0.3455	5.14366
2R+:8874454:8874667:8874700	Rya-r44F	A3SS	-0.481	6.62839
2R+:8874454:8874700:8874709	Rya-r44F	A3SS	0.4665	7.55505
2R-7334933:7335218:7335715:7336003:7332380:7347848	Dscam	MXE	-0.534	2.59907
3L-:1633505:1634907:1635185	n-syb	A3SS	0.703	7.87139
3L-:23095305:23095425:23095436	Qm	A5SS	0.198	10.4133
3L-:4379596:4380286:4380305	CG18314	A5SS	0.472	1.57894
3L+:1197313:1197508:1197529	Aplip1	A3SS	0.2965	2.10485
3L+361699:361752	CG1233	RI	0.235	1.93256
3L-3722859:3723105:3723638:3723872:3722522:3767136	CG32264	MXE	-0.14	1.37118
3R-:10133587:10134379:10134441	tws	A5SS	0.177	1.96405
3R-:10372509:10372533:10372740	Rfx	A3SS	0.291	3.27095
3R-:27261940:27262226:27262115:27262160	woc	SE	-0.1955	2.61739
3R+:19753860:19754253:19760264	GluClalpha	A3SS	-0.305	1.40551
3R+:19753860:19756053:19760264	GluClalpha	A3SS	-0.66	2.67153
3R+:19753860:19757814:19760264	GluClalpha	A3SS	-0.571	2.06578
3R+:19753860:19760264:19757814:19757885	GluClalpha	SE	-0.628	2.13268
3R+:20958167:20959236:20962214	Atpalpha	A3SS	-0.255	11.8362
3R+:20958167:20962214:20959236:20959380	Atpalpha	SE	-0.264	15
3R+:20958167:20962214:20959347:20959380	Atpalpha	SE	-0.222	7.9141
3R+:20958167:20962214:20959348:20959380	Atpalpha	SE	-0.19	4.17367
3R+:20958167:20962214:20959358:20959380	Atpalpha	SE	-0.171	4.14108
3R+:20966613:20966804:20970882	Atpalpha	A3SS	-0.218	3.78943
3R+:21008736:21010615:21011266	Calx	A5SS	-0.482	1.51334
3R+19157539:19157596	nos	RI	0.166	4.7569
3R+20958167:20959348	Atpalpha	RI	-0.15	1.96189
3R+20959236:20962295:20968391:20973347:20958167:20973505	Atpalpha	MXE	-0.105	2.21111
3R+20966613:20970882	Atpalpha	RI	-0.294	10.1211
3R+25646681:25646743:25647498:25647653:25638033:25648885	CG17383	MXE	-0.156	7.70006
3R+25646681:25646743:25647504:25647653:25638033:25648885	CG17383	MXE	-0.158	7.97014
3R+25646681:25646743:25647504:25647653:25638072:25648885	CG17383	MXE	-0.212	8.70113
3R-11625413:11625474	CG6813	RI	0.283	1.4598
4-:878992:881842:882616	unc-13	A5SS	-0.205	1.55467
4+:1128543:1128655:1129434	CG11155	A5SS	0.391	5.19608
4+:610896:613614:611264:611438	Eph	SE	-0.485	1.34156
4-273712:273760	NfI	RI	0.267	1.37151
4-883641:884045	unc-13	RI	-0.235	1.34442
X-:1677065:1677078:1677134	CG32809	A3SS	-0.152	2.2262
X-:1682429:1683096:1682697:1682781	CG32809	SE	-0.323	4.05364
X-:1682429:1683096:1682697:1682928	CG32809	SE	-0.2905	3.83835
X-:1682429:1683096:1682862:1682928	CG32809	SE	-0.353	3.7328
X+:11579124:11579669:11579214:11579528	roX2	SE	0.641	4.96462
X+:11579124:11579669:11579348:11579528	roX2	SE	0.641	4.96462
X+:11579124:11579669:11579351:11579528	roX2	SE	0.641	4.96462
X+:11579124:11579669:11579385:11579528	roX2	SE	0.636	4.8385
X+:1394714:1395082:1395097	CG11448	A3SS	0.344	15
X+:14256757:14256976:14256988	mud	A3SS	0.2195	11.1283
X+:14322915:14324737:14355462	dpr8	A3SS	0.333	2.10161
X+:14322915:14324858:14355462	dpr8	A5SS	0.208	1.54812
X+:14322915:14355462:14324734:14324858	dpr8	SE	0.361	1.74869
X+:14322915:14355462:14324737:14324858	dpr8	SE	0.333	2.28443
X+:15804487:15804913:15805557	sd	A5SS	0.505	2.19793
X+:15860322:15861057:15861223	Gbeta13F	A3SS	-0.207	1.58111
X+:15860322:15861115:15861223	Gbeta13F	A3SS	-0.212	1.62944
X+:15860322:15861139:15861223	Gbeta13F	A3SS	-0.236	1.83161
X+:15860322:15861151:15861223	Gbeta13F	A3SS	-0.258	1.87137
X+:15860322:15861376:15861223:15861304	Gbeta13F	SE	0.535	1.79743
X+:15860322:15861376:15861223:15861311	Gbeta13F	SE	0.5	1.79004
X+:15941800:15941927:15942371	CG8924	A5SS	-0.572	2.14391
X+:1774222:1775552:1775678	Adar	A3SS	-0.497	5.41219
X+:1774222:1775566:1775678	Adar	A3SS	-0.524	5.63017
X+:1774222:1775605:1775678	Adar	A3SS	-0.379	2.86581
X+:1774222:1775649:1775678	Adar	A3SS	-0.602	5.85626
X+:1774222:1778369:1775552:1775738	Adar	SE	0.51	2.48707
X+:1774222:1778369:1775566:1775738	Adar	SE	0.49	2.25892
X+:1774222:1778369:1775605:1775738	Adar	SE	0.399	1.80614
X+:1774222:1778369:1775678:1775738	Adar	SE	0.454	2.13746
X+:1774222:1778611:1778369:1778560	Adar	SE	-0.398	1.81964
X+:3176685:3189811:3245072	dnc	A5SS	-0.352	1.96405
X+:3176685:3245072:3189533:3189811	dnc	SE	-0.247	1.75425
X+:3176685:3245072:3189697:3189811	dnc	SE	-0.448	2.59004
X+:3689545:3689593:3692952	Mnt	A5SS	0.94	15
X+13996523:13996615	ben	RI	0.601	1.3594
X+1775552:1775738:1778369:1778560:1774222:1778611	Adar	MXE	0.207	1.75696
X+1775566:1775738:1778369:1778560:1774222:1778611	Adar	MXE	0.202	1.64432
X+1775605:1775738:1778369:1778560:1774222:1778611	Adar	MXE	0.199	2.05309
X+1775649:1775738:1778369:1778560:1774222:1778611	Adar	MXE	0.161	1.3191
X+1775678:1775738:1778369:1778560:1774222:1778611	Adar	MXE	0.18	2.05309
