# Supplementary material for: Two oppositely-charged sf3b1 mutations cause defective development, impaired immune response, and aberrant selection of intronic branch sites in Drosophila
Source: PLoS Genet. 2021 Nov 1;17(11):e1009861. doi: 10.1371/journal.pgen.1009861 (PMC8559932; doi:10.1371/journal.pgen.1009861)
Supplement: S6 Table — (XLSX) [file pgen.1009861.s017.xlsx]

## Sheet: Note
	S6 Table. Significantly changed USS in the sf3b1 mutant flies.
		1. sf3b1-H698D strain
		2. sf3b1-H698R strain

## Sheet: 1. H698D
ID	SS	Delta USS	Ori	Seq	SSscore
2R:24060449:+	5SS	0.393	Increased	AAAGTACAT	3.1
X:19565413:-	5SS	0.39	Increased	GCAGTAAGT	6.36
2L:8394871:-	5SS	0.378	Increased	CAGGTGAGT	11.69
2L:18674113:-	5SS	0.368	Increased	CAGGTGAGT	11.69
X:2059474:-	5SS	0.359	Increased	TGGGTAAGT	8.76
3R:12214879:+	5SS	0.348	Increased	AATGTAAGC	7.36
X:13129026:+	5SS	0.333	Increased	TGTGTATGT	1.69
2L:10342915:+	5SS	0.323	Increased	TCGGTGAGA	5.97
3R:7980290:-	5SS	0.315	Increased	ATGGTAATG	5.83
2R:24284762:+	5SS	0.311	Increased	GAGGTCCTC	-0.77
2R:8768554:-	5SS	0.308	Increased	TATGTACGT	3.93
2L:77583:+	5SS	0.307	Increased	AAGGTAAAG	8.32
2R:7666016:+	5SS	0.307	Increased	GAAGTGAGT	7.32
2R:24611406:-	5SS	0.3	Increased	CAGGTATCG	5.36
2L:2046218:+	5SS	0.296	Increased	GAGGTGTGT	7.54
3L:21420362:+	5SS	0.288	Increased	CGCGTAAGT	7.94
2R:12514343:-	5SS	0.287	Increased	ATTGTAATT	2.65
X:22990167:-	5SS	0.276	Increased	ATGGTAAGT	10.67
2R:21293789:+	5SS	0.27	Increased	TCCGTAAGT	5.84
3R:18009009:+	5SS	0.27	Increased	GACGTAAGT	9.01
3R:6008550:-	5SS	0.268	Increased	TAGGTAAGA	9.69
2L:2284766:-	5SS	0.256	Increased	CAGGTCAGT	8.56
3R:29168428:+	5SS	0.25	Increased	GTGGTAAGT	9.83
2L:3301122:-	5SS	0.249	Increased	GGGGTAAGT	9.59
2L:17449875:-	5SS	0.247	Increased	AAGGTAGTC	5.2
X:11086195:-	5SS	0.245	Increased	CGAGTGAGT	6.25
2L:545306:+	5SS	0.244	Increased	CTGGTAAGT	11.04
3R:10248274:+	5SS	0.242	Increased	ATGGTGGGC	5.69
3L:11167818:-	5SS	0.24	Increased	AAGGTATGA	8.42
3R:29220204:+	5SS	0.239	Increased	TGAGTGCGT	1.22
2L:4795975:+	5SS	0.228	Increased	GCCGTATCC	-1.34
2R:11665817:+	5SS	0.228	Increased	AAGGTAAAA	7.91
2R:18503661:+	5SS	0.2265	Increased	AAAGTAAAT	6.09
2L:9798195:-	5SS	0.224	Increased	TGGGTGAGT	7.38
2R:24599766:-	5SS	0.216	Increased	GAAGTAAGT	8.7
2L:3538004:+	5SS	0.215	Increased	CAAGTAAGC	8.68
3R:26425076:-	5SS	0.208	Increased	AAGGTGAGT	11.33
3L:5919562:-	5SS	0.206	Increased	AGGGTAAGT	10.43
2R:22854412:+	5SS	0.201	Increased	GAAGTAAGT	8.7
2R:22918567:-	5SS	0.196	Increased	AGCGTTTGT	-0.32
2L:19529991:-	5SS	0.195	Increased	GAGGTGGGC	6.89
2R:9896693:+	5SS	0.194	Increased	TGAGTGAGC	2.98
2L:4458162:-	5SS	0.1925	Increased	CAAGTGAGC	7.3
2R:7805421:-	5SS	0.186	Increased	GTGGTCAGT	5.31
2L:3354073:-	5SS	0.176	Increased	TCGGTGAGA	5.97
3L:23339369:+	5SS	0.175	Increased	TAGGTAATT	7.13
2L:6864418:-	5SS	0.173	Increased	AGTGTAAGC	5.08
3L:25755263:-	5SS	0.173	Increased	TGGGTAAAA	3.96
3R:20017020:+	5SS	0.17	Increased	TAGGTGATG	4.82
3R:27666539:+	5SS	0.169	Increased	CAGGTAAAT	9.62
2R:9087086:-	5SS	0.168	Increased	GTGGTAAGA	8.49
2L:8156520:-	5SS	0.164	Increased	AACGTATGT	6.91
2R:9865289:-	5SS	0.1625	Increased	TGCGTTAGT	0.95
2R:21167171:-	5SS	0.162	Increased	GACGTATGG	5.13
3R:8770590:+	5SS	0.161	Increased	CATGTAGGT	6.58
2R:4673062:+	5SS	0.16	Increased	GTGGTATCT	3.05
3R:12459972:-	5SS	0.158	Increased	CAGGTTAGA	6.78
2L:22536620:-	5SS	0.152	Increased	GAGGTATGT	8.92
2R:24899532:-	5SS	0.152	Increased	TAGGTAAAT	7.58
3R:21876476:+	5SS	0.1495	Increased	GTGGTGCGT	5.47
2L:6805593:-	5SS	0.149	Increased	CATGTATGG	5.08
2R:1527004:-	5SS	0.149	Increased	TTGGTACGT	6.01
2L:18826823:+	5SS	0.146	Increased	CGTGTGAGT	5.3
2L:6735730:+	5SS	0.144	Increased	ACAGTAGGT	4.82
2R:12848842:-	5SS	0.141	Increased	GGCGTAAGT	6.73
X:6533229:-	5SS	0.14	Increased	CCGGTGAGT	9.35
3L:1895418:-	5SS	0.136	Increased	CTGGTAAGT	11.04
3R:5676560:+	5SS	0.135	Increased	AAGGTAAGA	11.36
2L:2770191:+	5SS	0.134	Increased	CAGGTGAGT	11.69
2R:10037524:-	5SS	0.1325	Increased	AATGTAAAG	4.2
2L:3466228:+	5SS	0.132	Increased	CAAGTAAAT	6.45
4:50515:-	5SS	0.131	Increased	GAGGTAAGT	11.87
2R:21632474:+	5SS	0.129	Increased	AAGGTAAAA	7.91
2L:20918798:-	5SS	0.128	Increased	AAGGTTAAT	4.3
3R:26259801:-	5SS	0.128	Increased	TAGGTGGGT	7.28
3L:22262753:-	5SS	0.126	Increased	CAGGTTGAA	0.95
X:8574407:+	5SS	0.125	Increased	GGCGTAAGT	6.73
2R:3943195:-	5SS	0.1205	Increased	CCGGTAAAA	5.93
3L:3223414:+	5SS	0.12	Increased	TCAGTAAAA	0.73
2R:14946149:-	5SS	0.119	Increased	ATGGTAACA	5.49
4:460202:-	5SS	0.118	Increased	TTGGTATAA	1.26
3L:1603249:+	5SS	0.117	Increased	GGAGTGGGT	2.67
3R:12414756:+	5SS	0.1135	Increased	TGAGTAAAT	2.14
2L:19508325:-	5SS	0.113	Increased	CATGTATGG	5.08
2R:10438106:+	5SS	0.112	Increased	ACGGTAAAC	5.68
2L:2856568:+	5SS	0.11	Increased	CAAGTGAGT	8.53
2R:19446217:-	5SS	0.11	Increased	CAAGTAAGA	8.56
3L:3816317:-	5SS	0.11	Increased	TGTGTGAGT	3.26
4:873634:-	5SS	0.11	Increased	ACTGTTCGT	-1.69
4:188229:-	5SS	0.106	Increased	CTGGTTAAT	2.63
3L:5135749:+	5SS	0.105	Increased	TACGTACGT	5.19
2L:7476978:-	5SS	0.101	Increased	CCGGTAAGT	10.73
2R:23368424:+	5SS	0.101	Increased	GAGGTAAAC	7.19
3L:14401627:-	5SS	0.101	Increased	AAGGTCTCT	1.41
2R:5653916:+	5SS	0.1	Increased	AAAGTATAC	1.92
3R:14661861:-	5SS	0.098	Increased	AGTGTAAGT	6.31
3L:20375617:-	5SS	0.097	Increased	ACGGTTGGC	1.81
2L:21146939:-	5SS	0.095	Increased	TTAGTAAGC	4.61
2L:16288872:+	5SS	0.094	Increased	ATGGTAATT	6.76
2R:12672663:-	5SS	0.0935	Increased	ACAGTAAGT	7.19
3R:15347152:+	5SS	0.0935	Increased	AAGGTATGA	8.42
2R:18796269:-	5SS	0.093	Increased	CCTGTATGT	3.67
2R:16899771:+	5SS	0.091	Increased	TTTGTAATA	-0.37
X:9778809:+	5SS	0.0895	Increased	TTTGTAAAT	1.43
2R:5762193:+	5SS	0.087	Increased	GACGTAAGT	9.01
3R:9341925:+	5SS	0.086	Increased	CACGTTGGT	2.9
2R:9587228:+	5SS	0.084	Increased	GAGGTTCGT	3.93
3R:17535851:+	5SS	0.084	Increased	CCGGTGAGA	8.01
4:1221949:+	5SS	0.084	Increased	AAAGTACAC	1.87
2L:2152270:+	5SS	0.083	Increased	ATGGTAAAG	6.28
2L:3656707:-	5SS	0.083	Increased	TTGGTTAGT	4.05
3L:4336268:-	5SS	0.083	Increased	TGAGTAAGC	4.36
3R:17536698:+	5SS	0.082	Increased	CAGGTAAGT	13.07
2R:24075608:+	5SS	0.081	Increased	AGAGTAAGG	6.33
2R:5604709:-	5SS	0.081	Increased	GAAGTAAAA	3.9
4:460713:-	5SS	0.081	Increased	AATGTAGGC	4.99
2L:8210978:-	5SS	0.079	Increased	TAGGTGAGC	8.43
2R:10110173:+	5SS	0.079	Increased	TTCGTATGT	3.2
3L:7241319:-	5SS	0.079	Increased	GAGGTACGT	8.88
2R:18446705:+	5SS	0.076	Increased	CCTGTAGGA	2.89
2R:4727793:-	5SS	0.075	Increased	TAGGTGGCG	2.51
2R:22127305:-	5SS	0.073	Increased	AAGGTGCGA	7
3L:3322909:-	5SS	0.071	Increased	TCGGTGAGC	6.09
3L:9455737:-	5SS	0.07	Increased	CACGTACGT	7.23
2L:22168119:-	5SS	0.069	Increased	GCTGTATGT	2.46
2R:10819998:+	5SS	0.069	Increased	CAAGTAGGC	6.31
4:930079:-	5SS	0.069	Increased	CAGGTAAAA	8.28
2R:21148029:-	5SS	0.068	Increased	AACGTAAGT	9.85
2R:12348523:+	5SS	0.0675	Increased	ATGGTGAGT	9.29
2L:2973107:+	5SS	0.067	Increased	AAAGTAGGT	7.17
2L:13631184:+	5SS	0.065	Increased	GACGTGAGT	7.63
2L:11788768:+	5SS	0.0635	Increased	CACGTGGGA	5.12
3L:18821249:+	5SS	0.062	Increased	AGTGTAAGC	5.08
X:8441741:-	5SS	0.061	Increased	TGTGTAAGT	4.64
2R:4672219:+	5SS	0.06	Increased	AATGTATGG	4.71
2R:24875764:-	5SS	0.058	Increased	AGGGTAATT	6.52
3L:23126118:+	5SS	0.058	Increased	TTGGTATGT	6.05
4:1190008:+	5SS	0.057	Increased	GAGGTGAGT	10.49
3L:19896911:-	5SS	0.056	Increased	ATTGTAAGT	6.55
4:876113:-	5SS	0.056	Increased	CAGGTAAAC	8.4
2R:8082014:-	5SS	0.055	Increased	CGCGTAAGT	7.94
3R:8782285:-	5SS	0.055	Increased	GAGGTGAGT	10.49
3R:8341657:+	5SS	0.053	Increased	GAGGTTCAC	-0.75
2L:9958885:+	5SS	0.0515	Increased	CAAGTGGGT	6.15
2R:8680486:+	5SS	0.05	Increased	TAAGTAAGA	6.52
3R:12627639:-	5SS	0.045	Increased	ATTGTATGT	3.61
3L:19815754:-	5SS	0.042	Increased	CTGGTGAGT	9.66
3L:8601037:+	5SS	0.04	Increased	ATGGTAAGA	9.33
2L:4458288:-	5SS	0.036	Increased	ATGGTGAGT	9.29
3R:6380619:+	5SS	0.03	Increased	ACGGTAAGT	10.36
2L:20725105:-	5SS	0.024	Increased	ACGGTGGGA	5.26
3R:28603698:+	5SS	-0.021	Decreased	GAGGTGAGA	9.14
2L:19183511:-	5SS	-0.031	Decreased	AATGTAAGT	8.59
3L:1857403:+	5SS	-0.032	Decreased	CAGGTGAGT	11.69
3L:12122675:-	5SS	-0.0335	Decreased	AAGGTAATG	7.87
3R:8823260:-	5SS	-0.034	Decreased	GTGGTGAGT	8.45
X:12759462:-	5SS	-0.037	Decreased	CAGGTTGGT	5.75
3L:9835812:-	5SS	-0.038	Decreased	GAAGTATGT	5.76
2R:18808889:-	5SS	-0.04	Decreased	GAGGTGAGT	10.49
2R:1591017:+	5SS	-0.042	Decreased	AGGGTACGT	7.44
3L:16959884:+	5SS	-0.043	Decreased	CAGGTATGT	10.13
3R:14327127:+	5SS	-0.043	Decreased	TTGGTAATT	5.09
X:13596375:-	5SS	-0.043	Decreased	GTGGTAATT	5.93
2R:9854510:-	5SS	-0.0435	Decreased	TGGGTGAGT	7.38
3R:20792555:+	5SS	-0.045	Decreased	CAGGTATTT	6.22
X:17900828:+	5SS	-0.045	Decreased	CAGGTGAGA	10.35
X:625165:-	5SS	-0.045	Decreased	AAGGTGCGT	8.34
3L:21525716:+	5SS	-0.046	Decreased	AAGGTAAAT	9.25
2L:7033018:+	5SS	-0.047	Decreased	AACGTAAGT	9.85
3L:14037136:+	5SS	-0.048	Decreased	AACGTGCGT	5.48
3L:1501798:-	5SS	-0.05	Decreased	CGGGTGAGT	9.42
4:42913:-	5SS	-0.05	Decreased	AAGGTAAAA	7.91
3L:9831440:+	5SS	-0.052	Decreased	CAGGTACCG	5.32
X:17579104:-	5SS	-0.052	Decreased	AAGGTAAGA	11.36
3R:12392826:-	5SS	-0.053	Decreased	AAGGTATTC	4.63
3R:12956941:-	5SS	-0.0535	Decreased	GCGGTAAGT	9.53
2R:13184776:-	5SS	-0.054	Decreased	CCGGTAAGT	10.73
3L:16113365:+	5SS	-0.0545	Decreased	GAAGTGAGT	7.32
2R:10135672:+	5SS	-0.0565	Decreased	TATGTAGGT	4.55
2R:21512177:+	5SS	-0.057	Decreased	ACGGTAAGT	10.36
3L:1494589:-	5SS	-0.057	Decreased	TAGGTGAGC	8.43
3L:23341602:+	5SS	-0.057	Decreased	AGCGTATGT	4.63
X:1774222:+	5SS	-0.059	Decreased	AAGGTATGC	8.54
X:19268504:-	5SS	-0.059	Decreased	GAAGTGAGT	7.32
3R:12962242:+	5SS	-0.06	Decreased	AAGGTCAGG	7.25
3R:15797794:+	5SS	-0.06	Decreased	GCGGTGAGT	8.14
X:11610476:-	5SS	-0.061	Decreased	AAAGTAAGC	8.31
X:273182:-	5SS	-0.061	Decreased	AATGTAAGT	8.59
2L:12724343:+	5SS	-0.066	Decreased	CTGGTAAGA	9.69
2R:15849679:+	5SS	-0.068	Decreased	CTGGTGATT	5.75
3L:9456765:-	5SS	-0.069	Decreased	GAGGTACAG	4.5
X:15464425:+	5SS	-0.071	Decreased	GAGGTGAGT	10.49
3R:20968486:+	5SS	-0.072	Decreased	AAGGTAAAG	8.32
3R:5661248:+	5SS	-0.073	Decreased	GAGGTGATT	6.58
4:361006:+	5SS	-0.073	Decreased	CTGGTAACT	7.2
X:6744108:-	5SS	-0.073	Decreased	GTGGTACGT	6.85
2R:3938551:-	5SS	-0.075	Decreased	AATGTAAGT	8.59
2R:5609489:+	5SS	-0.075	Decreased	AAGGTGAGA	9.98
3L:7535644:+	5SS	-0.075	Decreased	CAGGTGAGT	11.69
3R:16632768:+	5SS	-0.0765	Decreased	CAGGTATGT	10.13
2R:12449782:+	5SS	-0.077	Decreased	CAAGTGAGT	8.53
3L:15602515:+	5SS	-0.077	Decreased	CAGGTGAGG	10.76
3L:3129586:-	5SS	-0.077	Decreased	AACGTAAGG	8.92
3R:19157539:+	5SS	-0.077	Decreased	GCAGTAGGT	3.98
2L:5006383:-	5SS	-0.08	Decreased	AATGTGTGT	4.26
3R:5487177:+	5SS	-0.0805	Decreased	GTGGTAAAT	6.38
4:668574:+	5SS	-0.081	Decreased	GAGGTAAGT	11.87
X:6783889:-	5SS	-0.082	Decreased	ATGGTAGGC	7.07
2R:14165724:+	5SS	-0.083	Decreased	CTGGTACGC	6.83
2R:17514416:+	5SS	-0.083	Decreased	CAGGTGTGT	8.75
3L:984276:+	5SS	-0.083	Decreased	CAGGTATGT	10.13
3R:25099460:+	5SS	-0.083	Decreased	ATGGTTTGT	2.77
2L:18844257:-	5SS	-0.085	Decreased	TGTGTAAGT	4.64
3L:15074683:-	5SS	-0.085	Decreased	CAGGTAAGT	13.07
3R:5758761:-	5SS	-0.086	Decreased	GAGGTAAAT	8.42
3R:16618787:+	5SS	-0.087	Decreased	TCAGTAAGT	5.52
2R:7967058:-	5SS	-0.088	Decreased	CAGGTGACT	7.86
3L:830621:-	5SS	-0.088	Decreased	TAGGTAAGG	10.1
X:1682697:-	5SS	-0.0885	Decreased	CCGGTAATT	6.82
2R:9091406:-	5SS	-0.091	Decreased	CAGGTGCGT	8.71
X:5750604:+	5SS	-0.091	Decreased	AATGTACGT	5.6
3L:21918476:+	5SS	-0.092	Decreased	GATGTGAGT	6.37
4:33190:-	5SS	-0.092	Decreased	CAGGTAACC	8.01
X:17857358:+	5SS	-0.093	Decreased	ACAGTAAGC	5.97
2R:12577453:-	5SS	-0.094	Decreased	AAGGTAAGT	12.71
3R:20795274:+	5SS	-0.094	Decreased	CACGTAAGT	10.22
2R:6675912:+	5SS	-0.095	Decreased	AAGGTGAGT	11.33
3R:13007214:+	5SS	-0.095	Decreased	GAGGTGCGT	7.5
2R:18846497:-	5SS	-0.096	Decreased	GTGGTAAGG	8.9
X:15834820:-	5SS	-0.097	Decreased	GTGGTGAGC	7.23
X:7285360:-	5SS	-0.097	Decreased	AAGGTAAGA	11.36
2R:11381572:-	5SS	-0.099	Decreased	CAAGTAAAT	6.45
3L:23020842:+	5SS	-0.099	Decreased	CTGGTACGT	8.05
3R:11801951:-	5SS	-0.099	Decreased	TAGGTAAGC	9.81
X:4360705:+	5SS	-0.0995	Decreased	AAGGTACTG	4.88
2R:1590662:+	5SS	-0.1	Decreased	ATCGTAAGC	6.59
2R:24987187:+	5SS	-0.1	Decreased	CAAGTAAGT	9.91
3L:8189969:+	5SS	-0.1	Decreased	AAGGTGCTT	4.43
3R:6002062:-	5SS	-0.1	Decreased	AAGGTAACG	7.94
2R:19456253:+	5SS	-0.102	Decreased	ATAGTAATA	2.25
2L:6083740:+	5SS	-0.1025	Decreased	ATGGTGAGT	9.29
3R:13305070:+	5SS	-0.103	Decreased	CAAGTAAAA	5.11
2R:11441490:+	5SS	-0.103	Decreased	GAGGTGAGA	9.14
2R:16115758:+	5SS	-0.104	Decreased	CAAGTAGGT	7.53
2L:1163759:-	5SS	-0.105	Decreased	AGGGTGAGT	9.05
2R:11124083:-	5SS	-0.106	Decreased	CAGGTCAGC	7.33
3R:11604585:-	5SS	-0.107	Decreased	TTTGTGAGT	3.5
4:1185966:+	5SS	-0.109	Decreased	AAGGTAAAT	9.25
X:17092131:+	5SS	-0.109	Decreased	GAGGTGTGT	7.54
3L:12341133:-	5SS	-0.11	Decreased	CAGGTGAGT	11.69
3R:11993248:-	5SS	-0.112	Decreased	TTCGTGAGT	4.76
2R:13214418:-	5SS	-0.1125	Decreased	GAAGTATGT	5.76
2R:21298487:+	5SS	-0.114	Decreased	CAGGTGGGT	9.32
3R:11951011:+	5SS	-0.114	Decreased	GTGGTAAGT	9.83
2R:15292772:-	5SS	-0.115	Decreased	CCGGTAAGC	9.5
3R:10042791:-	5SS	-0.115	Decreased	AGTGTAAGT	6.31
3R:20780827:+	5SS	-0.116	Decreased	CGAGTAAGT	7.63
2L:9937237:-	5SS	-0.1165	Decreased	GAGGTAGGT	9.5
3R:9372755:-	5SS	-0.117	Decreased	CAGGTGGGT	9.32
X:16758513:-	5SS	-0.117	Decreased	GAGGTAATA	6.62
2L:4074712:+	5SS	-0.1185	Decreased	TAGGTAAGT	11.04
2R:1072045:+	5SS	-0.1185	Decreased	AAAGTTGAG	-2.17
2R:20256082:-	5SS	-0.12	Decreased	AAGGTAATT	8.8
3L:8105657:+	5SS	-0.12	Decreased	AAGGTGGGC	7.73
2L:4450772:-	5SS	-0.123	Decreased	ATGGTGAGT	9.29
3L:17874842:+	5SS	-0.124	Decreased	GGGGTAAGA	8.25
3L:8585689:+	5SS	-0.124	Decreased	GTGGTAAAG	5.44
3R:15238069:-	5SS	-0.124	Decreased	GAGGTAAGT	11.87
4:38230:-	5SS	-0.126	Decreased	CAGGTATAA	5.33
3R:9446497:+	5SS	-0.127	Decreased	TAGGTGCGC	5.45
3L:18909980:-	5SS	-0.128	Decreased	GAGGTTAGA	5.58
4:611806:+	5SS	-0.129	Decreased	GGGGTACGC	5.38
X:2251671:-	5SS	-0.131	Decreased	TTGGTAAGC	7.77
3R:11951825:+	5SS	-0.132	Decreased	AAGGTACAT	6.27
X:6220186:+	5SS	-0.134	Decreased	CAGGTTGGT	5.75
2R:22601529:-	5SS	-0.1355	Decreased	GATGTGCGT	3.38
X:636279:+	5SS	-0.136	Decreased	GATGTATGT	4.81
3R:11883935:+	5SS	-0.137	Decreased	CAGGTAGGT	10.7
X:4932547:-	5SS	-0.137	Decreased	GAGGTAAAT	8.42
2R:15556014:+	5SS	-0.1375	Decreased	ATGGTGAGA	7.95
X:15323785:+	5SS	-0.139	Decreased	ATGGTGCGA	4.96
3L:8412227:+	5SS	-0.14	Decreased	AGAGTATGA	2.97
3R:5486884:+	5SS	-0.141	Decreased	AAGGTGTGT	8.38
2L:13636001:+	5SS	-0.142	Decreased	CGGGTACGG	6.87
3L:18604234:+	5SS	-0.143	Decreased	AAGGTAGGT	10.33
3L:2151609:-	5SS	-0.144	Decreased	AATGTGCGA	2.88
2L:9617840:+	5SS	-0.145	Decreased	TCCGTGAGT	4.46
X:1386916:+	5SS	-0.146	Decreased	CAGGTGCGT	8.71
2L:4318977:+	5SS	-0.147	Decreased	ATCGTAAGC	6.59
3L:3721536:-	5SS	-0.147	Decreased	ATGGTAAAC	5.99
3R:23525495:-	5SS	-0.147	Decreased	CGGGTGAGT	9.42
X:21374124:+	5SS	-0.148	Decreased	TGGGTAATA	3.51
2L:8182450:+	5SS	-0.149	Decreased	GATGTGAGT	6.37
3L:10580329:+	5SS	-0.15	Decreased	AAGGTAAGC	11.48
3R:4241977:-	5SS	-0.152	Decreased	CGAGTGAGC	5.02
2L:11165563:-	5SS	-0.153	Decreased	CTGGTATGA	6.75
3R:7150165:-	5SS	-0.153	Decreased	GAGGTACGG	7.95
4:907073:-	5SS	-0.153	Decreased	AAGGTATGA	8.42
3R:13971945:+	5SS	-0.155	Decreased	AAGGTGAAT	7.87
3L:21510280:+	5SS	-0.156	Decreased	AAGGTACGA	8.38
2R:11651323:-	5SS	-0.1585	Decreased	GATGTAGGC	4.15
3R:27235437:+	5SS	-0.159	Decreased	ATCGTAAGT	7.81
3R:25284245:+	5SS	-0.16	Decreased	GAGGTAGGT	9.5
4:660067:-	5SS	-0.161	Decreased	AAAGTAAGC	8.31
2R:19945580:-	5SS	-0.162	Decreased	TAGGTAAAG	6.65
3L:11123680:+	5SS	-0.162	Decreased	TGTGTATGT	1.69
3R:16328377:+	5SS	-0.162	Decreased	TATGTGAGT	5.54
X:2714237:+	5SS	-0.1625	Decreased	CAGGTCAGT	8.56
3R:15139914:-	5SS	-0.163	Decreased	AAGGTTAGA	6.41
2R:17452452:-	5SS	-0.166	Decreased	AAGGTTACT	3.92
2R:10294182:+	5SS	-0.167	Decreased	GAGGTGATT	6.58
3L:2772000:-	5SS	-0.167	Decreased	GCAGTTCGT	-1.58
3R:19242524:-	5SS	-0.17	Decreased	CAGGTACGC	8.86
3R:7935767:-	5SS	-0.17	Decreased	AGGGTAAGT	10.43
X:14274390:+	5SS	-0.172	Decreased	TCGGTGAGC	6.09
2L:3292459:-	5SS	-0.173	Decreased	AGAGTAAGT	7.26
2R:24932069:-	5SS	-0.173	Decreased	AAAGTACGT	6.55
3L:1525641:-	5SS	-0.175	Decreased	AAGGTTTGT	4.81
2L:11115319:+	5SS	-0.185	Decreased	GAGGTGAGC	9.26
X:9022239:+	5SS	-0.188	Decreased	CCGGTAGGA	7.01
3L:18612763:+	5SS	-0.189	Decreased	AATGTAAGA	7.24
2R:18758224:-	5SS	-0.1895	Decreased	CTTGTGAGT	5.54
3R:23978211:+	5SS	-0.191	Decreased	CAGGTCATT	4.65
2R:8411096:-	5SS	-0.192	Decreased	CAGGTAAAC	8.4
2L:21210541:+	5SS	-0.193	Decreased	TCAGTAAGT	5.52
2L:3507720:-	5SS	-0.193	Decreased	AACGTGAGT	8.47
2R:24131327:-	5SS	-0.195	Decreased	CAGGTAAAG	8.69
3L:1230035:+	5SS	-0.195	Decreased	CAAGTAAGG	8.97
2L:19008289:-	5SS	-0.196	Decreased	TTGGTAAAT	5.55
2R:13810363:+	5SS	-0.196	Decreased	GAGGTGGGT	8.12
3L:346814:-	5SS	-0.197	Decreased	AGCGTAAAT	4.12
3R:31837181:+	5SS	-0.199	Decreased	CAGGTAACG	8.3
X:2186940:+	5SS	-0.199	Decreased	TTGGTAAGC	7.77
2R:11229410:-	5SS	-0.1995	Decreased	CTGGTGAGT	9.66
2L:7995411:-	5SS	-0.2	Decreased	TTTGTAAGT	4.88
3L:8624683:+	5SS	-0.2	Decreased	GGGGTAAGT	9.59
3R:5685397:-	5SS	-0.201	Decreased	CAGGTGCGA	7.36
3R:26077471:-	5SS	-0.202	Decreased	GAGGTTAGT	6.92
X:22540584:+	5SS	-0.202	Decreased	TCGGTAGAA	1.52
2L:6465528:-	5SS	-0.203	Decreased	CAAGTACGC	5.7
X:1992735:+	5SS	-0.203	Decreased	GTGGTATGT	6.89
2R:19164175:+	5SS	-0.204	Decreased	AAGGTTGGT	5.38
3R:23189187:-	5SS	-0.205	Decreased	AAGGTTTAA	0.01
2L:7996113:-	5SS	-0.208	Decreased	CCAGTGAGT	6.18
2R:17361154:+	5SS	-0.2095	Decreased	TTCGTAAGT	6.14
3R:20750354:+	5SS	-0.21	Decreased	GCGGTAAGT	9.53
3R:7538000:-	5SS	-0.21	Decreased	TAGGTGCGC	5.45
3R:4876808:-	5SS	-0.213	Decreased	GAAGTAAGA	7.36
2L:21135:-	5SS	-0.2135	Decreased	ATGGTGAGC	8.06
3L:6185630:+	5SS	-0.214	Decreased	ATGGTAATA	5.42
3R:21878232:-	5SS	-0.214	Decreased	TGGGTAAGT	8.76
X:17945218:-	5SS	-0.216	Decreased	GACGTATGC	4.84
2R:9084601:+	5SS	-0.218	Decreased	CAGGTAAAC	8.4
2L:4845086:-	5SS	-0.22	Decreased	GAGGTAACT	8.03
2L:3693089:-	5SS	-0.2245	Decreased	CGGGTGAGT	9.42
2L:773799:+	5SS	-0.225	Decreased	GTGGTCCTG	-2.51
2L:8242118:+	5SS	-0.225	Decreased	ATGGTATGA	6.38
3R:13450724:+	5SS	-0.225	Decreased	TGTGTGAGT	3.26
2R:6610898:+	5SS	-0.226	Decreased	AACGTTAGT	4.9
2R:11414624:+	5SS	-0.227	Decreased	GAGGTGAGT	10.49
2L:20924111:+	5SS	-0.228	Decreased	AGGGTAAAA	5.63
3R:20904195:+	5SS	-0.228	Decreased	ATTGTGAGT	5.17
2L:20071823:-	5SS	-0.229	Decreased	TAAGTAAGT	7.87
2L:1604885:+	5SS	-0.23	Decreased	AAGGTGAGT	11.33
4:998705:+	5SS	-0.23	Decreased	CAGGTTTGT	5.18
2R:5090641:+	5SS	-0.232	Decreased	CCGGTGAGT	9.35
X:12450386:+	5SS	-0.232	Decreased	GAGGTAAAA	7.07
2L:18675565:-	5SS	-0.233	Decreased	AGGGTAAGT	10.43
3R:21065401:+	5SS	-0.233	Decreased	AAAGTGAGA	6.81
3R:29169319:+	5SS	-0.234	Decreased	TATGTGAGT	5.54
2L:19530012:-	5SS	-0.236	Decreased	GGAGTGGGC	1.44
2L:1604336:+	5SS	-0.244	Decreased	AAGGTGAGT	11.33
X:6128377:-	5SS	-0.247	Decreased	TAAGTATGC	3.7
3R:30006784:-	5SS	-0.249	Decreased	AAAGTGAGT	8.16
2R:6730072:-	5SS	-0.25	Decreased	AAGGTAACC	7.65
3R:19757885:+	5SS	-0.25	Decreased	ATGGTGAGT	9.29
3R:4331001:-	5SS	-0.251	Decreased	ATGGTAAGA	9.33
3L:2925476:+	5SS	-0.254	Decreased	CGGGTAAGT	10.8
2R:19237771:+	5SS	-0.257	Decreased	ATGGTAATT	6.76
2L:6611738:+	5SS	-0.258	Decreased	TAGGTGCAA	1.87
3L:21747507:-	5SS	-0.261	Decreased	TTGGTAAGT	9
X:21036090:+	5SS	-0.263	Decreased	GCGGTTAGC	3.35
2L:14741664:-	5SS	-0.278	Decreased	GCGGTGGAT	2.32
2L:1726752:-	5SS	-0.278	Decreased	GCGGTCAGC	3.78
3L:9419896:-	5SS	-0.283	Decreased	AAGGTAATT	8.8
3R:22553895:+	5SS	-0.288	Decreased	TAGGTCAGT	6.52
X:9023326:+	5SS	-0.291	Decreased	GAGGTAAAA	7.07
3L:6609909:+	5SS	-0.292	Decreased	GGGGTAAGT	9.59
2R:9528633:+	5SS	-0.296	Decreased	CTCGTGCAT	0.36
3L:7566196:+	5SS	-0.296	Decreased	CAGGTTCGT	5.14
2L:2287538:-	5SS	-0.303	Decreased	ATCGTAAGT	7.81
2L:8227651:-	5SS	-0.31	Decreased	ATAGTGAGT	6.12
2L:155429:+	5SS	-0.311	Decreased	AAGGTGTGT	8.38
X:18100064:-	5SS	-0.311	Decreased	CCGGTTTGT	2.83
X:3461195:+	5SS	-0.324	Decreased	TGAGTAAGT	5.59
2R:19126207:-	5SS	-0.336	Decreased	AATGTTCGT	0.65
3R:20904485:+	5SS	-0.349	Decreased	AGTGTGAGT	4.93
2L:1738019:+	5SS	-0.3505	Decreased	GAGGTTCGT	3.93
2R:18847690:-	5SS	-0.3525	Decreased	ACAGTCAAA	-2.12
3L:6984338:-	5SS	-0.354	Decreased	TGGGTACGA	4.43
3R:30571429:+	5SS	-0.355	Decreased	AATGTGCGA	2.88
2R:6245577:+	5SS	-0.362	Decreased	GCGGTAAGG	8.59
3R:12258851:+	5SS	-0.362	Decreased	ATCGTAAGT	7.81
3R:29959030:-	5SS	-0.362	Decreased	TAGGTGAGT	9.66
2L:15074866:+	5SS	-0.374	Decreased	AAAGTAATA	4.29
2L:12404435:-	5SS	-0.377	Decreased	ATTGTGAGT	5.17
3L:975062:+	5SS	-0.378	Decreased	CAGGTACAT	6.63
2R:18290255:-	5SS	-0.38	Decreased	CCAGTAAGG	6.63
3L:6087898:+	5SS	-0.382	Decreased	CACGTAATT	6.31
3R:10170183:-	5SS	-0.404	Decreased	TGTGTAAGT	4.64
3L:11174756:+	5SS	-0.411	Decreased	AAAGTAAGA	8.19
2L:16267220:-	5SS	-0.45	Decreased	AGGGTTAAT	2.02
2R:5263995:+	5SS	-0.45	Decreased	TTAGTGAGT	4.45
2L:4644370:+	5SS	-0.451	Decreased	AAGGTGGAC	4.27
X:2592900:+	5SS	-0.452	Decreased	CAGGTGCTC	3.58
X:15397643:-	5SS	-0.458	Decreased	AAGGTGAGT	11.33
2R:22614721:+	5SS	-0.503	Decreased	AAAGTAAAT	6.09
X:15353224:-	5SS	-0.572	Decreased	AACGTATGA	5.56
2L:2752837:+	5SS	-0.738	Decreased	TCGGTGGTT	1.03
ID	SS	Delta USS	Ori	Seq	SSscore
2L:2856630:+	3SS	0.3565	Increased	GCGCATTTTTCGCCTTGCAGGAA	10.66
3R:17127995:+	3SS	0.3565	Increased	AATTTTTTTTCTGTTTTCAGGAC	14.21
2L:8394804:-	3SS	0.35	Increased	ATAGCGGAATTCTGTTTCAGCTT	3
2L:18826997:+	3SS	0.338	Increased	CCTTTCCCCCGGTTTTCCAGCGC	10.61
3R:9773978:-	3SS	0.317	Increased	CTACGTATCCGTTTTTCCAGTTC	9.08
2R:8768490:-	3SS	0.306	Increased	ATTTGTATATTACCTTATAGCAT	6.72
3L:5645265:+	3SS	0.288	Increased	TTTGATTGTGGTTAAATCAGGTG	2.17
X:2059418:-	3SS	0.284	Increased	AAATGTATAATTTCCTGCAGTCA	3.28
2L:1086026:-	3SS	0.278	Increased	TATTAACTTTTCCGAAACAGGTA	4.95
2L:77641:+	3SS	0.276	Increased	ACAGTTCTTATTTATTAAAGTTC	4.73
3R:14575059:-	3SS	0.27	Increased	TAGCTATTTTTTTTTTAAAGTAA	8.02
2R:12657815:+	3SS	0.266	Increased	AACACAATCTCCATTTCCAGCTA	5.86
3R:10950642:+	3SS	0.253	Increased	TAAAAGCGTATATATTTTAGTTG	-0.42
2R:19466155:+	3SS	0.252	Increased	CGGATTTTGTTTAATTTCAGATT	7.51
3L:8413914:+	3SS	0.2505	Increased	AAACTCTAGTACACTTTAAGAAT	0.24
4:210743:+	3SS	0.245	Increased	TATCGTTTCATTTCTGTTAGCTA	8.03
2L:3362718:-	3SS	0.242	Increased	ACAATCAACATACATCTCAGGCA	0.18
2L:545370:+	3SS	0.241	Increased	TGATCTCGAATCCCCTCCAGCCA	6.27
X:17631369:-	3SS	0.2375	Increased	TCAAGTAGCTTCTATTTCAGTCC	5
3L:1229529:+	3SS	0.23	Increased	TCCCCTTCCAATTAACGCAGCGA	3.42
X:21611933:-	3SS	0.23	Increased	TTAAATTTATTATATTACAGATA	5.58
2L:4796062:+	3SS	0.2275	Increased	CAATCTGTGACTTCTTAAAGGTT	5.56
X:1395097:+	3SS	0.211	Increased	CATAGTGCATCGCTTTTCAGGCC	6.99
2R:24284827:+	3SS	0.21	Increased	CTTTCCCTTCCTCCTTCCAGATG	16.46
2R:20875237:+	3SS	0.201	Increased	GAAACGATATAATTTTGCAGGCA	0.57
3L:12806867:+	3SS	0.201	Increased	CACAGTAGCCACCCGCACAGCCC	0.06
3L:20469131:+	3SS	0.198	Increased	CTAATGACCCATCTAACTAGGGC	1.93
2R:9896755:+	3SS	0.1975	Increased	AATAATGTATTTATTTACAGAGA	4.65
3R:17286933:-	3SS	0.188	Increased	GTTGTACATTTCTTATTCAGCTT	7.71
2L:3446348:+	3SS	0.1875	Increased	AAGTTGCATTTTCATTGCAGGCG	7.75
2R:929292:-	3SS	0.1855	Increased	AAGATTTTTTTCTATTACAGGTA	11.09
3L:20323159:-	3SS	0.185	Increased	ACGCCGCCGTTCTCGTAGAGGTA	-0.64
X:5941348:+	3SS	0.1845	Increased	AAACCAATCCCTACTTGCAGAGC	4.9
2L:15258130:-	3SS	0.183	Increased	GTGCATCCATATAAGAGCAGCTG	-3.31
X:18820333:+	3SS	0.183	Increased	ATTAGTGAACCTATTTTCAGCAA	3
4:551380:-	3SS	0.1805	Increased	GTTTGTATTTAATTTTGCAGAAC	7.27
3R:15176412:-	3SS	0.179	Increased	TCCAGCTAACTACGACGCAGAGA	-0.65
2R:14669982:+	3SS	0.178	Increased	AATAGTACTAGCCTGCGCAGGTG	2.17
3R:6299958:+	3SS	0.178	Increased	AACTTACAATATCATTTTAGGGA	3.24
3L:25755202:-	3SS	0.177	Increased	ACTTATATCTTGTTTAATAGCAT	5.74
3L:25340:+	3SS	0.176	Increased	CCCTTCTTTTTTTTTTTTAGCAA	15.68
2L:15879506:-	3SS	0.175	Increased	GTAATATTAACGCTTTTCAGTTG	3.68
3R:12459908:-	3SS	0.175	Increased	GATCTGATTGGCATTCGCAGACT	2.85
X:15938335:-	3SS	0.175	Increased	TAGTCTTCTTTCTATTGCAGGTA	12.95
3R:15175863:-	3SS	0.172	Increased	TGTTTAACTCTATTTTGCAGCTA	8.34
2R:4458097:-	3SS	0.171	Increased	TTCTCAACTTATATTTATAGGAA	7.47
3R:26826575:+	3SS	0.17	Increased	TTTCACGCTTTTTGTTGCAGTAA	9.21
X:9159139:+	3SS	0.1625	Increased	TTCTCAATCTTCCCCAGCAGCTG	9.13
2R:12944767:-	3SS	0.162	Increased	AACGTCAAATTTTCGTTCAGGAC	4.69
2R:9087020:-	3SS	0.162	Increased	TTTTTGCTTACATCATTCAGCGA	6.61
X:13827105:-	3SS	0.161	Increased	ATAAGAATTCACTCTTGCAGTAC	3.35
2L:6735783:+	3SS	0.16	Increased	TGAAATATTTTCTTTTTAAGATC	6.62
4:461047:-	3SS	0.155	Increased	TTAATCAATTCTTATTTTAGATT	7.59
2L:18674060:-	3SS	0.1545	Increased	ATACTCACCTCCGTCCGCAGCCC	7.18
2R:22918511:-	3SS	0.153	Increased	TACAAATATTGCTTTCTTAGGAT	5.86
X:16336266:+	3SS	0.152	Increased	ATCAACCAACTATTGATCAGCAA	-1.99
2R:9865227:-	3SS	0.151	Increased	ATTTTATCTTTTGTTAATAGAGT	8.89
3R:18762006:-	3SS	0.148	Increased	CTTTTCCTTTCGTTTTCTAGGTT	16.11
3R:9391073:-	3SS	0.147	Increased	AGCCTTCTATCCCTTTGCAGGCA	11.77
2L:10103645:+	3SS	0.147	Increased	TTTTCATTAACCCATGCCAGGCA	5.07
2R:24611282:-	3SS	0.147	Increased	TTAAATCTCTTTTTTCGCAGCCC	10.38
X:22495490:+	3SS	0.145	Increased	CAACTTAGTGTACTTTTCAGGCA	6.08
4:50462:-	3SS	0.145	Increased	TCATTTATAGCTATTTTTAGAAA	5.86
2R:14946090:-	3SS	0.1445	Increased	ATAATAAAAGTCTACTGCAGCAC	-1.02
2L:2223242:+	3SS	0.1415	Increased	CCAGAAATATTTTATTTCAGTTT	3.41
3L:236427:-	3SS	0.139	Increased	TTAAACGATGTTCATTGCAGACC	3.42
4:1060634:-	3SS	0.1385	Increased	GGTTTTTATTATTGTTGTAGGAA	7.94
3R:30019683:-	3SS	0.136	Increased	AATAGCTCAACTAATTCCAGATG	2.24
3R:27156339:+	3SS	0.134	Increased	CTTTCTTTATTTTATTCTAGGCG	13.27
2R:12654125:+	3SS	0.133	Increased	TAAAGTCTATGACTCCGCAGATC	4.1
3L:19606832:+	3SS	0.132	Increased	GATTTTCGTCTACCACCCAGATC	7.6
2R:3943141:-	3SS	0.1315	Increased	TATTGTTTTTTTAATCCTAGAAG	9.61
4:190061:-	3SS	0.1315	Increased	TTAGCTACTTTACTCTACAGGCG	9.82
3L:20926873:-	3SS	0.131	Increased	CACTTTCTTTCGACCTGCAGAAG	10.27
X:15115925:-	3SS	0.131	Increased	TACCTTTTTTCGTTACCCAGAGA	10.25
2R:10037545:-	3SS	0.13	Increased	TGATCTCAACGAGGATAAAGAGG	-6.72
2R:18503740:+	3SS	0.13	Increased	AATTAACCAATTTATTTTAGCTG	2.83
3L:7710283:-	3SS	0.13	Increased	ATTCTTTCCCTGCTTTTCAGAAT	12.52
X:9166534:+	3SS	0.1295	Increased	CAAAGTTAACTTGTTTGTAGGAC	4.59
2R:4673113:+	3SS	0.128	Increased	TTTAAAAACATATTTTGTAGATA	1.32
2L:6864352:-	3SS	0.127	Increased	TGTAAATTTCGTTCCGGCAGAGC	4.95
3R:20561356:+	3SS	0.125	Increased	AAATCCGACCTTTTTGCCAGTGC	4.86
2R:22884793:-	3SS	0.1245	Increased	TTGTCACGCAGACTTTGCAGACT	2.88
4:753337:+	3SS	0.124	Increased	ATTGATATTTTCAATTTTAGTAA	4.97
X:18629251:-	3SS	0.123	Increased	CTCTCGCTTCTCTGCTGCAGATG	11.77
2L:280109:+	3SS	0.1225	Increased	CGATTTTATAACCTTTGCAGAAA	5.88
2L:1344569:+	3SS	0.122	Increased	ATACACAGGTAGCCCCAAAGCCT	-3.48
X:635289:-	3SS	0.122	Increased	GAACCTTCGTTTTCTTCTAGGTG	12.72
3L:18073185:-	3SS	0.119	Increased	TCTAACAGCGTTTCATTCAGTTA	3.74
4:1234678:+	3SS	0.119	Increased	ATAATTTTTTTATTGTTCAGTGG	7.74
3L:1603306:+	3SS	0.118	Increased	ATTGCCTTTTGATTTCGCAGACC	9.06
X:15889732:-	3SS	0.118	Increased	GCAGTATACACAATTCACAGGTT	1.21
2R:24051540:+	3SS	0.117	Increased	CTTTAATTTCCCCCCTCAAGCTC	9.44
3L:27267591:+	3SS	0.117	Increased	AATAATGAATTTGTTACTAGGTC	2.64
3R:26059054:-	3SS	0.117	Increased	GGGTGGTCAATTGGATTCAGAAG	-2.24
4:873571:-	3SS	0.116	Increased	ATATCTACTTTTTTAAATAGATG	6.98
3R:11128006:-	3SS	0.115	Increased	ATAAATCTATTTGCTCGCAGAGA	5.66
3L:9068523:-	3SS	0.114	Increased	CGCGTTATTAAATTAATAAGAAA	-4.65
3R:12414870:+	3SS	0.1135	Increased	AATTTGTATTCTATTTACAGAGC	8.45
2R:12514261:-	3SS	0.1105	Increased	GAATTTTCTGTTTTCTGAAGCTT	7.67
2L:21146885:-	3SS	0.11	Increased	ACTTCCTTTTGTTACCGCAGATA	10.78
X:20150597:+	3SS	0.11	Increased	CTCTCCTCTCGCCCACACAGCGC	9
X:9196119:-	3SS	0.11	Increased	CAGATTCTACGCATTTACAGAAG	4.42
3L:22262696:-	3SS	0.109	Increased	GAACTTTTCCGTTTGCGCAGTAA	5.27
3R:12107138:+	3SS	0.109	Increased	GCTTTATTTCTCTTCCACAGAAG	12.14
3R:26700987:-	3SS	0.109	Increased	ACTTATCGCTCGCTCAACAGGCA	6.59
3R:21358204:-	3SS	0.107	Increased	GAAAACTCTTCTTATTGTAGCCA	5.4
3L:20375554:-	3SS	0.106	Increased	ATCGCATTTATTTCGCACAGGTC	8.08
4:460141:-	3SS	0.105	Increased	AAAAAAAACTTTTACTTTAGGAT	1.39
2L:3466315:+	3SS	0.103	Increased	AGCTCTTCCGCTTACGCCAGGTG	8.29
3L:15051261:-	3SS	0.102	Increased	TTTTTATATAAAATGTGCAGTTG	-0.33
2R:4322938:-	3SS	0.1	Increased	GTAAATTATTTTTTATTTAGGCT	7.09
2R:5653968:+	3SS	0.1	Increased	TACCAAATGTTTTCCCCTAGAAC	7.11
2L:18953573:-	3SS	0.099	Increased	TCATCCTCCACCCCTCTTAGTAA	9.04
3R:14661803:-	3SS	0.097	Increased	CAAATCTTGGATCTCATCAGTTA	2.93
X:19741168:-	3SS	0.0965	Increased	TTCATGTCCAAAAACAAAAGCAG	-6.44
3R:17219447:-	3SS	0.096	Increased	TTAAGAATACAATATTGCAGAAG	-2.26
3L:14401489:-	3SS	0.094	Increased	CCCTGCCCAAAATGACCAAGGTC	-3.16
3R:20253626:+	3SS	0.094	Increased	ATCCAACATTTTGTTTGCAGTGC	6.55
X:11894262:+	3SS	0.0925	Increased	AGATTCTCTGTCTATTTTAGTTG	8.34
X:22457426:+	3SS	0.092	Increased	TAAAATTCCATTCTTTTCAGTTT	7.56
3L:14763052:+	3SS	0.091	Increased	CATTTGCTCCCCACTTTCAGACC	9.88
3L:23339429:+	3SS	0.0905	Increased	ACATTTTAATTATAACGTAGACA	0.97
2R:23368481:+	3SS	0.09	Increased	TACGTCCACATTCTTTCTAGATT	8.99
3R:24818585:+	3SS	0.0895	Increased	AAAGTTATCCTGATTCACAGTCA	2.55
2R:9844989:+	3SS	0.0885	Increased	TATAACTATTTTCTTTTTAGCCC	9.4
2L:254397:-	3SS	0.088	Increased	AATCCAATCTTTTTTTTTAGATT	10.3
2R:10110231:+	3SS	0.088	Increased	TCTTCCTTTTACTTGCTTAGAGG	10.09
3R:15347208:+	3SS	0.088	Increased	CCCGGTACTACGCTACACAGCTG	2.68
4:1222005:+	3SS	0.0865	Increased	AAGTTTTTTTTTTGCTTAAGGAA	8.86
2R:5604650:-	3SS	0.086	Increased	ATATTTTGCATTTGCTCCAGAGA	7.36
2R:20306636:-	3SS	0.085	Increased	AACCCGTATTCCCTTTGCAGAGT	9.54
3L:22867399:+	3SS	0.084	Increased	TTTACTATTTTCTTTAACAGATC	11.27
3R:8344808:+	3SS	0.084	Increased	AGCCTTTTCACATTTTCCAGTTG	9.14
2L:22158512:+	3SS	0.0805	Increased	TTTGTACTTTCTAACTCCAGGTG	10.98
2L:9894725:-	3SS	0.08	Increased	AAGTTCTGTATTTCTTGCAGTGA	7.58
3R:28600717:+	3SS	0.08	Increased	TAATTTAGGACTTTCCTCAGGAC	5.98
2R:4727734:-	3SS	0.0795	Increased	AATGCATTTTTCTGTTTTAGTAT	8
3L:224972:+	3SS	0.079	Increased	AACCAATTTCTCATTTGCAGTCG	6.33
3R:17536770:+	3SS	0.079	Increased	ACCTTTGATGTCGATTGCAGGTT	6.85
3R:9415429:+	3SS	0.076	Increased	CATTTCAATGTTACTTACAGGCA	6.87
3R:3866006:+	3SS	0.0755	Increased	TAATCCAAAAAATTTTATAGAAA	-1.91
3L:3322842:-	3SS	0.075	Increased	GATTCCTTTTTGAATTACAGCTG	7.74
2R:16899831:+	3SS	0.0735	Increased	CATATTTTCTTTAATCCTAGTGA	7.86
2R:17010173:-	3SS	0.072	Increased	CATTTTCGCATCGTTTCCAGGGT	9.37
2R:21480356:-	3SS	0.0715	Increased	TCATGTGTGTATTTAAACAGCGT	1.96
3L:19895038:-	3SS	0.0715	Increased	ATCAAATAATATTTGCACAGAAC	-0.44
3L:12137352:+	3SS	0.071	Increased	TGTGTCATCTTAATTTTTAGTTC	7.08
4:460656:-	3SS	0.071	Increased	TAAAATAACTGTTATTCCAGCTG	2.37
2L:22168066:-	3SS	0.07	Increased	AAAGATTTTCTTCTTTGCAGAAC	9.66
2R:22940058:-	3SS	0.07	Increased	ACCACAACCTATACTTTCAGGGG	5.07
3L:23100244:+	3SS	0.07	Increased	CTGCTTATTATATAAATTAGTGC	-0.29
3R:4737780:-	3SS	0.07	Increased	AAACCGAACACCTACCACAGTAA	-1.37
2L:22325761:+	3SS	0.069	Increased	CAGTTTTTGGTAAATTTCAGATA	3.93
3R:15839698:+	3SS	0.069	Increased	TCAATCAATTATTCTTACAGGTG	8.26
2R:4672277:+	3SS	0.0685	Increased	TACTAACATTTTATTTGTAGGTC	8.32
2L:2973165:+	3SS	0.068	Increased	CTAAAATCGTTTAAACGCAGTTG	-0.3
2R:22127204:-	3SS	0.068	Increased	ACACGCTTCTGTGGACACAGCTG	2.19
3L:16843509:+	3SS	0.067	Increased	TACATGATACATTTCTCCAGCTT	5.39
3R:9794944:+	3SS	0.066	Increased	ATTTAATTCTTTTATTTAAGATG	7.05
2R:8132941:+	3SS	0.0645	Increased	CTTAATCTATTGACTTTCAGGTA	8.17
2R:18446763:+	3SS	0.064	Increased	ACTTATCCCTGCATCCACAGCCT	6.6
3R:5236666:-	3SS	0.064	Increased	TTTGCACATTTTTAAGACAGATA	3.49
3R:6008306:-	3SS	0.064	Increased	CTTTTCTCCTCCGCCAGCAGCAG	9.85
4:930023:-	3SS	0.063	Increased	TTCATTAATATTCATTAAAGAAT	2.33
2R:11898638:-	3SS	0.0625	Increased	AAAATGTTTTCTCTTTTCAGAAT	10.33
2R:12348582:+	3SS	0.062	Increased	CCTTGAATTTTTGTCCGCAGAGC	8.42
3R:5682987:-	3SS	0.062	Increased	ATTTTTCTCTTTTTCCACAGATC	15.49
X:13268262:-	3SS	0.062	Increased	AAATCCTTCAACATCCTTAGACT	3.24
2R:21147970:-	3SS	0.061	Increased	CGGCACGACCCGATCCACAGAGG	0.97
3L:827236:-	3SS	0.0605	Increased	AATTGATGCTTTCTTTGCAGTTT	8.83
3L:8561358:+	3SS	0.06	Increased	CTTAAACCTTATTTTTCCAGTGC	8.21
3R:21645543:-	3SS	0.06	Increased	TCTCATTATTTTCTTTGCAGATC	13.38
4:1190066:+	3SS	0.06	Increased	TCATAACTTAAAAAATACAGAAT	-4.28
3L:19896847:-	3SS	0.059	Increased	CTGAACTATTATTCTTATAGTAC	5.95
2R:19407912:-	3SS	0.058	Increased	ATATTATGTGGATATTCTAGAGC	2.3
2R:4712775:-	3SS	0.058	Increased	ATCATTTAATTTTATTTCAGATT	8.54
3R:29220269:+	3SS	0.058	Increased	ATTTAATACTGTATTTGCAGGCA	5.37
X:2269704:-	3SS	0.058	Increased	GTTTAAAACTCCAATTACAGCTT	1.86
3L:25120893:+	3SS	0.057	Increased	CTAGTTTATTCTCTTTTTAGCAT	11.18
3R:12983734:+	3SS	0.0565	Increased	TAATCCAAAATCCCTTACAGCCA	2.78
X:9778867:+	3SS	0.056	Increased	ACCTTAACTCCCATCCACAGCTG	7.08
2L:9958939:+	3SS	0.055	Increased	ACTAATGGAATTTTTTAAAGGTT	1.94
3R:10774018:-	3SS	0.055	Increased	TATCAAATCGGAATTTATAGACT	-0.9
X:7964949:-	3SS	0.054	Increased	TTATACAAATTCCTTTGCAGGTG	7.79
3L:11628342:+	3SS	0.051	Increased	TCTTTTTCACTGCATTGCAGAAA	8.82
2R:21293849:+	3SS	0.051	Increased	TATAATATCTTCAATTGCAGCTA	4.77
4:123422:-	3SS	0.051	Increased	TAGTTTTTTTTTTATTTTAGAAC	12.59
4:211589:+	3SS	0.05	Increased	TAAAGATTTTTATTATTTAGAGA	4.08
X:5961436:-	3SS	0.05	Increased	TGACAATAGTCTTTCCGCAGAAC	5.14
2L:11788833:+	3SS	0.049	Increased	CTTCTCATTAATGTCGACAGGAG	4.47
2L:2770258:+	3SS	0.049	Increased	ATACTGTATTTACGCTGCAGCTC	5.98
3R:31058627:-	3SS	0.049	Increased	CTTAGTACCTCCTATTACAGAAC	7.92
3R:9692504:-	3SS	0.046	Increased	ACTAACTTGTCCTCCTGCAGTTA	9.45
3L:18821306:+	3SS	0.045	Increased	AGGTGCATGATCTATTCCAGATG	3.64
2L:7381755:+	3SS	0.043	Increased	ATTTAAAATATTCGTATTAGATA	0.17
3L:4418781:+	3SS	0.043	Increased	ACGGTTTATTCCTCTTGCAGACG	10.35
2R:8680548:+	3SS	0.042	Increased	AACTATTATTTTTCTTGCAGACT	10.33
3R:12627575:-	3SS	0.042	Increased	AAAATCGTATCTAATTGCAGCTC	2.95
3L:16231416:-	3SS	0.032	Increased	ACTTATAAAATATCATTTAGTTA	-1.16
2L:20451557:+	3SS	0.0295	Increased	CGGAGTTGGTGAACCAACAGCAG	-2.65
2L:14737494:-	3SS	0.0145	Increased	ATTTGGCGGTGGATTCGGAGGTG	-5.58
3L:23126199:+	3SS	-0.009	Decreased	TTTCATTTATTGAACAATAGATA	3.29
3L:19487224:-	3SS	-0.011	Decreased	ATTAGTCCAATATGCTACAGGCG	2.91
3L:13008654:+	3SS	-0.0125	Decreased	ATGTTAATGATCTGGTTAAGGAG	-1.83
2L:19183461:-	3SS	-0.025	Decreased	CAATCTAATTTGGTTTAAAGTCC	1.29
3L:12122154:-	3SS	-0.028	Decreased	TCCCATGTTCAAATTCCTAGAAC	4.66
X:17624205:-	3SS	-0.03	Decreased	CAATTGAAATCCATTTATAGCCT	1.65
2L:8307068:-	3SS	-0.032	Decreased	ACTAATAACTTTGATTACAGATG	3.76
2R:23845534:+	3SS	-0.036	Decreased	GTTTCTCCCTCCATTCACAGCTT	11.19
2R:18281897:-	3SS	-0.0445	Decreased	TGATTTCATATCCTCCGCAGATG	8.79
4:308430:+	3SS	-0.047	Decreased	AGGGATTCTGATTACAAAAGGTT	-1.47
3R:24163160:-	3SS	-0.048	Decreased	ATGGCCACCTTCTATCTTAGCAA	5.86
2L:4074513:+	3SS	-0.053	Decreased	TATTCGCTATATCTTTTCAGCAC	8.48
2R:7467050:-	3SS	-0.054	Decreased	CTGCAATTTTGTACTTTCAGAAA	6.97
3R:20968391:+	3SS	-0.054	Decreased	ACAAACGTTTGCACGTTTAGGTG	3.34
3L:6591213:+	3SS	-0.055	Decreased	TAATCGAATTCGTCTTTCAGAAA	5.73
3R:12417217:+	3SS	-0.055	Decreased	TTTTTTTTTTTTTGGTTTAGGCT	13.04
2R:12609168:+	3SS	-0.057	Decreased	CGAAACGACACAACAATTAGCGA	-8.11
3R:21008721:+	3SS	-0.057	Decreased	TGTGTTCTTTATGCTTCTAGATT	11
3R:8714145:+	3SS	-0.057	Decreased	ACTATTTTCTAATCCTGCAGGTT	10.47
3L:1499337:-	3SS	-0.059	Decreased	ATCCCTCTTCCCAATTCTAGGCA	10.37
X:622433:+	3SS	-0.059	Decreased	GCATTCCATTTCCCCTGAAGGAG	8.64
2R:12332472:+	3SS	-0.0595	Decreased	GTGCTCCATATTGATTGCAGGCA	4.89
2R:12850038:-	3SS	-0.061	Decreased	TGTCCCCATTTTCCCAGCAGCAA	9.08
X:16963266:-	3SS	-0.062	Decreased	AAGCGTGTAATCTCTTCCAGTAA	4.3
3R:30134094:-	3SS	-0.063	Decreased	TTTTGTCCCCCGATCCGCAGTTC	8.49
2L:11800322:-	3SS	-0.065	Decreased	ACCCTCTCCCACATATCCAGGTC	8.14
2R:1212835:+	3SS	-0.065	Decreased	TATTTTGTATTGTACTATAGAAG	6.94
3R:25683057:+	3SS	-0.065	Decreased	AACGCTTTACCGCTCCGCAGGCC	7.84
3L:985361:+	3SS	-0.069	Decreased	CCCGATCTTTGATCATATAGCGA	4.65
3R:19157596:+	3SS	-0.069	Decreased	GAAAGATTTTCCAATTGCAGGAT	4.03
X:21346749:-	3SS	-0.069	Decreased	GATTCCCTTTCCCTTTTCAGCTG	13.81
3R:15173063:-	3SS	-0.073	Decreased	TTGATTTACTTTTATTTTAGTTT	9.35
3L:6754807:-	3SS	-0.076	Decreased	TCTTTAATTTTGCCTAACAGCGC	7.79
2R:10114125:+	3SS	-0.077	Decreased	CTAATCTCTTGTTTTTTTAGTTA	11.09
2L:13384656:+	3SS	-0.079	Decreased	CTTTGCGCTCTTATTTACAGCCC	9.6
3L:12340502:-	3SS	-0.08	Decreased	CGTCCACTTTCCATCCGCAGGGG	10.22
3R:10041998:-	3SS	-0.081	Decreased	CTTTCGAATAAATCAAACAGTTC	-2.72
2R:20256035:-	3SS	-0.083	Decreased	CCCCAAAAATGTATTCGCAGCTG	0.29
2L:21538298:+	3SS	-0.084	Decreased	AATGTCTGGACGTGGAAAAGGTG	-5.47
X:4361965:+	3SS	-0.084	Decreased	ACTGCCGCTTCAAAAACAAGCTT	-3.14
2L:9935569:-	3SS	-0.085	Decreased	TTCTTGTTTGGGTTTTATAGGAG	9.69
2R:7967004:-	3SS	-0.085	Decreased	TAACCACCGTTTCGCCCCAGATA	7.2
3R:16618842:+	3SS	-0.086	Decreased	TGCAACTTAAATATTCCCAGTAA	0.77
3L:2092969:-	3SS	-0.087	Decreased	ATGACCGCATTTTTGTTTAGCTT	5.71
2L:4999385:-	3SS	-0.088	Decreased	ATTTTGTCTTCCACTTGCAGTCG	10.51
2L:19364973:+	3SS	-0.089	Decreased	TATTTTTATCTTATCTACAGCAC	10.24
3L:3366443:+	3SS	-0.089	Decreased	CGCAATGCCGTATGTATTAGATA	0.25
3L:11227672:+	3SS	-0.09	Decreased	AATCCAATAACCATCGGTAGACC	-1.55
3L:25120877:+	3SS	-0.09	Decreased	TGTTTTTGAATTCTGACTAGTTT	3.82
X:12643872:+	3SS	-0.09	Decreased	AAATCCCGATCTTCATCTAGCTG	5.78
2L:9460046:+	3SS	-0.091	Decreased	ACTCTTTACACATTTTCCAGATC	8.8
X:19743706:-	3SS	-0.091	Decreased	CAAGTCATTTTTCCATGCAGGCG	8.44
X:11894244:+	3SS	-0.0935	Decreased	ATTGAACTTTGTAAACCCAGATT	1.83
4:245179:+	3SS	-0.098	Decreased	GCTTCCCCTTTTTTCCCCAGGCT	15.42
2R:23983543:+	3SS	-0.099	Decreased	TCTTTTCCTTCCACCTGCAGACC	13.38
X:10224918:+	3SS	-0.1005	Decreased	TCTCACTACCGCGATCGCAGCTC	3.95
2L:4844772:-	3SS	-0.101	Decreased	GAATGCCTTGTTTTCATTAGTCA	5.26
2R:11228676:-	3SS	-0.101	Decreased	CACGAATTGCCTACTTTTAGGGC	6.13
3L:5774413:+	3SS	-0.101	Decreased	CATTATCCCCATTCATTTAGACT	6.17
3L:21346954:-	3SS	-0.102	Decreased	TTACGTTTTCTCTGTAACAGCTT	8.41
X:6783778:-	3SS	-0.102	Decreased	TTTTCATTCCGTTCGTGCAGCAT	8.26
2R:18393893:+	3SS	-0.1025	Decreased	AGGGGTTATCTTCATCTCAGGCC	6.37
3R:16301822:+	3SS	-0.105	Decreased	AGTGGTTCCTTATATTCCAGATG	7.94
2R:22601815:-	3SS	-0.107	Decreased	TAGATTTGATTTTCTTACAGGTT	10.48
3R:12981128:+	3SS	-0.107	Decreased	TGACGTGATTCCGCACACAGCAC	2.65
2L:9788370:-	3SS	-0.109	Decreased	ATCGTAATTTTTTTTTTCAGCTA	10.91
3R:26059051:-	3SS	-0.112	Decreased	TGGTCAATTGGATTCAGAAGCTT	-2.46
2R:10146443:-	3SS	-0.115	Decreased	ACAAACTATCTCCCATTTAGTTA	4.68
3L:2508865:-	3SS	-0.115	Decreased	ACTCTCCCCGCCCGGCACAGTGC	4.8
3L:21967125:+	3SS	-0.116	Decreased	CCTTTTTATTTTGTTTATAGCTA	12.29
3R:20970882:+	3SS	-0.116	Decreased	TAATTGCCATATACCGCAAGATT	-0.32
3L:26008177:-	3SS	-0.118	Decreased	TATCTGTCTTGTCTTTCTAGTTT	11.98
X:10873055:-	3SS	-0.118	Decreased	TTTTCCCTTTCAACCCATAGCAA	9.45
4:882723:-	3SS	-0.119	Decreased	AAATGGGATTCATTCACTAGAGC	1.34
2R:15663378:-	3SS	-0.121	Decreased	CTCTCCCTCTCCCCACACAGCAC	10.89
3R:27157143:+	3SS	-0.122	Decreased	CTCCTTTCGTTCACACACAGAGA	7.99
2L:4880472:-	3SS	-0.1225	Decreased	CCGAACCGCAACTCCGACAGCGC	-0.46
3R:5487050:+	3SS	-0.123	Decreased	TTTTAAAGCAATTTATGTAGTTT	-0.15
X:2714323:+	3SS	-0.1245	Decreased	TCCTATTCACACCCAATCAGATA	3.82
2R:7003057:+	3SS	-0.125	Decreased	AAGCCCTGCGAACCCAGCAGGTG	1.7
3L:20124746:-	3SS	-0.126	Decreased	CTTTAATCTTCTTTTTTCAGACA	12.23
3L:4128973:-	3SS	-0.129	Decreased	AACTTTCAACTGAACCGCAGGAC	2.56
3L:18604034:+	3SS	-0.13	Decreased	TTGCGAAATCTTGTTTACAGTGC	4.3
3R:4241919:-	3SS	-0.13	Decreased	GACTGTAATTTTCCTCTTAGGGC	9.11
X:1677065:-	3SS	-0.1325	Decreased	GTCCAAGTCTCCCTCCGCAGATT	8.59
2L:13274690:+	3SS	-0.133	Decreased	TAATCAATTTGTCGATCAAGGTT	1.67
3R:11952640:+	3SS	-0.133	Decreased	TTGACTGATTTGAATTATAGGTT	4.85
3L:12151819:+	3SS	-0.135	Decreased	GGTAAATGCACCTTGTGCAGGTA	2.04
3R:9447628:+	3SS	-0.135	Decreased	ATCTGATGCAAATATTCCAGGTC	2.19
2R:18692040:+	3SS	-0.1355	Decreased	TTTCCCTCTCTTCCCTCAAGACG	12.42
X:20222743:-	3SS	-0.136	Decreased	TAGTTTTATACCTTAAACAGTGC	2.93
3R:30024426:+	3SS	-0.1365	Decreased	TACACATCCTCTTCTTTCAGGTA	12.53
3R:11992874:-	3SS	-0.138	Decreased	TTGATTACAGCAACTTTCAGCTT	2.62
3L:18609346:+	3SS	-0.14	Decreased	TGATTTAGATTTCTTTTTAGTTA	7.88
2R:19004604:+	3SS	-0.142	Decreased	CCGAATCAACATTTTTGCAGCTA	3.42
3L:13023487:+	3SS	-0.142	Decreased	AACTATCTTTTCCAGTGCAGTGC	6.48
3R:5487834:+	3SS	-0.1425	Decreased	CTTTTGAATTTTGATAATAGGTT	5.3
3R:24687186:+	3SS	-0.143	Decreased	CCCACCTTCAACAACACAAGACA	-2.45
X:22487057:+	3SS	-0.145	Decreased	TTTTCTTTCTTGATTTACAGAAC	12.11
2R:22601370:-	3SS	-0.145	Decreased	ACGGTTGAGTTTATTTCCAGGAA	6.52
3L:9107695:-	3SS	-0.146	Decreased	CCTAGTTACTGACTTTACAGCCG	5.48
3L:8412297:+	3SS	-0.147	Decreased	CCGCCTCTTTTTTTTTTTAGATC	15.6
X:2043413:-	3SS	-0.148	Decreased	GGATTCCGTCTGCTTTGCAGATC	8.96
2R:1266191:+	3SS	-0.148	Decreased	CTGCTTTTATTTCTTCACAGAAC	12.33
3R:10396236:+	3SS	-0.149	Decreased	AAACGCTCGTTTGATTTTAGCCA	4
3L:18612830:+	3SS	-0.151	Decreased	CCATTCAATTCCATTTTAAGCCC	4.07
X:17644808:-	3SS	-0.153	Decreased	TCTCATTTCCCGACAAGCAGCGG	3.03
2R:1072250:+	3SS	-0.154	Decreased	TATCATAACATCTTTAGTAGTAT	1.72
2R:15558007:+	3SS	-0.154	Decreased	ATCCCCTATTGACCCTGTAGGCT	8.62
3L:15603044:+	3SS	-0.155	Decreased	ACAATCAACAACACATTAAGACT	-6.55
3L:18604290:+	3SS	-0.155	Decreased	AAATAATTAGCCCTAAAAAGGTT	-2.88
3L:2255822:-	3SS	-0.157	Decreased	GGTGAATTATTGATTTAAAGTGC	-1.22
3R:28293169:+	3SS	-0.157	Decreased	GGCAGATCACCATTCCAAAGGTC	1.08
3R:11741483:-	3SS	-0.158	Decreased	CAGAAGCAAGCCCCCCGCAGTCT	-0.42
3R:11952181:+	3SS	-0.1585	Decreased	ATGTATGTGTAAATCAAAAGCGT	-4.86
2R:7740615:-	3SS	-0.159	Decreased	ATCAGCAAAATCAGCAGCAGCAG	-5.64
X:6220314:+	3SS	-0.159	Decreased	GATTCTCGACATCCCGCCAGTGA	3.11
X:2058265:-	3SS	-0.161	Decreased	TATCCTTATACTTTCGGCAGTCC	6.26
2R:10244875:+	3SS	-0.164	Decreased	GTTATTTAATTTCATTTTAGAAA	7.21
2R:9084661:+	3SS	-0.166	Decreased	TCGCACAACATCTTAATTAGGGA	0.22
3R:9767878:-	3SS	-0.169	Decreased	ATTTTTAAACTTTTTCGCAGACG	7.69
X:15948994:-	3SS	-0.172	Decreased	CTACGATTATTATTTTCTAGTGA	6.28
2R:16115353:+	3SS	-0.174	Decreased	AACTAATATCCACCCCAAAGAAC	0.85
3R:21741666:+	3SS	-0.174	Decreased	ATTCAATTTTAATCTTACAGATA	7.29
2R:2515908:-	3SS	-0.175	Decreased	TGCTTTGTACTTCCTTATAGGTT	12.53
3L:15074492:-	3SS	-0.1785	Decreased	AACCACAAACACAAACACAGATC	-5.8
2L:18710440:+	3SS	-0.181	Decreased	AATAAGCTTATTACTTGCAGAGA	4.03
3R:22478079:+	3SS	-0.183	Decreased	TGGAAATATTCCTTCCACAGCCG	4.93
3R:7537938:-	3SS	-0.183	Decreased	TTTATACCGGGCTCTTTCAGGTT	8.54
2L:3693028:-	3SS	-0.184	Decreased	GATGATTCCCGATCGTGTAGAGA	1.82
2R:11651224:-	3SS	-0.184	Decreased	ATAACAACAACTACTGACAGAAC	-2.5
3L:2771940:-	3SS	-0.184	Decreased	GCATCCTGCTTGGATTTCAGACT	5.12
X:11673730:+	3SS	-0.186	Decreased	AATGCATACGCAACACGCAGGCC	-1.32
X:15083120:+	3SS	-0.187	Decreased	TTCCACCATTCAATTCACAGCTG	6.24
2L:6770709:-	3SS	-0.188	Decreased	TACGTATTTCGATGAAATAGAAA	-1.32
2R:11844724:+	3SS	-0.191	Decreased	AGAATCCTGTGATTTTGCAGTTC	5.08
2R:19237741:+	3SS	-0.192	Decreased	TCCTCTAACCAATGTGATAGAAC	-0.03
2L:8915569:+	3SS	-0.195	Decreased	TAAAGTTGCCATTAATTTAGCCA	-0.19
2L:11258214:+	3SS	-0.196	Decreased	TACTTTAATGTATCTTACAGTTT	6.61
3R:20904278:+	3SS	-0.196	Decreased	TGCAAAATTCGATATTGCAGAGT	0.47
3R:12123039:-	3SS	-0.197	Decreased	CCTCGCTAATAATCGCACAGGGC	2.36
3L:20101665:-	3SS	-0.201	Decreased	AATCCCTCTTTCTCCCACAGCCA	11.89
2R:11414685:+	3SS	-0.204	Decreased	ACATTCACATATCTTCTTAGGGC	6.97
3R:29169373:+	3SS	-0.205	Decreased	ACTAATCCAATCTCTTCCAGCTC	7.43
2R:17522960:-	3SS	-0.209	Decreased	CTGACTCCACCTGATTTCAGAGC	5.84
2L:8242179:+	3SS	-0.211	Decreased	CAATTGCATGCCATTTAAAGCCC	0.98
2R:15767175:-	3SS	-0.211	Decreased	CATACCTGTCCGCCCATCAGCTA	6.22
2L:3321516:+	3SS	-0.2115	Decreased	AATACCACAACTCCTTCCAGTCG	4.29
2L:4646224:+	3SS	-0.213	Decreased	CCTTCGACCACCAAATCAAGGTC	0.03
2L:14616057:+	3SS	-0.214	Decreased	GAATACTAATATAGAAAAAGCTT	-9.81
2L:5580905:-	3SS	-0.214	Decreased	GAAGAGGAATCCTAGGAAAGAAG	-10.26
2L:11163949:-	3SS	-0.215	Decreased	GCCATGATACTAACGCTCAGGTG	0.97
X:6807798:+	3SS	-0.215	Decreased	CAATTTGGCCATCAATGCAGATT	2.24
X:9023741:+	3SS	-0.217	Decreased	GATATAACTTTTGCATGCAGCAA	3.17
3L:9143297:+	3SS	-0.218	Decreased	TATTTTTAACGCATACTCAGTAC	2.14
2R:12671450:-	3SS	-0.22	Decreased	AAGTCCAGGTTCAAGTCCAGGCT	0.63
2L:7996053:-	3SS	-0.2205	Decreased	AAAATACATAATTCCTGCAGCGC	1.32
2L:18675508:-	3SS	-0.221	Decreased	ATTAGATGAAATGTCACTAGGAA	-2.43
X:6283280:-	3SS	-0.222	Decreased	CTTATTTTTTTTTAACGAAGTTA	6.37
2L:19970240:-	3SS	-0.223	Decreased	ATGTATATATCCTTTTCCAGGTC	10.23
3R:16569034:+	3SS	-0.224	Decreased	TTTTCTTTCATTTGCTGCAGGGT	12.03
X:12450284:+	3SS	-0.224	Decreased	AATCGAAACACGCGAACCAGAAT	-6.65
3R:29133803:+	3SS	-0.226	Decreased	TTCTAAGAGTTAACTCCAAGCTA	-0.99
2L:20924168:+	3SS	-0.232	Decreased	GTATTAATCCCACATTGCAGCTG	4.17
3L:236507:-	3SS	-0.2325	Decreased	ATTAAAAATTTATAATCTAGTTC	-0.74
3R:15177135:-	3SS	-0.235	Decreased	CTCTTTCATAAATGTTTCAGAAT	3.89
X:9472657:-	3SS	-0.235	Decreased	CGCTTATTTCATTAAAGCAGCCC	2.14
2L:7034180:+	3SS	-0.2355	Decreased	ATGCTAGAATAATTCTTAAGGGT	-1.29
3L:4637757:-	3SS	-0.238	Decreased	ACATTTGTGCACTTTGACAGCAG	3.92
X:12443006:+	3SS	-0.241	Decreased	ATGTGTACATCCGAATACAGCGT	0.14
X:19742905:-	3SS	-0.242	Decreased	CTCGATTTAACGCGGCACAGTTT	-0.19
2R:17433355:-	3SS	-0.243	Decreased	ATGAACAGTACCATTATCAGTCC	-1.9
2R:17361112:+	3SS	-0.245	Decreased	ATCGATAAATGCCAATAAAGATG	-4.57
2L:4645879:+	3SS	-0.2455	Decreased	ATCTGGGCCACTAACTCAAGGTG	1.32
2R:22037716:-	3SS	-0.246	Decreased	TTCAAATTATTTTTCAGTAGAAT	5.96
3R:22367730:+	3SS	-0.247	Decreased	ATTCCATTATAATACGCTAGAAA	0.8
4:23326:-	3SS	-0.248	Decreased	TCGTTTCAAACTGAAACCAGGTA	-0.09
2L:3019509:+	3SS	-0.253	Decreased	GCTTTCATTCTGTTCATTAGTTA	7.76
X:2051794:+	3SS	-0.253	Decreased	AGTTTTGCTTTTTTTTTCAGTTC	13.68
3L:1525703:-	3SS	-0.257	Decreased	ATTTGGTATTTGGCTTTCAGCAG	6.61
3L:15306512:+	3SS	-0.262	Decreased	TGTTCGTTCCAAAATTCTAGAGT	3.5
2R:5263947:+	3SS	-0.263	Decreased	ATGCTACACTTTCGTTTCAGCTC	7.6
3L:13301797:+	3SS	-0.267	Decreased	ACATTTAACCATTTAACCAGCGT	0.95
3L:7700548:-	3SS	-0.27	Decreased	TCTAACTAATCCATCGCCAGGCG	3.99
2L:6939715:-	3SS	-0.273	Decreased	AGTTGTCCACTTCAATGTAGAGC	4.45
2R:24916771:+	3SS	-0.273	Decreased	TAAACTATTACTATTATTAGCGG	1.96
2R:16086293:-	3SS	-0.283	Decreased	ACAAAAAAAAATATATGCAGCCA	-9.57
3L:21511090:+	3SS	-0.289	Decreased	TTTCCTAAAAATGTTTTTAGGAG	3.08
2R:13269520:-	3SS	-0.2955	Decreased	GTTCCATTCTATTTTTACAGGGT	11.19
3R:12983714:+	3SS	-0.3	Decreased	GTTGATAAGTTCGCTTTTAGTAA	3.15
3R:16361932:-	3SS	-0.308	Decreased	CTGGCTTGTTCTTTCAGCAGTTT	9.17
3L:18909907:-	3SS	-0.316	Decreased	GAGTATATATAAATACACAGGAT	-3.29
X:3461246:+	3SS	-0.32	Decreased	ATCGATTAATATATATTCAGATA	0.97
X:9023274:+	3SS	-0.32	Decreased	CATACTAAAAACACACAAAGATG	-7.44
X:15353167:-	3SS	-0.326	Decreased	TAATACAGCCACACAATTAGGTA	-2.38
2L:14080539:+	3SS	-0.333	Decreased	ATACAATTGAACCATCGCAGGTG	1.44
3L:20390435:-	3SS	-0.333	Decreased	GAACAATACATTTCATTTAGCAT	0.12
3R:20903973:+	3SS	-0.346	Decreased	CAACGAGTCTCGGTCCGCAGCTA	3.01
2L:155566:+	3SS	-0.348	Decreased	GTGTGTGCTTCGCTCCACAGACA	7.53
3L:7168289:-	3SS	-0.353	Decreased	ATCACGCATACGCCCCGTAGTGC	3.09
3R:14615728:+	3SS	-0.354	Decreased	TCTTCTAATTGCCATTTCAGACA	7.41
2R:18847660:-	3SS	-0.3565	Decreased	CGCTGCTGATTTAGAGAAAGCCG	-5.1
2R:4548001:+	3SS	-0.367	Decreased	AACAATCCTTGAAAATAAAGTGA	-5.83
2L:11533693:-	3SS	-0.375	Decreased	TTGTTTTTTGATTTATGAAGAGT	4.95
3R:10870914:-	3SS	-0.38	Decreased	TTAAAATAATAAACTCCCAGTGT	-2.67
2R:18758284:-	3SS	-0.4195	Decreased	ACACTTAGTCATTTCCGTAGATC	6.7
2R:11641904:-	3SS	-0.456	Decreased	TATTCTGTCTTAATGTTAAGCTA	2.8
3L:11174871:+	3SS	-0.474	Decreased	ACTTTCGAATGTTTTTGCAGAGT	6.97

## Sheet: 2. H698R
ID	SS	Delta USS	Ori	Seq	SSscore
2L:4437846:+	5SS	0.471	Increased	TGGGTAAAA	3.96
X:20933320:-	5SS	0.412	Increased	AGAGTATGT	4.31
3R:29131447:+	5SS	0.411	Increased	GGGGTATAG	2.26
3L:13023431:+	5SS	0.398	Increased	GAGGTTTTC	-1.16
X:19565413:-	5SS	0.397	Increased	GCAGTAAGT	6.36
X:2274504:-	5SS	0.389	Increased	TAGGTAAAA	6.24
2R:15555557:+	5SS	0.387	Increased	AAGGTGAGT	11.33
2L:18674113:-	5SS	0.372	Increased	CAGGTGAGT	11.69
3R:26425076:-	5SS	0.367	Increased	AAGGTGAGT	11.33
3R:6300164:+	5SS	0.354	Increased	AAGGTGGGT	8.95
2L:6623343:+	5SS	0.338	Increased	AATGTATGA	4.3
2L:10002398:-	5SS	0.337	Increased	TATGTATTT	0.07
2R:7666016:+	5SS	0.329	Increased	GAAGTGAGT	7.32
3L:21484994:-	5SS	0.328	Increased	TCGGTAAGA	7.35
3L:16574455:+	5SS	0.325	Increased	ATGGTAATG	5.83
3L:13924998:-	5SS	0.322	Increased	AAGGTATAC	5.08
2R:17485131:+	5SS	0.321	Increased	CTGGTAATA	5.79
3R:7907497:+	5SS	0.318	Increased	TTGGTAAAA	4.2
2L:15067868:-	5SS	0.313	Increased	CACGTTAGT	5.27
2L:3279253:-	5SS	0.313	Increased	TGAGTTAGT	0.64
X:13129026:+	5SS	0.301	Increased	TGTGTATGT	1.69
2L:17449875:-	5SS	0.292	Increased	AAGGTAGTC	5.2
2L:2046218:+	5SS	0.292	Increased	GAGGTGTGT	7.54
3R:12400517:-	5SS	0.285	Increased	GGGGTAAGG	8.66
2L:2284766:-	5SS	0.28	Increased	CAGGTCAGT	8.56
2L:545306:+	5SS	0.279	Increased	CTGGTAAGT	11.04
X:19259716:-	5SS	0.269	Increased	AAGGTTGTT	1.48
X:3850711:+	5SS	0.267	Increased	ATCGTAAGT	7.81
2R:8768554:-	5SS	0.263	Increased	TATGTACGT	3.93
2R:17491365:+	5SS	0.2585	Increased	ATAGTATAT	1.1
2L:7042512:+	5SS	0.258	Increased	AATGTAAGC	7.36
2L:4841121:+	5SS	0.24	Increased	TGTGTACAT	-1.8
3R:21871007:+	5SS	0.236	Increased	ACAGTGAGT	5.81
2L:4458162:-	5SS	0.228	Increased	CAAGTGAGC	7.3
2L:12370082:+	5SS	0.226	Increased	CAGGTATCT	6.29
2L:8394871:-	5SS	0.226	Increased	CAGGTGAGT	11.69
2R:7805421:-	5SS	0.226	Increased	GTGGTCAGT	5.31
3L:3185952:+	5SS	0.223	Increased	CACGTGAAT	5.39
3R:19025236:+	5SS	0.223	Increased	CGAGTGGGT	3.87
2R:21293789:+	5SS	0.221	Increased	TCCGTAAGT	5.84
2R:24060449:+	5SS	0.221	Increased	AAAGTACAT	3.1
3R:9257286:-	5SS	0.22	Increased	CAAGTAAGA	8.56
3R:6008550:-	5SS	0.218	Increased	TAGGTAAGA	9.69
2R:12760800:-	5SS	0.2125	Increased	TAGGTGTGT	6.71
2L:19529991:-	5SS	0.21	Increased	GAGGTGGGC	6.89
2R:22918567:-	5SS	0.209	Increased	AGCGTTTGT	-0.32
2R:9896693:+	5SS	0.209	Increased	TGAGTGAGC	2.98
3R:30134250:-	5SS	0.205	Increased	GAGGTGGGT	8.12
2L:19490572:+	5SS	0.202	Increased	AGAGTATGT	4.31
2R:24599766:-	5SS	0.202	Increased	GAAGTAAGT	8.7
2R:21693717:-	5SS	0.195	Increased	TGGGTTTGT	0.86
2R:11665817:+	5SS	0.191	Increased	AAGGTAAAA	7.91
2L:6735730:+	5SS	0.19	Increased	ACAGTAGGT	4.82
4:733964:+	5SS	0.189	Increased	AAGGTAAGA	11.36
3L:224183:+	5SS	0.1855	Increased	AAGGTGTGT	8.38
2L:6011985:-	5SS	0.184	Increased	AAGGTTTGC	3.59
3L:25755263:-	5SS	0.18	Increased	TGGGTAAAA	3.96
2R:6632323:-	5SS	0.178	Increased	CACGTATAT	3.82
3L:23339369:+	5SS	0.173	Increased	TAGGTAATT	7.13
X:20510518:-	5SS	0.169	Increased	AGCGTAAGT	7.57
4:459907:+	5SS	0.162	Increased	AAGGTAATA	7.46
2R:23602373:-	5SS	0.161	Increased	ATGGTAAGT	10.67
3L:21566441:+	5SS	0.159	Increased	AAAGTAAAA	4.74
3R:12459972:-	5SS	0.1585	Increased	CAGGTTAGA	6.78
X:13996728:+	5SS	0.157	Increased	GCCGTAAAA	1.87
2R:7715823:+	5SS	0.154	Increased	TGGGTATCT	1.98
3R:18225775:-	5SS	0.152	Increased	AAGGTAATC	7.58
3R:26259801:-	5SS	0.152	Increased	TAGGTGGGT	7.28
3R:19403822:+	5SS	0.151	Increased	CACGTGCGC	4.63
2R:24611406:-	5SS	0.149	Increased	CAGGTATCG	5.36
2L:2770191:+	5SS	0.147	Increased	CAGGTGAGT	11.69
3L:20375617:-	5SS	0.1465	Increased	ACGGTTGGC	1.81
3L:8725742:-	5SS	0.146	Increased	AAGGTGAGA	9.98
2R:14946149:-	5SS	0.145	Increased	ATGGTAACA	5.49
4:1245927:+	5SS	0.1445	Increased	GTGGTATTT	2.98
3L:18821249:+	5SS	0.144	Increased	AGTGTAAGC	5.08
2R:15308841:-	5SS	0.142	Increased	CCGGTAAAC	6.05
X:13178047:+	5SS	0.141	Increased	AAGGTACAA	4.92
2R:4673062:+	5SS	0.1395	Increased	GTGGTATCT	3.05
2R:12672663:-	5SS	0.139	Increased	ACAGTAAGT	7.19
3R:21876476:+	5SS	0.1385	Increased	GTGGTGCGT	5.47
2R:3943195:-	5SS	0.137	Increased	CCGGTAAAA	5.93
2R:6876526:-	5SS	0.137	Increased	CAGGTATGT	10.13
2R:9865289:-	5SS	0.137	Increased	TGCGTTAGT	0.95
3R:31980454:-	5SS	0.137	Increased	AAGGTAGGT	10.33
2R:12848842:-	5SS	0.136	Increased	GGCGTAAGT	6.73
X:6533229:-	5SS	0.136	Increased	CCGGTGAGT	9.35
2R:12671556:-	5SS	0.135	Increased	GAGGTCAGT	7.35
3R:14880043:+	5SS	0.135	Increased	TAGGTGTGT	6.71
X:22990167:-	5SS	0.129	Increased	ATGGTAAGT	10.67
2R:20873751:+	5SS	0.128	Increased	CAGGTGAGT	11.69
2R:21688458:-	5SS	0.127	Increased	CCGGTAAGT	10.73
3R:12414756:+	5SS	0.127	Increased	TGAGTAAAT	2.14
2L:17475587:-	5SS	0.126	Increased	TAAGTAAAG	3.48
2L:8212766:-	5SS	0.126	Increased	ACCGTGAGT	6.13
2R:6632335:-	5SS	0.126	Increased	AGCGTAAAA	2.77
3R:5854120:-	5SS	0.126	Increased	CGTGTAAGT	6.68
2R:10037524:-	5SS	0.125	Increased	AATGTAAAG	4.2
3L:225140:+	5SS	0.125	Increased	TCGGTTTGT	0.8
4:250189:-	5SS	0.123	Increased	AGTGTAAGG	5.38
X:8483174:-	5SS	0.123	Increased	TTTGTAAAA	0.08
2R:12303402:-	5SS	0.1205	Increased	TGAGTAAGT	5.59
2L:22536620:-	5SS	0.12	Increased	GAGGTATGT	8.92
2R:22854412:+	5SS	0.12	Increased	GAAGTAAGT	8.7
2R:5363062:-	5SS	0.119	Increased	TAGGTGAAG	5.27
X:17302786:+	5SS	0.118	Increased	AGCGTAAAA	2.77
4:1221949:+	5SS	0.1175	Increased	AAAGTACAC	1.87
3L:8356004:-	5SS	0.117	Increased	AGAGTAAGT	7.26
4:460202:-	5SS	0.116	Increased	TTGGTATAA	1.26
2L:2856568:+	5SS	0.1155	Increased	CAAGTGAGT	8.53
3R:14327183:+	5SS	0.115	Increased	TCTGTAAAG	0.19
2R:5604709:-	5SS	0.1145	Increased	GAAGTAAAA	3.9
3R:23687104:+	5SS	0.113	Increased	AACGTGAGT	8.47
2R:9844904:+	5SS	0.112	Increased	ACTGTAGGT	3.87
2L:21758142:+	5SS	0.112	Increased	AAAGTAAAC	4.86
2L:3301122:-	5SS	0.1115	Increased	GGGGTAAGT	9.59
2R:10110173:+	5SS	0.111	Increased	TTCGTATGT	3.2
2L:10246899:-	5SS	0.11	Increased	TAGGTAACA	5.86
2L:7032839:+	5SS	0.11	Increased	TTCGTAAGT	6.14
3R:15176183:-	5SS	0.107	Increased	AGGGTAAGG	9.49
2R:21769315:+	5SS	0.1065	Increased	TCAGTATGT	2.58
2R:20264007:+	5SS	0.106	Increased	CCGGTGAGT	9.35
3L:14760966:-	5SS	0.105	Increased	ACTGTAGAT	0.42
2L:221505:-	5SS	0.104	Increased	GAGGTAAAA	7.07
3L:1649507:+	5SS	0.104	Increased	CTGGTGAGT	9.66
2R:24402560:-	5SS	0.103	Increased	AAAGTAACT	5.7
3R:5676560:+	5SS	0.1025	Increased	AAGGTAAGA	11.36
2L:22042401:-	5SS	0.102	Increased	AAAGTAAGT	9.54
2R:13206380:-	5SS	0.102	Increased	TGTGTACGT	1.65
3L:22262753:-	5SS	0.102	Increased	CAGGTTGAA	0.95
2L:10849030:-	5SS	0.101	Increased	AAAGTAATA	4.29
2L:8126756:-	5SS	0.101	Increased	TATGTAACT	3.08
2L:10257777:-	5SS	0.1	Increased	GTTGTAAGT	5.71
2R:16899771:+	5SS	0.1	Increased	TTTGTAATA	-0.37
3R:19157539:+	5SS	0.1	Increased	GCAGTAGGT	3.98
X:5517498:+	5SS	0.1	Increased	TTGGTAATT	5.09
2L:3466228:+	5SS	0.097	Increased	CAAGTAAAT	6.45
3L:15144535:+	5SS	0.097	Increased	TAGGTGAGC	8.43
4:874245:-	5SS	0.095	Increased	ATTGTGAGT	5.17
3R:11128067:-	5SS	0.093	Increased	ACGGTGTGT	6.04
2L:19515167:-	5SS	0.091	Increased	AACGTGAGT	8.47
3L:3223414:+	5SS	0.091	Increased	TCAGTAAAA	0.73
2L:8204686:-	5SS	0.089	Increased	GCGGTACGT	6.54
4:188229:-	5SS	0.087	Increased	CTGGTTAAT	2.63
2R:9845221:+	5SS	0.086	Increased	AAGGTGAGT	11.33
4:243585:+	5SS	0.086	Increased	AATGTATAA	0.85
X:18090316:-	5SS	0.086	Increased	ATGGTAAAA	5.87
2R:4672219:+	5SS	0.082	Increased	AATGTATGG	4.71
3L:4336268:-	5SS	0.082	Increased	TGAGTAAGC	4.36
3R:21111466:+	5SS	0.082	Increased	CGTGTAAGA	5.33
2R:7901440:+	5SS	0.079	Increased	AAGGTGAGG	10.39
4:447035:+	5SS	0.079	Increased	GACGTACGT	6.03
2L:2152270:+	5SS	0.078	Increased	ATGGTAAAG	6.28
2R:5653916:+	5SS	0.0775	Increased	AAAGTATAC	1.92
2R:18390541:-	5SS	0.076	Increased	GTGGTAAGT	9.83
2L:3656707:-	5SS	0.0755	Increased	TTGGTTAGT	4.05
2L:20060828:-	5SS	0.075	Increased	AAAGTGAGT	8.16
2R:24075608:+	5SS	0.073	Increased	AGAGTAAGG	6.33
2R:14936490:+	5SS	0.071	Increased	ATCGTGAGG	5.5
3L:7241319:-	5SS	0.07	Increased	GAGGTACGT	8.88
X:19494899:-	5SS	0.069	Increased	ATGGTTTGA	1.43
2R:9587228:+	5SS	0.067	Increased	GAGGTTCGT	3.93
3L:8072493:+	5SS	0.067	Increased	AATGTAAGT	8.59
X:9778809:+	5SS	0.0665	Increased	TTTGTAAAT	1.43
2L:22168119:-	5SS	0.066	Increased	GCTGTATGT	2.46
2R:4727793:-	5SS	0.066	Increased	TAGGTGGCG	2.51
2R:24875764:-	5SS	0.065	Increased	AGGGTAATT	6.52
2L:13631184:+	5SS	0.064	Increased	GACGTGAGT	7.63
2L:9787259:+	5SS	0.064	Increased	GAGGTAAGG	10.94
X:251291:+	5SS	0.064	Increased	AAGGTTTTT	0.91
2L:8521406:+	5SS	0.063	Increased	CAGGTGCGT	8.71
2R:17036407:+	5SS	0.063	Increased	GGCGTAAGT	6.73
2L:2973107:+	5SS	0.062	Increased	AAAGTAGGT	7.17
2R:10819998:+	5SS	0.062	Increased	CAAGTAGGC	6.31
3R:8782285:-	5SS	0.062	Increased	GAGGTGAGT	10.49
3L:14017881:+	5SS	0.061	Increased	TAGGTATGT	8.09
3R:13698090:-	5SS	0.061	Increased	ACGGTATGA	6.07
3R:15793151:+	5SS	0.061	Increased	AATGTAGGT	6.22
X:19276476:-	5SS	0.061	Increased	AGTGTGAGT	4.93
3R:17536698:+	5SS	0.06	Increased	CAGGTAAGT	13.07
3R:27915395:-	5SS	0.059	Increased	GAGGTTGGC	3.32
3R:8341657:+	5SS	0.058	Increased	GAGGTTCAC	-0.75
3L:20438364:-	5SS	0.056	Increased	AATGTAAGA	7.24
3L:3057429:-	5SS	0.054	Increased	ATGGTGGGT	6.92
X:5882235:+	5SS	0.054	Increased	GGAGTGAGA	3.7
3L:25753694:-	5SS	0.05	Increased	GATGTAAAT	4.3
X:13297882:+	5SS	0.05	Increased	TAGGTAGGT	8.66
3R:8991679:-	5SS	0.049	Increased	AAGGTCAGT	8.19
4:1073381:+	5SS	0.048	Increased	CATGTAAGT	8.96
4:1190008:+	5SS	0.046	Increased	GAGGTGAGT	10.49
2L:22584682:+	5SS	0.045	Increased	AGGGTAATG	5.59
2L:7381689:+	5SS	0.041	Increased	GCGGTGGGT	5.77
2R:20243172:-	5SS	0.041	Increased	AATGTGAGT	7.21
2R:21187047:+	5SS	0.041	Increased	TGCGTGAGT	4.52
2R:8680486:+	5SS	0.041	Increased	TAAGTAAGA	6.52
3R:24229009:+	5SS	0.039	Increased	TTGGTGTGT	4.67
3L:15558338:+	5SS	0.0385	Increased	TACGTAAAT	4.73
2L:4458288:-	5SS	0.038	Increased	ATGGTGAGT	9.29
3L:19815754:-	5SS	0.038	Increased	CTGGTGAGT	9.66
3R:14122277:-	5SS	0.038	Increased	AAAGTGAGT	8.16
4:930079:-	5SS	0.0375	Increased	CAGGTAAAA	8.28
3L:16231473:-	5SS	0.036	Increased	GACGTATGT	6.07
3L:23716320:+	5SS	0.036	Increased	CAAGTATAA	2.16
4:1221650:+	5SS	0.035	Increased	TGAGTAATT	1.68
4:210680:+	5SS	0.034	Increased	AAGGTAAGT	12.71
2L:21312043:+	5SS	0.0295	Increased	ATGGTTTGT	2.77
2R:15849679:+	5SS	0.0165	Increased	CTGGTGATT	5.75
2L:20725105:-	5SS	0.013	Increased	ACGGTGGGA	5.26
3R:30208916:-	5SS	0.002	Increased	AAGGTGGTA	3.7
3R:15178279:-	5SS	-0.024	Decreased	CAAGTAAGT	9.91
3L:12122675:-	5SS	-0.033	Decreased	AAGGTAATG	7.87
3L:13023393:+	5SS	-0.037	Decreased	AAGGTACAG	5.33
3L:14037136:+	5SS	-0.039	Decreased	AACGTGCGT	5.48
X:13596375:-	5SS	-0.039	Decreased	GTGGTAATT	5.93
3L:3222926:-	5SS	-0.041	Decreased	AAGGTGGGC	7.73
X:17900828:+	5SS	-0.042	Decreased	CAGGTGAGA	10.35
3L:4261305:+	5SS	-0.044	Decreased	TTGGTGGGT	5.25
3R:3584979:-	5SS	-0.044	Decreased	ACCGTAAGT	7.51
X:2070466:-	5SS	-0.044	Decreased	TTTGTGAGT	3.5
2L:18994136:-	5SS	-0.045	Decreased	GGAGTAAGT	6.42
3L:9781218:+	5SS	-0.045	Decreased	CAGGTGAGA	10.35
2R:1591017:+	5SS	-0.046	Decreased	AGGGTACGT	7.44
3L:16113365:+	5SS	-0.047	Decreased	GAAGTGAGT	7.32
3L:9831440:+	5SS	-0.047	Decreased	CAGGTACCG	5.32
X:4354023:+	5SS	-0.048	Decreased	ACAGTAAGT	7.19
3L:21525716:+	5SS	-0.0485	Decreased	AAGGTAAAT	9.25
2L:7033018:+	5SS	-0.05	Decreased	AACGTAAGT	9.85
3R:12956941:-	5SS	-0.0505	Decreased	GCGGTAAGT	9.53
4:179263:-	5SS	-0.051	Decreased	CAGGTAGTA	5.45
2L:16300436:+	5SS	-0.053	Decreased	AGAGTGGGT	3.51
3L:8635081:+	5SS	-0.053	Decreased	TCCGTAAGT	5.84
2R:12879196:-	5SS	-0.054	Decreased	AAGGTGAGT	11.33
2R:18285236:-	5SS	-0.054	Decreased	AAGGTGAGT	11.33
3R:8823260:-	5SS	-0.054	Decreased	GTGGTGAGT	8.45
X:10226655:+	5SS	-0.054	Decreased	CAGGTAAAG	8.69
3R:15797794:+	5SS	-0.055	Decreased	GCGGTGAGT	8.14
2R:10135672:+	5SS	-0.0555	Decreased	TATGTAGGT	4.55
3R:5661248:+	5SS	-0.056	Decreased	GAGGTGATT	6.58
3R:12962242:+	5SS	-0.057	Decreased	AAGGTCAGG	7.25
3R:20968486:+	5SS	-0.057	Decreased	AAGGTAAAG	8.32
X:12092070:+	5SS	-0.057	Decreased	TAGGTTTGT	3.14
3L:11606535:-	5SS	-0.059	Decreased	GAGGTTGGT	4.55
X:13761171:+	5SS	-0.059	Decreased	AAAGTCAAG	0.63
3L:23341602:+	5SS	-0.06	Decreased	AGCGTATGT	4.63
2R:17053144:+	5SS	-0.062	Decreased	AAGGTTATT	3.85
2R:19008239:+	5SS	-0.064	Decreased	CAGGTGAGC	10.47
2R:8160054:-	5SS	-0.064	Decreased	GACGTAAGT	9.01
3R:17071631:-	5SS	-0.064	Decreased	CAAGTAAGT	9.91
3R:5356128:+	5SS	-0.065	Decreased	GATGTACAT	1.31
2R:7494865:-	5SS	-0.067	Decreased	CAGGTAAAG	8.69
2R:9720661:-	5SS	-0.067	Decreased	GCTGTAAGT	5.41
2R:6928508:-	5SS	-0.068	Decreased	ACGGTAAAT	6.91
3R:9502374:-	5SS	-0.068	Decreased	AAAGTACGT	6.55
3R:16616164:+	5SS	-0.07	Decreased	TCAGTAAGT	5.52
3R:24818849:+	5SS	-0.071	Decreased	AAGGTAAAT	9.25
3R:5487177:+	5SS	-0.0715	Decreased	GTGGTAAAT	6.38
2R:3938551:-	5SS	-0.072	Decreased	AATGTAAGT	8.59
3R:27952756:-	5SS	-0.073	Decreased	TTTGTAAGT	4.88
3L:22717888:+	5SS	-0.075	Decreased	AAGGTGTGT	8.38
3L:2502594:-	5SS	-0.075	Decreased	GCTGTAAGT	5.41
3L:15074683:-	5SS	-0.079	Decreased	CAGGTAAGT	13.07
3R:12392826:-	5SS	-0.079	Decreased	AAGGTATTC	4.63
4:313747:-	5SS	-0.079	Decreased	GAGGTCGGT	4.98
3R:7739424:-	5SS	-0.08	Decreased	GAGGTAAAT	8.42
2R:9091406:-	5SS	-0.081	Decreased	CAGGTGCGT	8.71
3R:11215422:-	5SS	-0.081	Decreased	GATGTAAGG	6.82
3R:9546797:-	5SS	-0.0815	Decreased	TTGGTAAGA	7.65
3L:9634686:-	5SS	-0.082	Decreased	TCGGTAAGT	8.69
X:14830432:-	5SS	-0.083	Decreased	TTCGTGAGT	4.76
3R:16096254:-	5SS	-0.084	Decreased	GAGGTATGT	8.92
X:11092841:+	5SS	-0.084	Decreased	CAGGTGAGT	11.69
3R:16267437:+	5SS	-0.085	Decreased	AGGGTCTGT	2.96
3R:25123483:+	5SS	-0.085	Decreased	TGCGTAAGT	5.9
2L:111117:+	5SS	-0.087	Decreased	CAGGTACAG	5.7
3L:9901018:+	5SS	-0.087	Decreased	AGAGTAAGA	5.92
3L:23126118:+	5SS	-0.0875	Decreased	TTGGTATGT	6.05
2L:5327286:+	5SS	-0.088	Decreased	AATGTGAGT	7.21
X:7958977:-	5SS	-0.088	Decreased	CAGGTAAAA	8.28
X:2584666:-	5SS	-0.089	Decreased	CGGGTGAGT	9.42
X:5750604:+	5SS	-0.089	Decreased	AATGTACGT	5.6
3L:830621:-	5SS	-0.09	Decreased	TAGGTAAGG	10.1
3R:8012130:-	5SS	-0.091	Decreased	CAGGTGGGA	7.98
X:17857358:+	5SS	-0.092	Decreased	ACAGTAAGC	5.97
2L:6727334:+	5SS	-0.093	Decreased	AAGGTATGC	8.54
2L:8950977:-	5SS	-0.093	Decreased	TTCGTAAGT	6.14
2R:15773815:-	5SS	-0.094	Decreased	AAGGTAAGG	11.77
3L:21965251:+	5SS	-0.0955	Decreased	AAGGTGAGT	11.33
4:33190:-	5SS	-0.096	Decreased	CAGGTAACC	8.01
X:7285360:-	5SS	-0.0985	Decreased	AAGGTAAGA	11.36
2R:1072045:+	5SS	-0.099	Decreased	AAAGTTGAG	-2.17
3L:7536435:+	5SS	-0.099	Decreased	GAAGTGAGT	7.32
3R:29133961:+	5SS	-0.1	Decreased	CGGGTACGT	7.81
3R:6002062:-	5SS	-0.1005	Decreased	AAGGTAACG	7.94
2L:13794628:+	5SS	-0.101	Decreased	CAGGTGCGT	8.71
2R:11441490:+	5SS	-0.101	Decreased	GAGGTGAGA	9.14
2R:21298487:+	5SS	-0.101	Decreased	CAGGTGGGT	9.32
3R:6365003:-	5SS	-0.101	Decreased	CAGGTAGGC	9.48
3L:15557455:+	5SS	-0.102	Decreased	AAGGTGGCT	5.12
3R:11952238:+	5SS	-0.102	Decreased	TGGGTAAGT	8.76
2R:11381572:-	5SS	-0.103	Decreased	CAAGTAAAT	6.45
2R:19229114:+	5SS	-0.103	Decreased	ACGGTACGT	7.38
3R:15289439:+	5SS	-0.103	Decreased	CGGGTAATT	6.89
2L:6083740:+	5SS	-0.1035	Decreased	ATGGTGAGT	9.29
X:18110503:-	5SS	-0.104	Decreased	GAGGTAAAT	8.42
3R:10042791:-	5SS	-0.105	Decreased	AGTGTAAGT	6.31
3R:30605663:+	5SS	-0.105	Decreased	TATGTGCGT	2.55
2R:23682038:+	5SS	-0.106	Decreased	TGAGTGCGT	1.22
3R:13007214:+	5SS	-0.106	Decreased	GAGGTGCGT	7.5
3R:6392879:-	5SS	-0.107	Decreased	AATGTAGGT	6.22
2R:11651323:-	5SS	-0.1095	Decreased	GATGTAGGC	4.15
X:19476410:-	5SS	-0.1095	Decreased	CCAGTGAGT	6.18
2L:18857587:-	5SS	-0.11	Decreased	AACGTACGT	6.87
2L:206000:-	5SS	-0.11	Decreased	CAGGTAAGA	11.73
3L:8888134:+	5SS	-0.11	Decreased	CAAGTGAGT	8.53
2R:18758943:-	5SS	-0.112	Decreased	CAGGTCAGT	8.56
3R:5486884:+	5SS	-0.113	Decreased	AAGGTGTGT	8.38
3R:17541801:+	5SS	-0.1145	Decreased	TAGGTAATA	5.79
2R:13214418:-	5SS	-0.116	Decreased	GAAGTATGT	5.76
3R:9372755:-	5SS	-0.116	Decreased	CAGGTGGGT	9.32
X:5836155:+	5SS	-0.116	Decreased	GTCGTAAGT	6.98
3R:11993248:-	5SS	-0.117	Decreased	TTCGTGAGT	4.76
3L:335928:-	5SS	-0.12	Decreased	ATGGTAAGT	10.67
3R:7219357:-	5SS	-0.12	Decreased	GTGGTATGT	6.89
4:382122:-	5SS	-0.122	Decreased	CAGGTAAGT	13.07
3R:9446497:+	5SS	-0.124	Decreased	TAGGTGCGC	5.45
3L:10580329:+	5SS	-0.128	Decreased	AAGGTAAGC	11.48
3L:21760030:-	5SS	-0.128	Decreased	AAGGTGGGT	8.95
2L:14029910:-	5SS	-0.129	Decreased	GTTGTAAGT	5.71
2L:13636001:+	5SS	-0.13	Decreased	CGGGTACGG	6.87
2L:4458274:-	5SS	-0.13	Decreased	TCGGTAAAT	5.24
2R:15847139:-	5SS	-0.13	Decreased	GAAGTAAGT	8.7
2R:18758224:-	5SS	-0.132	Decreased	CTTGTGAGT	5.54
3L:2052654:-	5SS	-0.134	Decreased	CAAGTAAGT	9.91
2L:8246418:-	5SS	-0.137	Decreased	CCGGTAAGA	9.39
X:4932547:-	5SS	-0.139	Decreased	GAGGTAAAT	8.42
3R:16328377:+	5SS	-0.1395	Decreased	TATGTGAGT	5.54
3L:8412227:+	5SS	-0.14	Decreased	AGAGTATGA	2.97
3L:7696779:-	5SS	-0.141	Decreased	GTGGTAAGT	9.83
3R:30252578:+	5SS	-0.142	Decreased	AATGTCGCT	-2.14
2R:22601529:-	5SS	-0.142	Decreased	GATGTGCGT	3.38
3L:8105657:+	5SS	-0.143	Decreased	AAGGTGGGC	7.73
X:2714237:+	5SS	-0.143	Decreased	CAGGTCAGT	8.56
2R:22925375:+	5SS	-0.144	Decreased	AAAGTAAAT	6.09
2R:23692611:-	5SS	-0.144	Decreased	AAGGTAGAG	5.95
3R:11883935:+	5SS	-0.144	Decreased	CAGGTAGGT	10.7
3R:7150165:-	5SS	-0.144	Decreased	GAGGTACGG	7.95
2L:7605844:+	5SS	-0.145	Decreased	AAAGTGAGT	8.16
3L:17879248:+	5SS	-0.145	Decreased	TCGGTGAGC	6.09
X:10388835:+	5SS	-0.146	Decreased	TTGGTATTA	0.8
2R:7629112:+	5SS	-0.147	Decreased	GTGGTAATT	5.93
X:19331251:-	5SS	-0.147	Decreased	CAGGTGAGT	11.69
3L:18882318:-	5SS	-0.148	Decreased	AAGGTAAAC	8.03
2L:8182450:+	5SS	-0.149	Decreased	GATGTGAGT	6.37
2L:13348908:+	5SS	-0.15	Decreased	AGTGTATTT	-0.54
3R:15238069:-	5SS	-0.151	Decreased	GAGGTAAGT	11.87
2R:15362300:+	5SS	-0.156	Decreased	ATGGTAAGT	10.67
3R:16177942:+	5SS	-0.156	Decreased	TTGGTGAGT	7.62
X:11968650:-	5SS	-0.158	Decreased	CCAGTAAGT	7.56
X:5765595:+	5SS	-0.158	Decreased	ACGGTGAGT	8.98
2R:14769277:-	5SS	-0.161	Decreased	AAAGTAAAT	6.09
3R:21878232:-	5SS	-0.1615	Decreased	TGGGTAAGT	8.76
3R:25284245:+	5SS	-0.162	Decreased	GAGGTAGGT	9.5
X:636279:+	5SS	-0.164	Decreased	GATGTATGT	4.81
3R:15139914:-	5SS	-0.166	Decreased	AAGGTTAGA	6.41
X:17930585:-	5SS	-0.166	Decreased	TAGGTACAT	4.6
3L:5740207:+	5SS	-0.168	Decreased	TAGGTAAGC	9.81
2L:4458140:-	5SS	-0.169	Decreased	CAAGTAAAC	5.23
3L:4580159:+	5SS	-0.169	Decreased	GAGGTAAGT	11.87
3R:13971945:+	5SS	-0.171	Decreased	AAGGTGAAT	7.87
3L:12396904:-	5SS	-0.173	Decreased	TAGGTTGGT	3.71
3R:11741507:-	5SS	-0.174	Decreased	CAAGTGTCA	0.4
3R:15077035:-	5SS	-0.1745	Decreased	AAGGTAAAT	9.25
X:2201134:-	5SS	-0.175	Decreased	CTAGTAAGT	7.87
3L:15098843:-	5SS	-0.176	Decreased	ATCGTAAGT	7.81
3L:7696643:-	5SS	-0.176	Decreased	TTGGTAAGT	9
X:3295453:+	5SS	-0.177	Decreased	GAAGTGTGT	4.38
3L:18612763:+	5SS	-0.178	Decreased	AATGTAAGA	7.24
3L:1230206:+	5SS	-0.18	Decreased	CAGGTAAGA	11.73
3R:5685397:-	5SS	-0.18	Decreased	CAGGTGCGA	7.36
3R:25679158:+	5SS	-0.181	Decreased	GATGTCAGT	3.23
4:736187:+	5SS	-0.185	Decreased	CAGGTAAGT	13.07
X:2201253:-	5SS	-0.185	Decreased	AAGGTGAGT	11.33
3L:11214574:+	5SS	-0.189	Decreased	CAAGTAAAT	6.45
2R:8411096:-	5SS	-0.192	Decreased	CAGGTAAAC	8.4
4:714512:+	5SS	-0.192	Decreased	AAGGTGAGG	10.39
2R:11229410:-	5SS	-0.193	Decreased	CTGGTGAGT	9.66
3R:6642358:+	5SS	-0.195	Decreased	AAGGTAAAC	8.03
2R:15465745:+	5SS	-0.196	Decreased	AAGGTGAGC	10.1
3L:6943101:+	5SS	-0.196	Decreased	ACGGTAAAT	6.91
X:9022239:+	5SS	-0.198	Decreased	CCGGTAGGA	7.01
2R:17839221:+	5SS	-0.199	Decreased	AAGGTAGGT	10.33
2R:9084601:+	5SS	-0.2	Decreased	CAGGTAAAC	8.4
3L:10088797:-	5SS	-0.2	Decreased	TATGTAAGT	6.92
X:14274390:+	5SS	-0.2	Decreased	TCGGTGAGC	6.09
4:38230:-	5SS	-0.2005	Decreased	CAGGTATAA	5.33
2L:7219859:-	5SS	-0.202	Decreased	TAAGTACGA	3.54
2L:21210541:+	5SS	-0.203	Decreased	TCAGTAAGT	5.52
3L:19692720:-	5SS	-0.203	Decreased	AGAGTAAGT	7.26
3R:31837181:+	5SS	-0.205	Decreased	CAGGTAACG	8.3
3L:9141843:+	5SS	-0.206	Decreased	CAGGTAAAT	9.62
2R:20897309:+	5SS	-0.212	Decreased	AATGTAAGT	8.59
3R:23978211:+	5SS	-0.215	Decreased	CAGGTCATT	4.65
2L:20924111:+	5SS	-0.217	Decreased	AGGGTAAAA	5.63
2R:18534109:+	5SS	-0.217	Decreased	AAGGTCATC	3.06
3L:18610638:+	5SS	-0.217	Decreased	ACGGTAAGA	9.02
2L:3693089:-	5SS	-0.219	Decreased	CGGGTGAGT	9.42
2L:7995411:-	5SS	-0.219	Decreased	TTTGTAAGT	4.88
2R:19309662:-	5SS	-0.22	Decreased	CAGGTATCA	4.95
3R:12681151:-	5SS	-0.221	Decreased	AAGGTGCTT	4.43
2L:7736863:-	5SS	-0.222	Decreased	TAGGTCATA	1.27
2L:7995755:-	5SS	-0.222	Decreased	ATGGTAAGT	10.67
3R:16204688:+	5SS	-0.222	Decreased	TAGGTAATT	7.13
2R:5090641:+	5SS	-0.223	Decreased	CCGGTGAGT	9.35
2L:18025:-	5SS	-0.227	Decreased	TCGGTATGT	5.75
2L:18675565:-	5SS	-0.228	Decreased	AGGGTAAGT	10.43
2L:7996113:-	5SS	-0.23	Decreased	CCAGTGAGT	6.18
2R:4561687:+	5SS	-0.233	Decreased	CCGGTAAAT	7.28
2R:18021127:+	5SS	-0.24	Decreased	AAGGTCCAT	1.75
X:5388377:+	5SS	-0.24	Decreased	GTGGTAAGT	9.83
2R:16008487:+	5SS	-0.241	Decreased	CAAGTGAGT	8.53
X:9023326:+	5SS	-0.245	Decreased	GAGGTAAAA	7.07
3R:23155131:-	5SS	-0.2455	Decreased	GTTGTGAGT	4.33
3R:20904195:+	5SS	-0.246	Decreased	ATTGTGAGT	5.17
X:21116033:-	5SS	-0.246	Decreased	GAGGTGGGC	6.89
X:6128377:-	5SS	-0.247	Decreased	TAAGTATGC	3.7
3L:22717490:-	5SS	-0.248	Decreased	ATTGTAAGC	5.33
2L:21135:-	5SS	-0.2495	Decreased	ATGGTGAGC	8.06
3R:22553895:+	5SS	-0.251	Decreased	TAGGTCAGT	6.52
2L:19530012:-	5SS	-0.253	Decreased	GGAGTGGGC	1.44
3R:20752375:+	5SS	-0.256	Decreased	GAGGTGAGT	10.49
3R:7096291:-	5SS	-0.258	Decreased	CAGGTAGTA	5.45
3L:7566196:+	5SS	-0.259	Decreased	CAGGTTCGT	5.14
3L:14401627:-	5SS	-0.2595	Decreased	AAGGTCTCT	1.41
X:21036090:+	5SS	-0.263	Decreased	GCGGTTAGC	3.35
3L:2925476:+	5SS	-0.267	Decreased	CGGGTAAGT	10.8
X:16466494:-	5SS	-0.267	Decreased	CAGGTAAGA	11.73
2L:1728361:-	5SS	-0.2695	Decreased	CAAGTATGT	6.96
3R:31838027:+	5SS	-0.2705	Decreased	CAGGTAAAC	8.4
2L:10002187:-	5SS	-0.272	Decreased	CGAGTGAGT	6.25
2L:1726752:-	5SS	-0.278	Decreased	GCGGTCAGC	3.78
2L:18007725:+	5SS	-0.279	Decreased	CGAGTACCT	0.8
2L:8227651:-	5SS	-0.283	Decreased	ATAGTGAGT	6.12
3L:14034377:+	5SS	-0.286	Decreased	TTAGTCACT	-2.52
2R:15218836:+	5SS	-0.287	Decreased	ATTGTGAGT	5.17
3R:30571429:+	5SS	-0.289	Decreased	AATGTGCGA	2.88
3L:9419896:-	5SS	-0.29	Decreased	AAGGTAATT	8.8
3L:6609909:+	5SS	-0.292	Decreased	GGGGTAAGT	9.59
2L:11161554:-	5SS	-0.301	Decreased	GAGGTGTGC	6.32
2R:10419604:+	5SS	-0.311	Decreased	AAGGTATCC	4.7
4:998705:+	5SS	-0.316	Decreased	CAGGTTTGT	5.18
2L:155429:+	5SS	-0.3205	Decreased	AAGGTGTGT	8.38
2L:15074866:+	5SS	-0.326	Decreased	AAAGTAATA	4.29
2R:10085422:+	5SS	-0.328	Decreased	ATGGTGAGT	9.29
X:10209523:-	5SS	-0.329	Decreased	CATGTTAGT	4.01
3L:3072616:+	5SS	-0.331	Decreased	ATGGTAATG	5.83
2L:12404435:-	5SS	-0.335	Decreased	ATTGTGAGT	5.17
3L:6087898:+	5SS	-0.337	Decreased	CACGTAATT	6.31
2R:13540686:-	5SS	-0.34	Decreased	CGCGTAAGT	7.94
2L:1738019:+	5SS	-0.3505	Decreased	GAGGTTCGT	3.93
2R:16952603:-	5SS	-0.356	Decreased	GAGGTAAGG	10.94
X:13132615:+	5SS	-0.357	Decreased	ATGGTATCA	2.54
2L:21158900:+	5SS	-0.358	Decreased	CAGGTTAGT	8.12
3R:20904485:+	5SS	-0.361	Decreased	AGTGTGAGT	4.93
3R:12258851:+	5SS	-0.362	Decreased	ATCGTAAGT	7.81
2L:1604336:+	5SS	-0.364	Decreased	AAGGTGAGT	11.33
X:10226989:+	5SS	-0.378	Decreased	ATGGTAATT	6.76
2R:5263995:+	5SS	-0.394	Decreased	TTAGTGAGT	4.45
3R:10170183:-	5SS	-0.404	Decreased	TGTGTAAGT	4.64
2R:14885779:-	5SS	-0.419	Decreased	CAGGTTGTA	0.5
X:15397643:-	5SS	-0.458	Decreased	AAGGTGAGT	11.33
2R:22614721:+	5SS	-0.514	Decreased	AAAGTAAAT	6.09
X:15353224:-	5SS	-0.5455	Decreased	AACGTATGA	5.56
2L:5547756:+	5SS	-0.565	Decreased	AAAGTAAGA	8.19
2L:2752837:+	5SS	-0.7395	Decreased	TCGGTGGTT	1.03
ID	SS	Delta USS	Ori	Seq	SSscore
3R:17127995:+	3SS	0.423	Increased	AATTTTTTTTCTGTTTTCAGGAC	14.21
2L:6618418:-	3SS	0.381	Increased	GCCACCATCTTCCTTTGCAGCGG	9.89
2L:2856630:+	3SS	0.355	Increased	GCGCATTTTTCGCCTTGCAGGAA	10.66
2R:929292:-	3SS	0.3415	Increased	AAGATTTTTTTCTATTACAGGTA	11.09
3R:7907561:+	3SS	0.338	Increased	CAGGGCTTATATTTCTGCAGATG	6.52
2L:18826997:+	3SS	0.334	Increased	CCTTTCCCCCGGTTTTCCAGCGC	10.61
2R:24187493:+	3SS	0.329	Increased	GCCGTCTTTTTCCAACATAGTAT	7.07
2L:9256892:+	3SS	0.328	Increased	TAAAATATACTCGCACACAGTAG	-0.72
3R:8252052:+	3SS	0.3125	Increased	TGCGTTTACCCCCCTCACAGTGA	8.83
X:20162836:-	3SS	0.31	Increased	TTAAAATTTTTTCAGAACAGCAG	2
3L:8413914:+	3SS	0.3085	Increased	AAACTCTAGTACACTTTAAGAAT	0.24
2R:17491424:+	3SS	0.299	Increased	CAATGCTACATTATTTGTAGTCC	3.26
4:210743:+	3SS	0.2985	Increased	TATCGTTTCATTTCTGTTAGCTA	8.03
2R:1369083:-	3SS	0.287	Increased	TAAATTTATTCTATTGACAGACG	4.94
2R:8768490:-	3SS	0.284	Increased	ATTTGTATATTACCTTATAGCAT	6.72
3R:14575059:-	3SS	0.273	Increased	TAGCTATTTTTTTTTTAAAGTAA	8.02
X:2057767:-	3SS	0.267	Increased	GTTTTCTTCCGTTTCCGCAGCCG	10.98
2L:545370:+	3SS	0.265	Increased	TGATCTCGAATCCCCTCCAGCCA	6.27
2L:6011935:-	3SS	0.262	Increased	CTGTATGTTATGTTAACCAGGAA	3.12
2R:22711845:+	3SS	0.257	Increased	AGATCCCCAATTATTTTTAGATC	5.54
3L:9068523:-	3SS	0.252	Increased	CGCGTTATTAAATTAATAAGAAA	-4.65
3R:10950642:+	3SS	0.249	Increased	TAAAAGCGTATATATTTTAGTTG	-0.42
2L:14737494:-	3SS	0.247	Increased	ATTTGGCGGTGGATTCGGAGGTG	-5.58
X:18820333:+	3SS	0.244	Increased	ATTAGTGAACCTATTTTCAGCAA	3
2L:7803576:-	3SS	0.238	Increased	CCTGCTCCATGCTCCTTCAGAAT	9.79
2R:22880477:+	3SS	0.238	Increased	TCTCTATTGCATTCTTATAGATC	10.09
X:1395097:+	3SS	0.237	Increased	CATAGTGCATCGCTTTTCAGGCC	6.99
X:17631369:-	3SS	0.236	Increased	TCAAGTAGCTTCTATTTCAGTCC	5
2L:7046253:+	3SS	0.234	Increased	AACACTCGCAATCTTTATAGGCA	4.72
2R:9896755:+	3SS	0.23	Increased	AATAATGTATTTATTTACAGAGA	4.65
3R:15175863:-	3SS	0.227	Increased	TGTTTAACTCTATTTTGCAGCTA	8.34
X:15778516:+	3SS	0.227	Increased	TTCCTTTTCTATCCCTGCAGGAA	14.15
3R:17753058:-	3SS	0.225	Increased	TGTGCACTTTGCGTGTCTAGAAA	5.02
3R:15176412:-	3SS	0.222	Increased	TCCAGCTAACTACGACGCAGAGA	-0.65
3L:3186011:+	3SS	0.22	Increased	CTAAAGAGTTCATTTTTCAGTTT	3.85
4:551380:-	3SS	0.218	Increased	GTTTGTATTTAATTTTGCAGAAC	7.27
X:9017861:+	3SS	0.216	Increased	AGTTCTTTCCTATGAAGCAGGCG	4.13
3L:21004185:-	3SS	0.215	Increased	AAAAAAAAAACAAATTTCAGCGC	-9.43
2L:3314875:+	3SS	0.213	Increased	TAATAGCATTCAAATTACAGAAT	0.67
2R:24414494:+	3SS	0.208	Increased	CGTAATTCTGTCCATTTCAGTTG	7.6
X:5941348:+	3SS	0.204	Increased	AAACCAATCCCTACTTGCAGAGC	4.9
3L:9632170:-	3SS	0.2	Increased	GCTTTTTACTCTTCCAGCAGAAG	9.89
3L:25755202:-	3SS	0.199	Increased	ACTTATATCTTGTTTAATAGCAT	5.74
2L:8394804:-	3SS	0.198	Increased	ATAGCGGAATTCTGTTTCAGCTT	3
2L:6735783:+	3SS	0.195	Increased	TGAAATATTTTCTTTTTAAGATC	6.62
2L:10002617:-	3SS	0.194	Increased	AACTTTTTTCTGACTTCCAGACG	10.29
4:271847:-	3SS	0.194	Increased	AAATGTGTTATTTTTTATAGCTC	7.65
3R:12459908:-	3SS	0.1915	Increased	GATCTGATTGGCATTCGCAGACT	2.85
3L:9144393:+	3SS	0.19	Increased	TGTTTCTTTTGTTCTTTTAGGCA	14.42
2L:18953573:-	3SS	0.189	Increased	TCATCCTCCACCCCTCTTAGTAA	9.04
3R:19025293:+	3SS	0.189	Increased	TAATATATATTCCCCTTCAGATC	8.69
3R:21351886:-	3SS	0.188	Increased	ACTTATGCTTTCCTTTGCAGGTA	13.21
3L:12806867:+	3SS	0.1875	Increased	CACAGTAGCCACCCGCACAGCCC	0.06
2R:14946090:-	3SS	0.185	Increased	ATAATAAAAGTCTACTGCAGCAC	-1.02
X:13968073:-	3SS	0.183	Increased	TATTTTTCTTATCCTTTCAGCAT	12.78
2R:20875237:+	3SS	0.1795	Increased	GAAACGATATAATTTTGCAGGCA	0.57
X:11894262:+	3SS	0.1775	Increased	AGATTCTCTGTCTATTTTAGTTG	8.34
3L:224972:+	3SS	0.1765	Increased	AACCAATTTCTCATTTGCAGTCG	6.33
X:14797522:-	3SS	0.175	Increased	ATACTACTTCTCCGATCCAGGTG	8.46
3R:10372509:-	3SS	0.173	Increased	AACTTTTCCCCCTCTTGCAGAAC	12.65
2L:19441276:-	3SS	0.172	Increased	AAGCAGCTTTGTATTTTCAGTCT	4.39
3L:5144107:+	3SS	0.171	Increased	AAATCCTTTTACTGTTAAAGTTG	4.16
2L:7034198:+	3SS	0.1695	Increased	AGGGTGAAATGTCTTTGCAGAGA	1.17
2L:3421698:-	3SS	0.169	Increased	TGCATTTGTTCTGCCTACAGTGA	9.22
2R:9916891:-	3SS	0.169	Increased	CTTCATTATCCTTAATGCAGGTG	8.16
3L:14761074:-	3SS	0.169	Increased	TCAGATAACTTCACTTTTAGCTG	4.94
2R:21769370:+	3SS	0.166	Increased	AATAAATATCATTATTTTAGATA	1.95
2R:5778713:-	3SS	0.163	Increased	ACATATTTTCATAAAAAAAGGAT	-3.1
3R:8002553:+	3SS	0.163	Increased	ACATTTTTAATTGATTGCAGCTC	5.49
X:20933263:-	3SS	0.162	Increased	ACTTTGTTTCAATAACTTAGAGT	2.98
2R:14669982:+	3SS	0.16	Increased	AATAGTACTAGCCTGCGCAGGTG	2.17
X:15115925:-	3SS	0.159	Increased	TACCTTTTTTCGTTACCCAGAGA	10.25
2R:9844989:+	3SS	0.158	Increased	TATAACTATTTTCTTTTTAGCCC	9.4
4:461047:-	3SS	0.157	Increased	TTAATCAATTCTTATTTTAGATT	7.59
X:18629251:-	3SS	0.157	Increased	CTCTCGCTTCTCTGCTGCAGATG	11.77
X:13827105:-	3SS	0.1565	Increased	ATAAGAATTCACTCTTGCAGTAC	3.35
3L:4262805:+	3SS	0.156	Increased	TGTATTTTAAAGTTTCATAGCCA	2.71
3R:18225697:-	3SS	0.156	Increased	ATACTATTTAACTAACTTAGTGA	0.18
3L:10466184:+	3SS	0.155	Increased	AGTATTCCGTTTCATTACAGTTA	8.38
3R:19403892:+	3SS	0.155	Increased	ATTTTTCTCGCTCCGTTTAGTTG	10.1
3L:2629526:-	3SS	0.154	Increased	TTGGAATTCTCTTTGTGCAGCTG	7.09
3R:7218915:-	3SS	0.1505	Increased	TAACCACAATTTTCATCAAGCGT	0.95
4:190061:-	3SS	0.15	Increased	TTAGCTACTTTACTCTACAGGCG	9.82
3R:22370763:+	3SS	0.15	Increased	ACAAACAGAATTAAGTATAGTTT	-6.51
X:8438919:+	3SS	0.15	Increased	TGGGTAATCCGATCCTCCAGTTT	3.93
2L:2223242:+	3SS	0.1495	Increased	CCAGAAATATTTTATTTCAGTTT	3.41
3L:25760099:-	3SS	0.149	Increased	TTTTTAAATTAATATTTTAGCCT	2.61
4:1060634:-	3SS	0.148	Increased	GGTTTTTATTATTGTTGTAGGAA	7.94
X:15041615:+	3SS	0.148	Increased	CGAATAGTAAAATACGTAAGTAT	-10.47
X:635289:-	3SS	0.148	Increased	GAACCTTCGTTTTCTTCTAGGTG	12.72
3L:26219967:+	3SS	0.145	Increased	TACTTAATGTTTACTTACAGTTA	7.02
2L:3446348:+	3SS	0.144	Increased	AAGTTGCATTTTCATTGCAGGCG	7.75
2R:9865227:-	3SS	0.144	Increased	ATTTTATCTTTTGTTAATAGAGT	8.89
3L:236427:-	3SS	0.142	Increased	TTAAACGATGTTCATTGCAGACC	3.42
3R:10758815:-	3SS	0.142	Increased	TAGCCCTCTTATCGATTTAGGAC	6.6
4:992065:+	3SS	0.142	Increased	AATAAGTTTATTTTTTTTAGATA	7.54
2R:23602323:-	3SS	0.141	Increased	AATCCACAATTTCCATGCAGCAA	3.66
X:12594892:-	3SS	0.141	Increased	TTAGCTAATTTCATTTGCAGGCC	8.11
3L:20375554:-	3SS	0.1375	Increased	ATCGCATTTATTTCGCACAGGTC	8.08
X:22457426:+	3SS	0.137	Increased	TAAAATTCCATTCTTTTCAGTTT	7.56
X:9166534:+	3SS	0.137	Increased	CAAAGTTAACTTGTTTGTAGGAC	4.59
2R:21769288:+	3SS	0.1355	Increased	TATTCAATTTTCTTTGTTAGAAT	8.25
2L:18674060:-	3SS	0.1345	Increased	ATACTCACCTCCGTCCGCAGCCC	7.18
2R:10110231:+	3SS	0.133	Increased	TCTTCCTTTTACTTGCTTAGAGG	10.09
2R:5148200:+	3SS	0.133	Increased	GACGCCATGTTTATTTTCAGACG	6.25
2R:7715878:+	3SS	0.133	Increased	CATGTTGATTGCACTCCTAGTAC	4.87
3R:12414870:+	3SS	0.133	Increased	AATTTGTATTCTATTTACAGAGC	8.45
2L:280109:+	3SS	0.1325	Increased	CGATTTTATAACCTTTGCAGAAA	5.88
4:1245989:+	3SS	0.131	Increased	AAACTGACATTTATATATAGCAA	0.35
X:9196119:-	3SS	0.131	Increased	CAGATTCTACGCATTTACAGAAG	4.42
2R:3943141:-	3SS	0.1305	Increased	TATTGTTTTTTTAATCCTAGAAG	9.61
2L:7476773:+	3SS	0.13	Increased	ATATATATACTCCATTGTAGCGC	4.25
X:4532855:+	3SS	0.13	Increased	CTATCTATTTTCCCGCACAGAGA	9.06
2R:17470576:+	3SS	0.1295	Increased	ATATCATTAGTTTCCTATAGACC	7.48
2L:6646947:-	3SS	0.129	Increased	TTTTGATATTCAATTTGTAGTGT	5.25
3R:25917220:+	3SS	0.129	Increased	TTTTAAAATAATATTTTAAGATC	-1.41
2R:22884793:-	3SS	0.128	Increased	TTGTCACGCAGACTTTGCAGACT	2.88
3R:25913564:+	3SS	0.127	Increased	ATGGTACATTTTCGAAACAGATT	1.67
3R:26826575:+	3SS	0.127	Increased	TTTCACGCTTTTTGTTGCAGTAA	9.21
2R:4673113:+	3SS	0.1265	Increased	TTTAAAAACATATTTTGTAGATA	1.32
4:753337:+	3SS	0.126	Increased	ATTGATATTTTCAATTTTAGTAA	4.97
X:18408859:-	3SS	0.126	Increased	GTTTAACAAACACTTTGCAGTAC	0.52
X:11992229:-	3SS	0.1255	Increased	ATGTGTTATTTGATTTATAGGGC	7.53
3L:16843509:+	3SS	0.125	Increased	TACATGATACATTTCTCCAGCTT	5.39
X:22495490:+	3SS	0.125	Increased	CAACTTAGTGTACTTTTCAGGCA	6.08
3R:24675632:+	3SS	0.124	Increased	TGCATTTACTTAAAATTTAGCTG	1.97
3R:29220269:+	3SS	0.121	Increased	ATTTAATACTGTATTTGCAGGCA	5.37
3R:17219447:-	3SS	0.12	Increased	TTAAGAATACAATATTGCAGAAG	-2.26
4:1222005:+	3SS	0.1195	Increased	AAGTTTTTTTTTTGCTTAAGGAA	8.86
4:250136:-	3SS	0.119	Increased	TTATCTGTGATATTTTAAAGCGG	2.73
X:15889732:-	3SS	0.119	Increased	GCAGTATACACAATTCACAGGTT	1.21
3R:12107138:+	3SS	0.1185	Increased	GCTTTATTTCTCTTCCACAGAAG	12.14
2R:13213931:-	3SS	0.118	Increased	AGTGTCATTCCAAAACGCAGGAC	0.84
X:21628754:-	3SS	0.118	Increased	AAACTCTTTCGCAAACGCAGAAT	1.74
2L:3714091:+	3SS	0.117	Increased	ATTATTATCCATCCCCACAGAAT	7.69
2L:740964:-	3SS	0.117	Increased	AAAGTCTGGCAAATTTTCAGATT	0.8
2R:10037545:-	3SS	0.117	Increased	TGATCTCAACGAGGATAAAGAGG	-6.72
X:22507107:+	3SS	0.117	Increased	CTTGACTTCCTTCTCTGTAGGAT	12.6
2L:22540377:+	3SS	0.1165	Increased	ATCTTAAAAGAAGATTTCAGAGC	-4.32
2L:4187499:-	3SS	0.1165	Increased	AACCAGATATTTCGTTATAGATT	4
4:460141:-	3SS	0.116	Increased	AAAAAAAACTTTTACTTTAGGAT	1.39
2L:1344569:+	3SS	0.115	Increased	ATACACAGGTAGCCCCAAAGCCT	-3.48
2R:7666145:+	3SS	0.115	Increased	ATTCCTATTGATAATTCCAGGGA	5.46
3L:14760904:-	3SS	0.115	Increased	TTCAATTCTACAACCAACAGCTG	2.75
3L:15473886:-	3SS	0.115	Increased	AAAGAATGTTTATCACACAGGAA	1.15
2R:5604650:-	3SS	0.1145	Increased	ATATTTTGCATTTGCTCCAGAGA	7.36
3R:8344808:+	3SS	0.114	Increased	AGCCTTTTCACATTTTCCAGTTG	9.14
3R:11438081:-	3SS	0.112	Increased	ACCTGTACCGTATTCCGCAGGAC	6.82
2L:10322721:+	3SS	0.111	Increased	TTTAAGTTTCTATTTTTTAGCAT	8.63
2R:18503740:+	3SS	0.1105	Increased	AATTAACCAATTTATTTTAGCTG	2.83
2L:7032903:+	3SS	0.11	Increased	GATTTCTCCAAACGTGCCAGACA	0.22
2R:12654125:+	3SS	0.1095	Increased	TAAAGTCTATGACTCCGCAGATC	4.1
2R:19466155:+	3SS	0.109	Increased	CGGATTTTGTTTAATTTCAGATT	7.51
4:613936:+	3SS	0.1085	Increased	AATGTGTTCAATTTTTTTAGGAA	6.62
3L:12137352:+	3SS	0.108	Increased	TGTGTCATCTTAATTTTTAGTTC	7.08
3R:12042531:+	3SS	0.108	Increased	CGAAATTTCTTTTCCAACAGGAG	8.6
3R:19157596:+	3SS	0.108	Increased	GAAAGATTTTCCAATTGCAGGAT	4.03
3L:18821306:+	3SS	0.1075	Increased	AGGTGCATGATCTATTCCAGATG	3.64
2R:4322938:-	3SS	0.107	Increased	GTAAATTATTTTTTATTTAGGCT	7.09
2R:15774757:-	3SS	0.106	Increased	TGAAATTTAACCCACATCAGGTT	2.28
3L:19606832:+	3SS	0.105	Increased	GATTTTCGTCTACCACCCAGATC	7.6
4:224439:-	3SS	0.105	Increased	AAGTTTTATTTTGTTTTAAGACA	5.89
2L:3466315:+	3SS	0.104	Increased	AGCTCTTCCGCTTACGCCAGGTG	8.29
2R:11898638:-	3SS	0.104	Increased	AAAATGTTTTCTCTTTTCAGAAT	10.33
2R:854986:+	3SS	0.101	Increased	GATTCTTCATTTGGCTATAGATT	7.52
X:17302838:+	3SS	0.1	Increased	ATTTGATATATTAATTACAGAAA	2.54
2L:19515107:-	3SS	0.097	Increased	TAGCTATTTGATGATTCCAGCTC	4.31
2R:10757544:-	3SS	0.097	Increased	ACTTAATTAATTTCCAATAGGCC	4.71
2L:10257716:-	3SS	0.096	Increased	TATAAATCTAATATTCGTAGACT	0.99
3R:3866006:+	3SS	0.096	Increased	TAATCCAAAAAATTTTATAGAAA	-1.91
2L:6864352:-	3SS	0.095	Increased	TGTAAATTTCGTTCCGGCAGAGC	4.95
2L:8126698:-	3SS	0.094	Increased	AATACTTATCGCTTTCTCAGATT	8.21
3L:8561358:+	3SS	0.0935	Increased	CTTAAACCTTATTTTTCCAGTGC	8.21
X:19741168:-	3SS	0.0935	Increased	TTCATGTCCAAAAACAAAAGCAG	-6.44
2R:23643171:+	3SS	0.093	Increased	CTCAGCCCGCCACTTTGCAGCCA	6.3
3L:22262696:-	3SS	0.093	Increased	GAACTTTTCCGTTTGCGCAGTAA	5.27
3R:26059054:-	3SS	0.091	Increased	GGGTGGTCAATTGGATTCAGAAG	-2.24
4:129442:-	3SS	0.09	Increased	ACTTTTTTTTTAATATTTAGGCC	9.68
2R:16899831:+	3SS	0.089	Increased	CATATTTTCTTTAATCCTAGTGA	7.86
2R:4727734:-	3SS	0.089	Increased	AATGCATTTTTCTGTTTTAGTAT	8
X:22504228:+	3SS	0.089	Increased	TTTTATTTTCGTTTTTTCAGAAT	12.84
3R:24818585:+	3SS	0.0885	Increased	AAAGTTATCCTGATTCACAGTCA	2.55
2L:9942620:-	3SS	0.088	Increased	TCGCGGATTTACCCTTGCAGATC	7.95
2R:5653968:+	3SS	0.088	Increased	TACCAAATGTTTTCCCCTAGAAC	7.11
3L:6551681:+	3SS	0.087	Increased	TTTCTAATCCAAACAATAAGTTG	-4.42
4:243633:+	3SS	0.087	Increased	ATAAAAGAATCTTTTCGTAGGCC	2.5
2R:4458097:-	3SS	0.086	Increased	TTCTCAACTTATATTTATAGGAA	7.47
3L:20926873:-	3SS	0.084	Increased	CACTTTCTTTCGACCTGCAGAAG	10.27
2R:9102475:+	3SS	0.083	Increased	AACGTTATAATCACCAAAAGTGT	-3.56
2L:1178840:+	3SS	0.082	Increased	AAGAATCGCTTTCCTTTCAGCCG	6.93
2R:12303336:-	3SS	0.082	Increased	AAAGTATTAAATGGTTCTAGCCG	-2.57
3L:25120893:+	3SS	0.082	Increased	CTAGTTTATTCTCTTTTTAGCAT	11.18
2L:22158512:+	3SS	0.0815	Increased	TTTGTACTTTCTAACTCCAGGTG	10.98
3L:14763052:+	3SS	0.0815	Increased	CATTTGCTCCCCACTTTCAGACC	9.88
3L:16111881:-	3SS	0.081	Increased	TTCGATTTTCGTAATTGCAGCGC	6.08
3L:23100244:+	3SS	0.081	Increased	CTGCTTATTATATAAATTAGTGC	-0.29
2R:4672277:+	3SS	0.079	Increased	TACTAACATTTTATTTGTAGGTC	8.32
3L:23339429:+	3SS	0.079	Increased	ACATTTTAATTATAACGTAGACA	0.97
X:20150597:+	3SS	0.077	Increased	CTCTCCTCTCGCCCACACAGCGC	9
4:123422:-	3SS	0.0765	Increased	TAGTTTTTTTTTTATTTTAGAAC	12.59
2R:17433334:-	3SS	0.076	Increased	CCATTTACTTTGAATTGCAGAGA	5.78
2R:22107205:-	3SS	0.076	Increased	TCCGATTCTTCCGCAAACAGCAC	4.98
2R:5959005:+	3SS	0.076	Increased	CCTCTCGTTTGTCCCTGCAGATA	12.72
3L:827236:-	3SS	0.076	Increased	AATTGATGCTTTCTTTGCAGTTT	8.83
2R:18390462:-	3SS	0.075	Increased	TTTTATTTATTTATTTCTAGCCA	10.11
2L:22325761:+	3SS	0.0745	Increased	CAGTTTTTGGTAAATTTCAGATA	3.93
X:18090237:-	3SS	0.0745	Increased	TTTCCACGCAATATGGCAAGGAG	-3.61
3R:4737780:-	3SS	0.074	Increased	AAACCGAACACCTACCACAGTAA	-1.37
2R:7448782:+	3SS	0.073	Increased	GAATTTGTACTTTTTGACAGCCC	5.18
4:1038437:-	3SS	0.073	Increased	TAACCTTTTTACCAACAAAGCAG	1.45
2L:7378384:+	3SS	0.072	Increased	CATGTTCTTCGAATATTCAGAAT	3.95
3R:8677112:+	3SS	0.072	Increased	CAGATGCCTCCATTTTGCAGCAT	6.46
4:211589:+	3SS	0.0715	Increased	TAAAGATTTTTATTATTTAGAGA	4.08
2L:22168066:-	3SS	0.071	Increased	AAAGATTTTCTTCTTTGCAGAAC	9.66
2L:9944681:-	3SS	0.071	Increased	ATATTTTTATTATATTACAGTTG	7.63
2R:8132941:+	3SS	0.07	Increased	CTTAATCTATTGACTTTCAGGTA	8.17
3R:21111654:+	3SS	0.07	Increased	ACTACAACTGCAAATAAAAGTGT	-6.77
3R:9794944:+	3SS	0.0695	Increased	ATTTAATTCTTTTATTTAAGATG	7.05
X:6760413:+	3SS	0.069	Increased	CCCTAATTTTCGGTCTGTAGAGG	7.74
2R:4712775:-	3SS	0.0675	Increased	ATCATTTAATTTTATTTCAGATT	8.54
2R:22092059:-	3SS	0.067	Increased	ACATATGTTTTGTTAAGCAGCGG	3.07
3R:5546734:-	3SS	0.067	Increased	GCAGTTCCTGTTTTTTTCAGATT	11.37
3R:6008306:-	3SS	0.067	Increased	CTTTTCTCCTCCGCCAGCAGCAG	9.85
3L:225725:+	3SS	0.066	Increased	TAATCAATTTTGTTTTGCAGTTT	7.96
2R:1595765:+	3SS	0.065	Increased	GTACTGTACCATTTCTATAGGTA	7.54
2R:6994372:+	3SS	0.065	Increased	TTCGTCTCCCGAACGATCAGTTG	1.72
3R:17536770:+	3SS	0.065	Increased	ACCTTTGATGTCGATTGCAGGTT	6.85
X:2269704:-	3SS	0.065	Increased	GTTTAAAACTCCAATTACAGCTT	1.86
X:251350:+	3SS	0.065	Increased	ATAAACTATACTTTCAAAAGGGT	0.34
2R:20256608:-	3SS	0.064	Increased	ATCACTCTTATCTTCATCAGCCG	7.84
2R:21480356:-	3SS	0.064	Increased	TCATGTGTGTATTTAAACAGCGT	1.96
3L:14017945:+	3SS	0.064	Increased	GAATGCCTTTCAATCCATAGTAA	4
2L:2770258:+	3SS	0.063	Increased	ATACTGTATTTACGCTGCAGCTC	5.98
3L:19895038:-	3SS	0.063	Increased	ATCAAATAATATTTGCACAGAAC	-0.44
2L:2973165:+	3SS	0.062	Increased	CTAAAATCGTTTAAACGCAGTTG	-0.3
2L:8521461:+	3SS	0.062	Increased	AACATCCATGGCTGTTTCAGGTT	5.23
3R:17101432:-	3SS	0.062	Increased	TTTATTTTCATTGACCTCAGGCT	8.54
3R:29860635:-	3SS	0.062	Increased	CTTTCGATCTTTGATTTAAGGTC	6.86
3L:27267591:+	3SS	0.061	Increased	AATAATGAATTTGTTACTAGGTC	2.64
3R:27915342:-	3SS	0.0595	Increased	TAAAGGGTTATTTATTTCAGTCA	2.34
4:447100:+	3SS	0.059	Increased	ACCTTTTTTTACCGCTTAAGTGG	6.63
3R:12983734:+	3SS	0.0585	Increased	TAATCCAAAATCCCTTACAGCCA	2.78
2R:24566040:+	3SS	0.058	Increased	TGTTTACGCTCCTCCAACAGGAA	8.6
3R:13698038:-	3SS	0.058	Increased	ATTTAAAATCCACATATTAGCTG	-0.51
3R:15839698:+	3SS	0.058	Increased	TCAATCAATTATTCTTACAGGTG	8.26
3L:17475409:+	3SS	0.056	Increased	AAAGCTTTCCCCATCCGCAGCCC	6.58
3L:5162610:-	3SS	0.056	Increased	ACTTTTCTCCATCGTTACAGTAT	8.51
X:5882296:+	3SS	0.056	Increased	TCTTCAACCTCAATTCACAGCCA	4.84
3R:15793209:+	3SS	0.055	Increased	CATCGCCCACTAATTTGAAGGAA	2.14
X:16601375:+	3SS	0.054	Increased	AATCATTTAAATCATTTTAGCAT	1.87
2L:4456520:-	3SS	0.053	Increased	TTATGACCTCTGTGTTGCAGTTA	6.18
3R:21645543:-	3SS	0.0525	Increased	TCTCATTATTTTCTTTGCAGATC	13.38
3L:25753634:-	3SS	0.052	Increased	TATTTTTTTATATTTTACAGCAA	9.94
3R:8991621:-	3SS	0.052	Increased	ACTTTACACTTAATGCCCAGAGG	3.07
2L:10986128:-	3SS	0.05	Increased	CATTTAATGCTTTCATGCAGCGG	5.59
3L:15144668:+	3SS	0.05	Increased	TATTTATTAACCTCGAACAGGTC	4.44
4:189248:-	3SS	0.05	Increased	ATATTATTTATAATTTTCAGTCC	4.82
3R:31793470:-	3SS	0.049	Increased	TTTGTTTTGGCTTGACGCAGGTG	7.46
4:1073438:+	3SS	0.048	Increased	ATATGCATTCCCTTTTTTAGACG	9.35
3R:31058627:-	3SS	0.0465	Increased	CTTAGTACCTCCTATTACAGAAC	7.92
2R:24882630:+	3SS	0.046	Increased	TTTACACTCGGTTCGCACAGATC	5.58
2L:22584741:+	3SS	0.045	Increased	ATATTCCTATTTAATTCTAGAAG	7.36
3R:24817861:+	3SS	0.045	Increased	TGGTTTTTTCTAATTTCAAGTCA	5.63
2L:22105067:-	3SS	0.044	Increased	ATTCGTGTAGCTCTTTTTAGCTC	8.28
X:9778867:+	3SS	0.044	Increased	ACCTTAACTCCCATCCACAGCTG	7.08
2L:871340:+	3SS	0.0435	Increased	GGTGTTTTCTCCTATTTTAGATA	10.75
2R:21187102:+	3SS	0.0435	Increased	ATTTGTGATTACTATTTCAGGCG	6.65
3R:29125404:+	3SS	0.043	Increased	TTCTTCTTGGACTCTTTCAGTAG	9.28
2R:18758126:-	3SS	0.042	Increased	CCGAATGATAACGATCGCAGCCG	-3.5
3L:19896847:-	3SS	0.041	Increased	CTGAACTATTATTCTTATAGTAC	5.95
2R:20243109:-	3SS	0.04	Increased	CGGCTAATCTTATCTTGCAGCAC	6.54
3L:15558393:+	3SS	0.04	Increased	TTGAACGCGCTCCTCTGCAGTTA	6.73
2R:8680548:+	3SS	0.039	Increased	AACTATTATTTTTCTTGCAGACT	10.33
3L:22777110:+	3SS	0.039	Increased	GTCCTATTTTCTTTCCGCAGACG	12.37
3L:23716372:+	3SS	0.039	Increased	TTCTAAAACGGTTTTTACAGGCG	4.27
3R:10774018:-	3SS	0.039	Increased	TATCAAATCGGAATTTATAGACT	-0.9
4:930023:-	3SS	0.039	Increased	TTCATTAATATTCATTAAAGAAT	2.33
3L:8991537:-	3SS	0.038	Increased	AGTAACTTCTCTCTACCTAGGAA	8.07
3R:20962214:+	3SS	0.038	Increased	CCAAACCTTCATGTGCGTAGCAT	1.56
2R:9095577:+	3SS	0.037	Increased	TGCGTTTGCTTATATTGCAGGTG	9.04
2R:18642762:-	3SS	0.036	Increased	GTTACCTCTACCGCTTCTAGTTT	8.66
3L:11628342:+	3SS	0.035	Increased	TCTTTTTCACTGCATTGCAGAAA	8.82
3R:6659241:+	3SS	0.035	Increased	CCGAATTTGCAACTTTTCAGTGG	3.74
4:1221707:+	3SS	0.035	Increased	ACTAGTATTGTTCTTTTCAGTTG	9.01
X:17905112:+	3SS	0.034	Increased	ACACGCTTGCCGCACCACAGTGG	3.67
2L:21312097:+	3SS	0.0335	Increased	TTTAAGGATTTTAATTTAAGGCA	1.1
3L:16231416:-	3SS	0.0325	Increased	ACTTATAAAATATCATTTAGTTA	-1.16
2R:2955077:-	3SS	0.032	Increased	TAAATTTAAATATTTTCTAGGAT	4.25
2R:6632140:-	3SS	0.032	Increased	CGATTTCTCATCATTTGTAGCCT	7.1
3R:4737127:-	3SS	0.031	Increased	AATAGTGTGTTTCATTCTAGAAC	6.48
3L:10639919:+	3SS	0.027	Increased	CTGCTTCCCATACATTCTAGCCC	6.32
3L:5751600:-	3SS	0.027	Increased	TGTTTCCCCTATATTTTCAGCTG	9.99
3R:22370777:+	3SS	0.027	Increased	GTATAGTTTTCATTTTGCAGCCC	7.84
3R:26258041:-	3SS	0.027	Increased	AATGGATCTTCGTGCTGCAGAAC	4.84
2R:7787233:+	3SS	0.025	Increased	TATTTCCCGCCTTTCTGCAGTCG	10.96
3L:9457535:-	3SS	0.017	Increased	ACACCGTTTAATACATTCAGGCG	3.07
2L:8210861:-	3SS	0.008	Increased	TTATTTTTTGTCGTGTGAAGTAT	4.55
2L:10211397:+	3SS	-0.034	Decreased	TGTTGACTTTTCTTCCAAAGAAA	7.56
2L:19035760:+	3SS	-0.041	Decreased	TTATGCTATCCTCCTTGCAGGCT	11.51
3L:21525983:+	3SS	-0.041	Decreased	TTAAGACCTTAATATTGCAGGAC	3.66
3R:24853602:+	3SS	-0.041	Decreased	CTAGCCTTTCTTTTCCCAAGCTA	9.7
3R:21819123:-	3SS	-0.042	Decreased	ATATTTTTTTCTTTTTGCAGATC	15.48
X:11424269:+	3SS	-0.042	Decreased	TGCCCTAATCGCAAGAGCAGTAT	-3.13
4:308430:+	3SS	-0.0435	Decreased	AGGGATTCTGATTACAAAAGGTT	-1.47
X:8439108:+	3SS	-0.044	Decreased	CCAATCCCATTTACTTGCAGCTG	8.24
3R:24163160:-	3SS	-0.045	Decreased	ATGGCCACCTTCTATCTTAGCAA	5.86
3R:20968391:+	3SS	-0.048	Decreased	ACAAACGTTTGCACGTTTAGGTG	3.34
3L:1757321:+	3SS	-0.05	Decreased	AACAGGTTGAGAACTTGCAGGAC	-0.59
3L:6591213:+	3SS	-0.055	Decreased	TAATCGAATTCGTCTTTCAGAAA	5.73
X:5422579:+	3SS	-0.055	Decreased	ACGCTACATATTCCTTCCAGAGC	7.68
2R:12332472:+	3SS	-0.056	Decreased	GTGCTCCATATTGATTGCAGGCA	4.89
2R:12850038:-	3SS	-0.056	Decreased	TGTCCCCATTTTCCCAGCAGCAA	9.08
2R:8160001:-	3SS	-0.056	Decreased	AACATCTTGTGTTCCGACAGGGT	6.8
2L:11800322:-	3SS	-0.059	Decreased	ACCCTCTCCCACATATCCAGGTC	8.14
2L:12737958:+	3SS	-0.059	Decreased	GCTATTTTGCTATTGGTTAGGTT	5.42
3L:11606471:-	3SS	-0.06	Decreased	AGTTCCTTCCTACCTTGCAGCGC	10.43
X:14830347:-	3SS	-0.06	Decreased	ATCCTTCCCCGATACCATAGGCC	6.82
3R:9585215:+	3SS	-0.061	Decreased	TTTTTGTCCAATCCCAACAGTCT	5.45
3R:16616221:+	3SS	-0.062	Decreased	TCATTTCTACCCTTACCCAGTTA	8.76
2R:13490871:-	3SS	-0.063	Decreased	CACGCACATATAACACTCAGATC	-0.65
3L:4023494:-	3SS	-0.064	Decreased	TTTATTCGTTATTACTTCAGTAC	8.24
3R:8000585:+	3SS	-0.068	Decreased	TCACTTTGTTTCTCTTTCAGTTG	13.72
2R:7494797:-	3SS	-0.069	Decreased	GGCTCGTTGGGCTCTTTCAGGTG	8.4
3L:22717974:+	3SS	-0.069	Decreased	ATATGATTCCTCATGTATAGCCC	3.82
3R:15215090:-	3SS	-0.069	Decreased	ATTTTTACTTAACCTTTTAGGTG	10.23
3R:26784106:-	3SS	-0.069	Decreased	ACTTCAAATCCAGCTTTAAGTAT	-0.02
2L:5547807:+	3SS	-0.072	Decreased	ATATTTAATAACGCTTTCAGCTT	3.1
3R:12417217:+	3SS	-0.072	Decreased	TTTTTTTTTTTTTGGTTTAGGCT	13.04
X:5427805:+	3SS	-0.072	Decreased	TTGATTTTGCCCCATTTAAGGGA	6.65
2R:7469225:-	3SS	-0.073	Decreased	TCGCAATGTTTTTCTCTTAGAGA	8.76
2R:8140371:-	3SS	-0.073	Decreased	TCATTTGTACCTGTGCGCAGGTG	6.76
3R:10041998:-	3SS	-0.073	Decreased	CTTTCGAATAAATCAAACAGTTC	-2.72
2R:9842167:-	3SS	-0.076	Decreased	TCGATATGTACATTTCTCAGAAT	4.22
2L:2215013:+	3SS	-0.08	Decreased	TCATGTTACTTTTCTTATAGGTA	12.49
3R:11223087:+	3SS	-0.083	Decreased	TGTAAAACAAAATCATAAAGTTC	-8.53
X:20154197:+	3SS	-0.083	Decreased	TCTCTCATTCCATTCCGCAGAGG	9.98
X:19743706:-	3SS	-0.084	Decreased	CAAGTCATTTTTCCATGCAGGCG	8.44
2R:13520198:-	3SS	-0.084	Decreased	GCCCAAACCCCAACGCTTAGTGC	-1.57
2R:13159730:+	3SS	-0.086	Decreased	TAAAGCTTCTTTCTCTATAGGGT	11.11
2R:24047996:-	3SS	-0.086	Decreased	ATTTTATACTTACCCGACAGATC	6.61
3R:16301822:+	3SS	-0.086	Decreased	AGTGGTTCCTTATATTCCAGATG	7.94
3R:28522231:-	3SS	-0.086	Decreased	TTGAATCTTGGTGGCGGTAGAAC	0.12
X:10224918:+	3SS	-0.086	Decreased	TCTCACTACCGCGATCGCAGCTC	3.95
2R:16994159:+	3SS	-0.088	Decreased	ATTGCAATTTATATCCACAGGGC	5.75
3L:19634463:-	3SS	-0.088	Decreased	TTCGTGGTATCTCCATATAGCAA	5.82
2R:10114125:+	3SS	-0.09	Decreased	CTAATCTCTTGTTTTTTTAGTTA	11.09
3L:15557524:+	3SS	-0.09	Decreased	AGGACGACAAGGGCAAGAAGGTG	-10.96
3R:15173063:-	3SS	-0.09	Decreased	TTGATTTACTTTTATTTTAGTTT	9.35
3R:6392959:-	3SS	-0.094	Decreased	TTTATATTTTCCTTGTTTAGCTT	10.72
2R:19130367:+	3SS	-0.095	Decreased	ACAACTTTCATATTTTCCAGGTG	9.38
X:11894244:+	3SS	-0.095	Decreased	ATTGAACTTTGTAAACCCAGATT	1.83
2L:9460046:+	3SS	-0.096	Decreased	ACTCTTTACACATTTTCCAGATC	8.8
4:245179:+	3SS	-0.096	Decreased	GCTTCCCCTTTTTTCCCCAGGCT	15.42
2L:111004:+	3SS	-0.1	Decreased	ATCAAATAAAAATCAAAAAGGTT	-9.41
2L:2736310:+	3SS	-0.1	Decreased	TTTAAACGTTTTGTAAACAGCAC	1.75
2R:23682102:+	3SS	-0.1	Decreased	CAACCAACAATCCTCTCCAGATT	4.61
3R:12981128:+	3SS	-0.101	Decreased	TGACGTGATTCCGCACACAGCAC	2.65
2L:22325744:+	3SS	-0.102	Decreased	TTTCTAAATTCTACTGACAGTTT	4.89
3R:16002169:+	3SS	-0.102	Decreased	ATATAATCTTACCATTACAGAAA	4.75
X:11092958:+	3SS	-0.102	Decreased	GCATGTTTGCACGATTTCAGCTG	3.73
2R:16115353:+	3SS	-0.103	Decreased	AACTAATATCCACCCCAAAGAAC	0.85
3L:5774413:+	3SS	-0.105	Decreased	CATTATCCCCATTCATTTAGACT	6.17
2L:4945901:+	3SS	-0.106	Decreased	CAATATGTCCCACCACATAGATA	3.27
2L:9788370:-	3SS	-0.106	Decreased	ATCGTAATTTTTTTTTTCAGCTA	10.91
3R:26059051:-	3SS	-0.108	Decreased	TGGTCAATTGGATTCAGAAGCTT	-2.46
2R:1266191:+	3SS	-0.108	Decreased	CTGCTTTTATTTCTTCACAGAAC	12.33
3L:4434489:+	3SS	-0.11	Decreased	ATAACGATTTGTGTCCCCAGGTT	6.75
3L:9107695:-	3SS	-0.11	Decreased	CCTAGTTACTGACTTTACAGCCG	5.48
3R:30605715:+	3SS	-0.11	Decreased	TTCATATTTTTATGTTTCAGCTA	9.06
2L:7656463:-	3SS	-0.111	Decreased	AACACTTGCAAACACCACAGGAC	0.36
3L:4096067:-	3SS	-0.111	Decreased	CCCGCGGACTCGACGAGCAGCGC	-1.77
X:8512430:+	3SS	-0.112	Decreased	AATCATCACGACGTCCATAGCAT	0.68
2R:23926560:+	3SS	-0.113	Decreased	TGGCTTTCACTTCCCCAAAGGTG	8.58
2R:13240064:+	3SS	-0.116	Decreased	ATTTTGCCATTTTTATTTAGTTA	8.56
2R:23384949:-	3SS	-0.117	Decreased	ACGAATTCCCATTTCCACAGGAG	7.04
3L:17759967:+	3SS	-0.118	Decreased	ATGGATGGATGGATTGTTAGGAA	-3.24
2L:13107001:+	3SS	-0.121	Decreased	TGAAGGACGCGGTGCTTCAGATC	-0.81
2R:14953655:-	3SS	-0.123	Decreased	CTTGTGCTAATTAATCGCAGAAT	2.98
2R:23061594:-	3SS	-0.123	Decreased	ATCAAAATCCTGTCTTACAGAAG	4.83
2R:7003057:+	3SS	-0.123	Decreased	AAGCCCTGCGAACCCAGCAGGTG	1.7
3L:23126199:+	3SS	-0.123	Decreased	TTTCATTTATTGAACAATAGATA	3.29
3R:6003098:-	3SS	-0.123	Decreased	TGTTTCTTTCTCGTTTACAGAGG	12.82
2L:9957402:+	3SS	-0.1235	Decreased	ATATTTACCCGATTTGTTAGCAC	3.11
3L:9832477:+	3SS	-0.1235	Decreased	CATACAATTCTTATTCGCAGCCC	5.54
2R:11228676:-	3SS	-0.124	Decreased	CACGAATTGCCTACTTTTAGGGC	6.13
X:2714323:+	3SS	-0.124	Decreased	TCCTATTCACACCCAATCAGATA	3.82
3R:5487834:+	3SS	-0.126	Decreased	CTTTTGAATTTTGATAATAGGTT	5.3
X:17448319:-	3SS	-0.126	Decreased	GAAATATCACCTTCCATTAGAGC	3.44
3L:8412297:+	3SS	-0.127	Decreased	CCGCCTCTTTTTTTTTTTAGATC	15.6
2L:12718056:-	3SS	-0.128	Decreased	ATGTGGTACCATGAAAATAGCCA	-5.41
3R:24687186:+	3SS	-0.128	Decreased	CCCACCTTCAACAACACAAGACA	-2.45
3L:16414802:+	3SS	-0.129	Decreased	GATTAATGTAGTTTTAACAGAAG	1.04
2R:17138143:+	3SS	-0.13	Decreased	TGGGGGATTCCAACAGCCAGGCC	-1.63
3R:7219293:-	3SS	-0.13	Decreased	GGCACCATTGAGATTTCCAGGAT	2.71
4:1060659:-	3SS	-0.131	Decreased	TTTGATTTAATTTAAATTAGAAA	0.77
3R:30024426:+	3SS	-0.136	Decreased	TACACATCCTCTTCTTTCAGGTA	12.53
3L:18612566:+	3SS	-0.137	Decreased	CAATGACATTCTCCTTGTAGCTC	7.83
X:1677065:-	3SS	-0.1375	Decreased	GTCCAAGTCTCCCTCCGCAGATT	8.59
X:20222743:-	3SS	-0.1385	Decreased	TAGTTTTATACCTTAAACAGTGC	2.93
3L:1857509:+	3SS	-0.139	Decreased	ATGCTAATGTCTCGCCCCAGCAG	5.02
2R:22601370:-	3SS	-0.1415	Decreased	ACGGTTGAGTTTATTTCCAGGAA	6.52
2L:12737397:+	3SS	-0.143	Decreased	ACTGAATTGCCTAATCGCAGGTT	4.25
2R:10300489:+	3SS	-0.143	Decreased	ATCTGTAATCGTTGGCGCAGATC	2.12
2R:22925474:+	3SS	-0.144	Decreased	TAATTTACGGAAAAGTCAAGGAA	-6.85
2R:11651224:-	3SS	-0.144	Decreased	ATAACAACAACTACTGACAGAAC	-2.5
2L:19508261:-	3SS	-0.145	Decreased	AACTTTCTTTTTCTAGGCAGCCA	7.91
2L:13274690:+	3SS	-0.146	Decreased	TAATCAATTTGTCGATCAAGGTT	1.67
3L:13023487:+	3SS	-0.146	Decreased	AACTATCTTTTCCAGTGCAGTGC	6.48
3L:17540687:+	3SS	-0.146	Decreased	CTCCCCTGCCCTTCGCCCAGCAG	9.17
3L:19487224:-	3SS	-0.1465	Decreased	ATTAGTCCAATATGCTACAGGCG	2.91
2L:3693028:-	3SS	-0.147	Decreased	GATGATTCCCGATCGTGTAGAGA	1.82
3R:6642413:+	3SS	-0.147	Decreased	ATTCTATCTTTTTCGTTCAGTTT	11.25
3R:11992874:-	3SS	-0.148	Decreased	TTGATTACAGCAACTTTCAGCTT	2.62
3R:10396236:+	3SS	-0.15	Decreased	AAACGCTCGTTTGATTTTAGCCA	4
3R:25284306:+	3SS	-0.153	Decreased	TATGTTTTTGACTCAAACAGCAA	3.47
3R:9767878:-	3SS	-0.154	Decreased	ATTTTTAAACTTTTTCGCAGACG	7.69
3R:31975602:-	3SS	-0.156	Decreased	GTCTTCCCATAAATTATTAGCGA	1.48
2L:15253233:+	3SS	-0.157	Decreased	ACAACTGCGCCAACCAAAAGAGG	-3.15
2R:8965534:-	3SS	-0.158	Decreased	CTCGGTTTCCATTTTCACAGTTC	9.6
X:4660432:-	3SS	-0.158	Decreased	TCTTTTATTTTCGATCTCAGTTG	10.12
2R:10735819:+	3SS	-0.159	Decreased	CTAACTTAAATACTTAAAAGCAA	-3.21
3R:5487050:+	3SS	-0.16	Decreased	TTTTAAAGCAATTTATGTAGTTT	-0.15
3L:18612830:+	3SS	-0.161	Decreased	CCATTCAATTCCATTTTAAGCCC	4.07
2L:11258214:+	3SS	-0.166	Decreased	TACTTTAATGTATCTTACAGTTT	6.61
X:16147209:-	3SS	-0.167	Decreased	ATCATATGCATGTATTTTAGGCC	3.8
2R:15463297:+	3SS	-0.168	Decreased	ATGGTATATACTTAATACAGCGT	0.51
2L:20451557:+	3SS	-0.174	Decreased	CGGAGTTGGTGAACCAACAGCAG	-2.65
3R:21741666:+	3SS	-0.174	Decreased	ATTCAATTTTAATCTTACAGATA	7.29
3R:9466631:-	3SS	-0.176	Decreased	CTCTTTCTTTCTTCCACCAGGGT	15.22
3R:21092927:+	3SS	-0.178	Decreased	TACTAGGTATTATTCTATAGGTA	6.56
2L:17510561:+	3SS	-0.181	Decreased	CTCAACTCAAACCAACCCAGGGG	0.14
2R:17839314:+	3SS	-0.1825	Decreased	ACTCGCACTCGTCCTTGCAGAGC	8.58
2L:3019509:+	3SS	-0.183	Decreased	GCTTTCATTCTGTTCATTAGTTA	7.76
2R:12378855:+	3SS	-0.183	Decreased	CGGGGCAGGTGGTGGTGGAGCAG	-13.82
2R:8884190:+	3SS	-0.183	Decreased	AATTTGTCACACGAACAAAGAGT	-4.33
3R:11741483:-	3SS	-0.183	Decreased	CAGAAGCAAGCCCCCCGCAGTCT	-0.42
3R:9447628:+	3SS	-0.185	Decreased	ATCTGATGCAAATATTCCAGGTC	2.19
2L:8915569:+	3SS	-0.186	Decreased	TAAAGTTGCCATTAATTTAGCCA	-0.19
3R:11952181:+	3SS	-0.186	Decreased	ATGTATGTGTAAATCAAAAGCGT	-4.86
2L:18710440:+	3SS	-0.1865	Decreased	AATAAGCTTATTACTTGCAGAGA	4.03
3L:1525703:-	3SS	-0.19	Decreased	ATTTGGTATTTGGCTTTCAGCAG	6.61
3R:15177135:-	3SS	-0.191	Decreased	CTCTTTCATAAATGTTTCAGAAT	3.89
3R:25679213:+	3SS	-0.191	Decreased	CAGCCCTTTTTCTTCCACAGGGA	13.23
2L:14616057:+	3SS	-0.192	Decreased	GAATACTAATATAGAAAAAGCTT	-9.81
3L:1230259:+	3SS	-0.193	Decreased	GCTTACGATTTTCCTTTCAGCTT	10.19
3L:4637757:-	3SS	-0.196	Decreased	ACATTTGTGCACTTTGACAGCAG	3.92
3R:12123039:-	3SS	-0.197	Decreased	CCTCGCTAATAATCGCACAGGGC	2.36
2R:17522960:-	3SS	-0.198	Decreased	CTGACTCCACCTGATTTCAGAGC	5.84
2R:20897374:+	3SS	-0.198	Decreased	ATATCCACAATATTTCGCAGATG	3.73
2L:3321516:+	3SS	-0.199	Decreased	AATACCACAACTCCTTCCAGTCG	4.29
2R:20471540:+	3SS	-0.199	Decreased	TTTCCCTCATTCTCTCGCAGACC	12.65
3L:10581841:+	3SS	-0.203	Decreased	ACCTATATGACAAATCCAAGGTT	-2.19
2L:18675508:-	3SS	-0.205	Decreased	ATTAGATGAAATGTCACTAGGAA	-2.43
3R:16204743:+	3SS	-0.205	Decreased	ACATAAATCTGAATTAGCAGCTC	-1.46
3R:10870914:-	3SS	-0.2055	Decreased	TTAAAATAATAAACTCCCAGTGT	-2.67
2R:2119244:-	3SS	-0.206	Decreased	AATTTTGAAATCTTTTGCAGATA	5.75
X:2201203:-	3SS	-0.206	Decreased	AAAGTATACGGATTTTACAGATC	1.21
X:6283280:-	3SS	-0.206	Decreased	CTTATTTTTTTTTAACGAAGTTA	6.37
2L:9703605:-	3SS	-0.209	Decreased	CACATATCTTTCCACTCCAGTTC	9.78
2R:15201466:+	3SS	-0.21	Decreased	AAATCACCTCTTGGCTATAGCCA	4.11
3L:16388260:+	3SS	-0.214	Decreased	AGCAGCGAGCTCCGCCACAGCAG	0.8
3L:9634433:-	3SS	-0.215	Decreased	CAAAATCGAAACATATCTAGGAT	-3.6
3L:17474922:+	3SS	-0.216	Decreased	CCGCTATCCACACAAATTAGGTT	0.52
3L:7513522:+	3SS	-0.216	Decreased	ATTTGTTGAAAATATTCTAGATC	1.27
2R:20221703:-	3SS	-0.217	Decreased	TTAGATTTTGCCAATGACAGTTT	2.32
2R:7154200:-	3SS	-0.217	Decreased	CAACATGATTTCCCTTGCAGTTG	7.74
3R:20904278:+	3SS	-0.217	Decreased	TGCAAAATTCGATATTGCAGAGT	0.47
2L:5580905:-	3SS	-0.218	Decreased	GAAGAGGAATCCTAGGAAAGAAG	-10.26
2L:20924168:+	3SS	-0.221	Decreased	GTATTAATCCCACATTGCAGCTG	4.17
3L:20101665:-	3SS	-0.223	Decreased	AATCCCTCTTTCTCCCACAGCCA	11.89
3R:12681086:-	3SS	-0.226	Decreased	ATCTGAGTGTCCGTGCGCAGATA	3.24
3R:29133803:+	3SS	-0.226	Decreased	TTCTAAGAGTTAACTCCAAGCTA	-0.99
X:9023741:+	3SS	-0.227	Decreased	GATATAACTTTTGCATGCAGCAA	3.17
2L:5537732:-	3SS	-0.23	Decreased	AATATCATTTGATCTTGCAGTAC	5.69
3R:31839879:+	3SS	-0.231	Decreased	CGTTCGTTATTTTCTTGCAGCCC	11.08
3L:14401489:-	3SS	-0.2315	Decreased	CCCTGCCCAAAATGACCAAGGTC	-3.16
2L:9922911:-	3SS	-0.232	Decreased	CTAATTATGTATCCTTACAGCAA	6.4
X:19742905:-	3SS	-0.2325	Decreased	CTCGATTTAACGCGGCACAGTTT	-0.19
X:2041644:-	3SS	-0.235	Decreased	AACACTTATTTTTGCGGCAGGTG	6.94
2R:1075008:+	3SS	-0.236	Decreased	TCTTGTCCACTTTCTTATAGCAA	10.71
2R:12671450:-	3SS	-0.237	Decreased	AAGTCCAGGTTCAAGTCCAGGCT	0.63
2R:7787191:+	3SS	-0.238	Decreased	TAATCCTCACACCGTTCTAGAAT	5.21
3R:31505771:+	3SS	-0.242	Decreased	GCGCTGCTACCTTTTCACAGTTG	8.21
2R:9138911:+	3SS	-0.244	Decreased	TATATTAACTGAATGAATAGGAA	-2.8
3L:12842870:-	3SS	-0.247	Decreased	AAAGGGGAGATAAAGGAAAGTCT	-16.95
2L:7996053:-	3SS	-0.248	Decreased	AAAATACATAATTCCTGCAGCGC	1.32
2R:8651053:-	3SS	-0.249	Decreased	CTAATCACTGTAATTAATAGGCT	1.96
X:7285848:-	3SS	-0.257	Decreased	CAAATTGATATATTTTCAAGTAT	0
3L:13283962:-	3SS	-0.258	Decreased	AAGTAAATTTTCCACTTCAGTGC	4.44
3L:7700548:-	3SS	-0.258	Decreased	TCTAACTAATCCATCGCCAGGCG	3.99
X:11486235:+	3SS	-0.262	Decreased	ATGAATTCTTTGATTTACAGCTT	6.91
2L:16249721:-	3SS	-0.273	Decreased	GAATATTGAACTCATTCTAGTCT	0.99
2L:7034180:+	3SS	-0.2745	Decreased	ATGCTAGAATAATTCTTAAGGGT	-1.29
2R:5148174:+	3SS	-0.275	Decreased	ATAATATTTTATTCTTTAAGACA	5.24
3R:9744014:-	3SS	-0.277	Decreased	TTTTACGATAATATTTTCAGGCA	3.95
3R:29855648:-	3SS	-0.278	Decreased	GCCGACCTCTCATCCCCCAGTTT	8.37
4:23326:-	3SS	-0.2825	Decreased	TCGTTTCAAACTGAAACCAGGTA	-0.09
2L:7995691:-	3SS	-0.283	Decreased	AATCACCTTTTCCATACCAGGTA	8.99
2R:13269520:-	3SS	-0.283	Decreased	GTTCCATTCTATTTTTACAGGGT	11.19
3L:2952652:+	3SS	-0.284	Decreased	CCAACCGAACGTTGTTGCAGGAT	2.36
X:9023274:+	3SS	-0.284	Decreased	CATACTAAAAACACACAAAGATG	-7.44
3R:12983714:+	3SS	-0.284	Decreased	GTTGATAAGTTCGCTTTTAGTAA	3.15
2L:4645879:+	3SS	-0.29	Decreased	ATCTGGGCCACTAACTCAAGGTG	1.32
2L:9961614:-	3SS	-0.292	Decreased	ATCTCGATTTCCTTTAGCAGGCG	9.52
2R:24034474:+	3SS	-0.299	Decreased	TAATTTCGCACATCTTCCAGTGT	6.04
X:6807798:+	3SS	-0.299	Decreased	CAATTTGGCCATCAATGCAGATT	2.24
3R:14615728:+	3SS	-0.312	Decreased	TCTTCTAATTGCCATTTCAGACA	7.41
X:8484423:+	3SS	-0.312	Decreased	TCATAATTTATTCCAACTAGCCC	3.41
3R:27668468:+	3SS	-0.313	Decreased	CGATATTGGCGGCGTACCAGGTC	1.13
2L:13786209:+	3SS	-0.3135	Decreased	TTAAAATGTCCTTTTTACAGTTC	7.62
2R:10561695:+	3SS	-0.319	Decreased	TTTCCCGCAGTATACTGGAGTAT	-4.92
2L:7730723:-	3SS	-0.325	Decreased	AAAACTCTGCTGAATACTAGGTC	1.78
X:15353167:-	3SS	-0.326	Decreased	TAATACAGCCACACAATTAGGTA	-2.38
X:2372332:-	3SS	-0.343	Decreased	TTGGAAACTTTCTTTCGTAGCTT	7.03
3R:20903973:+	3SS	-0.344	Decreased	CAACGAGTCTCGGTCCGCAGCTA	3.01
2L:18780331:-	3SS	-0.352	Decreased	TCCGCTTCGATTGTTAACAGGCT	6.31
2R:5263947:+	3SS	-0.364	Decreased	ATGCTACACTTTCGTTTCAGCTC	7.6
2L:155566:+	3SS	-0.367	Decreased	GTGTGTGCTTCGCTCCACAGACA	7.53
2L:11533693:-	3SS	-0.375	Decreased	TTGTTTTTTGATTTATGAAGAGT	4.95
2R:15457747:+	3SS	-0.406	Decreased	ACTATGCAAAACACAACTAGCCT	-6.01
3R:23237427:-	3SS	-0.431	Decreased	TTGTGATTCCTCCCTTTTAGAGC	11.03
2L:7476373:-	3SS	-0.453	Decreased	GTATCGCGACCTGTTGAAAGTCG	-2.18
2R:11641904:-	3SS	-0.456	Decreased	TATTCTGTCTTAATGTTAAGCTA	2.8
2R:15229627:+	3SS	-0.506	Decreased	TCATCAAAGTCCAATGAAAGGTG	-3.05
2R:18758284:-	3SS	-0.5225	Decreased	ACACTTAGTCATTTCCGTAGATC	6.7
4:1004157:+	3SS	-0.592	Decreased	TCGTGAAAAATTTTTAATAGGTT	0.98
